# Supplementary material for: The emergence and evolution of gene expression in genome regions replete with regulatory motifs
Source: eLife. 2024 Dec 20;13:RP98654. doi: 10.7554/eLife.98654 (PMC11661796; doi:10.7554/eLife.98654)
Supplement: Source data 2. — Data is stored as a csv file. [file elife-98654-data2.csv]

seq	sum_alpha	sum_beta	sum_gamma	sum_bin1	sum_bin2	sum_bin3	sum_bin4	sum_bin5	sum_bin6	sum_bin7	sum_bin8	sum_lib	sum_occur	matched_pi	distance	GFP_mean	GFP_std	GFP_median	RFP_mean	RFP_std	RFP_median	daughter_count
AAAAAATAATTACTTGCGTTATTTTCGGCACCTTTTATGTAGCGAAGGTGCCGGAATATATTCTCTTTCGTTACTTATTTCTATACCGTGCACAATATTTTTATCCCTCATATTTATAGGGTAAATTACCTGTAAAGTAGTGTCTAATTA	14	28	9	36	0	0	0	15	0	0	0	13	51	P3	3	1.0	0.0	1.0	1.0	0.0	1.0	20061
AAAAAATAATTACTTGCGTTATTTTCGGCACCTTTTATGTAGCGAAGGTGCCGGAATATATTCTCTTTCGTTACTTATTTCTATACCGTGCACAATATTTTTATCCCTCATATTTATAGGGTAAATTACCTGTAAAGTAGTGTCTAATTG	34	72	29	88	0	0	1	46	0	0	0	15	135	P3	4	1.0337078651685394	0.3162078040330402	1.0	1.0	0.0	1.0	20061
AAAAAATAATTACTTGCGTTATTTTCGGCACCTTTTATGTAGCGAAGGTGCCGGAATATATTCTCTTTTGTTACTTATTTCTATACCGTGCACAATATTTTTATCCCTCATATTTATAGGGTAAATTACCTGTAAAGTAGTGTCTAATTA	12	29	5	32	0	0	0	14	0	0	0	10	46	P3	2	1.0	0.0	1.0	1.0	0.0	1.0	20061
AAAAAATAATTTCATGCGTTATTTTCGGCACCTTTTATGTAGCGAAGGTGCCGGAATATAATCTCTTTTGTTACTTATTTCTATACCGTGCACAATATTTTTATCCCTCATATTTATAGGGTAAATTACCTGTAAAGTAGTGTCTAATTA	8	24	5	22	0	0	0	15	0	0	0	16	37	P3	3	1.0	0.0	1.0	1.0	0.0	1.0	20061
AAAAAATAATTTCTCGCGTTATTTTCGGCACCTTTTATGTAGCGAAGGTGCCGGAATATATTCTCTTTTGTTACTTATTTCTATACCGTGCACAATATTTTTATCCCTCATATTTATAGGGTAAATTACCTGTAAAGTAGTGTCTAATTA	33	14	9	27	0	0	0	29	0	0	0	105	56	P3	2	1.0	0.0	1.0	1.0	0.0	1.0	20061
AAAAAATAATTTCTTGAGTTATTTTCGGCACCTTTTATGTAGCGAAGGTGCCGGAATATATTCTCTTTTGTTACTTATTTCTATACCGTGCACAATATTTTTATCCCTCATATTTATAGGGTAAATTACCTGTAAAGTAGTGTCTAACTA	82	190	32	133	2	1	133	34	1	0	0	69	304	P3	3	2.4981412639405205	1.4925453803440971	2.0	1.0285714285714285	0.1665986255670085	1.0	20061
AAAAAATAATTTCTTGAGTTATTTTCGGCACCTTTTATGTAGCGAAGGTGCCGGAATATATTCTCTTTTGTTACTTATTTCTATACCGTGCACAATATTTTTATCCCTCATATTTATAGGGTAAATTACCTGTAAAGTAGTGTCTAATTA	54	124	27	88	1	0	93	23	0	0	0	39	205	P3	2	2.5384615384615383	1.4958381259582068	4.0	1.0	0.0	1.0	20061
AAAAAATAATTTCTTGCGCTATTTTCGGCACCTTTTATGTAGCGAAGGTGCCGGAATATATTCTCTTTTGTTACTTATTTCTATACCGTGCACAATATTTTTATCCCTCATATTTATAGGGTAAATTACCTGTAAAGTAGTGTCTAATTA	87	22	10	60	0	0	1	58	0	0	0	80	119	P3	2	1.0491803278688523	0.3809491815941722	1.0	1.0	0.0	1.0	20061
AAAAAATAATTTCTTGCGTTACTTTCGGCACCCTTTATGTAGCGAAGGTGCCGGAATATATTCTCTTTTGTTACTTATTTCTATACCGTGCACAATATTTTTATCCCTCATATTTATAGGGTAAATTACCTGTAAAGTAGTGTCTAATTA	114	84	107	63	0	0	0	242	0	0	0	92	305	P3	3	1.0	0.0	1.0	1.0	0.0	1.0	20061
AAAAAATAATTTCTTGCGTTACTTTCGGCACCTTTTATGTAGCGAAGGTGCCGGAATATATTCTCTTTTGTTACTTATTTCTATACCGTGCACAATATTTTTATCCCTCATATTTATAGGGTAAATTACCTGTAAAGTAGTGTCTAATTA	12	10	9	11	0	0	0	20	0	0	0	14	31	P3	2	1.0	0.0	1.0	1.0	0.0	1.0	20061
AAAAAATAATTTCTTGCGTTACTTTTGGCTCCTTTTATATAGCGAAGATGCCGGAATATACTCTCTTTTGTTACTTATTTCTATACCGTGCACAATATTTTTATCCCTCATATTTATAGGGTAAATTACCTGTAAAGTAGTGTCTAATTA	11	18	16	2	0	0	0	33	8	2	0	63	45	P3	7	1.0	0.0	1.0	1.2790697674418603	0.5424141297530511	1.0	20061
AAAAAATAATTTCTTGCGTTATATTCGGCACCTTTTATGTAGCGAAGGTGCCGGAATATATTCTCTTTTGTTACTTATTTCTATACCGTGCACAATATTTTTATCCCTCATATTTATAGGGTAAATTACCTGTAAAGTAGTGTCTAATTA	30	8	28	2	0	0	0	64	0	0	0	5	66	P3	2	1.0	0.0	1.0	1.0	0.0	1.0	20061
AAAAAATAATTTCTTGCGTTATCTTCGGCACCTCTTATGTAGCGAAGGTGCCGGAATATATTCCCTTTTGTTACTTATTTCTATACCGTGCACAATATTTTTATCCCTCATATTTATAGGGTAAATTACCTGTAAAGTAGTGTCTAATTA	26	55	33	23	89	0	0	2	0	0	0	19	114	P3	4	1.7946428571428572	0.4039623580665579	2.0	1.0	0.0	1.0	20061
AAAAAATAATTTCTTGCGTTATCTTCGGCACCTCTTATGTAGCGAAGGTGCCGGAATATATTCCCTTTTGTTACTTATTTCTATACCGTGCACAATATTTTTATCCCTCATATTTATAGGGTAAATTACCTGTAAGGTAGTGTCTAATTA	41	72	38	22	127	0	0	2	0	0	0	32	151	P3	5	1.8523489932885904	0.3547536989638257	2.0	1.0	0.0	1.0	20061
AAAAAATAATTTCTTGCGTTATCTTCGGCACCTTTTATGTAGCGAAGGTGCCGGAATATATTCTCTTTTGTTACTTATTTCTATACCGTGCACAATATTTTTATCCCTCATATTTATAGGGTAAATTACCTGTAAAGTAGTGTCTAATTA	15	16	13	18	3	0	0	23	0	0	0	10	44	P3	2	1.1428571428571428	0.3499271061118826	1.0	1.0	0.0	1.0	20061
AAAAAATAATTTCTTGCGTTATTATCGGCACCTTTTATGTAGCGAAGGTGCCGGAATATATTCTCTTTTGTTACTTATTTCTATACCGTGCACAATATTTTTATCCCTCATATTTATAGGGTAAATTACCTGTAAAGTAGTGTCTAATTA	223	118	135	13	0	0	0	463	0	0	0	66	476	P3	2	1.0	0.0	1.0	1.0	0.0	1.0	20061
AAAAAATAATTTCTTGCGTTATTTTCGGCACCCTTTATGTAGCGAAGGTGCCGGAATATATTCTCTTTTGTTACTTATTTCTATACCGTGCACAATATTTTTATCCCTCATATTTATAGGGTAAATTACCTGTAAAGTAGTGTCTAATTA	11	16	13	24	0	0	0	16	0	0	0	7	40	P3	2	1.0	0.0	1.0	1.0	0.0	1.0	20061
AAAAAATAATTTCTTGCGTTATTTTCGGCACCTCTTATGTAGCGAAGGTGCCGGAATATATTCTCTTTTGTTACTTATTTCTATACCGTGCACAATATTTTTATCCCTCATATTTATAGGGTAAATTACCTGTAAAGTAGTGTCTAATTA	19	9	12	25	0	0	0	15	0	0	0	18	40	P3	2	1.0	0.0	1.0	1.0	0.0	1.0	20061
AAAAAATAATTTCTTGCGTTATTTTCGGCACCTTCTATGTAGCGAAGGTGCCGGAATATATTCTCTTTTGTTACTTATTTCTATACCGTGCACAATATTTTTATCCCTCATATTTATAGGGTAAATTACCTGTAAAGTAGTGTCTAATTA	5	10	16	20	0	0	0	11	0	0	0	10	31	P3	2	1.0	0.0	1.0	1.0	0.0	1.0	20061
AAAAAATAATTTCTTGCGTTATTTTCGGCACCTTTTACGTAGCGAAGGTGCCGGAATATATTCTCTTTTGTTACTTATTTCTATACCGTGCACAATATTTTTATCCCTCATATTTATAGGGTAAATTACCTGTAAAGTAGTGTCTAATTA	8	20	13	17	0	0	0	24	0	0	0	20	41	P3	2	1.0	0.0	1.0	1.0	0.0	1.0	20061
AAAAAATAATTTCTTGCGTTATTTTCGGCACCTTTTATGTAGCGAAGGCGCCGGAATATATTCTCTTTTGTTACTTATTTCTATACCGTGCACAATATTTTTATCCCTCATATTTATAGGGTAAATTACCTGTAAAGTAGTGTCTAATTA	14	17	10	19	1	0	0	21	0	0	0	12	41	P3	2	1.05	0.2179449471770336	1.0	1.0	0.0	1.0	20061
AAAAAATAATTTCTTGCGTTATTTTCGGCACCTTTTATGTAGCGAAGGTGCCGGAATATATCCTCTTTTGTTACTTATTTCTATACCGTGCACAATATTTTTATCCCTCATATTTATAGGGTAAATTACCTGTAAAGTAGTGTCTAATTA	18	16	20	22	0	0	0	31	1	0	0	22	54	P3	2	1.0	0.0	1.0	1.03125	0.1739926363384381	1.0	20061
AAAAAATAATTTCTTGCGTTATTTTCGGCACCTTTTATGTAGCGAAGGTGCCGGAATATATTCCCTTTTGTTACTTATTTCTATACCGTGCACAAAATTTTTATCCCTCATATTTATAGGGTAAATTACCTGTAAAGTAGTGTCTAATTA	62	60	50	117	0	0	0	55	0	0	0	42	172	P3	3	1.0	0.0	1.0	1.0	0.0	1.0	20061
AAAAAATAATTTCTTGCGTTATTTTCGGCACCTTTTATGTAGCGAAGGTGCCGGAATATATTCCCTTTTGTTACTTATTTCTATACCGTGCACAATACTTTTATCCCTCATATTTATAGGGTAAATTACCTGTAAAGTAGTGTCTAATTA	86	84	119	129	12	0	0	148	0	0	0	96	289	P3	3	1.0851063829787233	0.2790399372043404	1.0	1.0	0.0	1.0	20061
AAAAAATAATTTCTTGCGTTATTTTCGGCACCTTTTATGTAGCGAAGGTGCCGGAATATATTCCCTTTTGTTACTTATTTCTATACCGTGCACAATATTTTTATCCCTCATATTTATAGGGTAAATTACCTGTAAAGTAGTGTCTAATTA	173	173	117	300	0	0	0	162	0	1	0	116	463	P3	2	1.0	0.0	1.0	1.012269938650307	0.1561708228387467	1.0	20061
AAAAAATAATTTCTTGCGTTATTTTCGGCACCTTTTATGTAGCGAAGGTGCCGGAATATATTCCCTTTTGTTACTTATTTCTATACCGTGCACAATATTTTTATCCCTCATATTTATAGGGTAAATTACCTGTAAAGTAGTGTCTAATTG	19	4	10	22	0	0	0	11	0	0	0	3	33	P3	3	1.0	0.0	1.0	1.0	0.0	1.0	20061
AAAAAATAATTTCTTGCGTTATTTTCGGCACCTTTTATGTAGCGAAGGTGCCGGAATATATTCTCCTTTGTTACTTATTTCTATACCGTGCACAATATTTTTATCCCTCATATTTATAGGGTAAATTACCTGTAAAGTAGTGTCTAATTA	22	10	12	17	3	0	0	23	0	0	1	15	44	P3	2	1.15	0.3570714214271425	1.0	1.125	0.5994789404140899	1.0	20061
AAAAAATAATTTCTTGCGTTATTTTCGGCACCTTTTATGTAGCGAAGGTGCCGGAATATATTCTCTCTTGTTACTTATTTCTATACCGTGCACAATATTTTTATCCCTCATATTTATAGGGTAAATTACCTGTAAAGTAGTGTCTAATTA	13	15	22	27	0	0	0	23	0	0	0	14	50	P3	2	1.0	0.0	1.0	1.0	0.0	1.0	20061
AAAAAATAATTTCTTGCGTTATTTTCGGCACCTTTTATGTAGCGAAGGTGCCGGAATATATTCTCTTCTGTTACTTATTTCTATACCGTGCACAATATTTTTATCCCTCATATTTATAGGGTAAATTACCTGTAAAGTAGTGTCTAATTA	15	15	10	22	0	0	0	17	1	0	0	15	40	P3	2	1.0	0.0	1.0	1.0555555555555556	0.2290614236454256	1.0	20061
AAAAAATAATTTCTTGCGTTATTTTCGGCACCTTTTATGTAGCGAAGGTGCCGGAATATATTCTCTTTCGCTACTTATTTCTATACCGTGCACAATATTTTTATCCCTCATATTTATAGGGTAAATTACCTGTAAAGTAGTGTCTAATTA	128	74	86	61	1	0	0	226	0	0	0	60	288	P3	3	1.0161290322580645	0.1259717689662363	1.0	1.0	0.0	1.0	20061
AAAAAATAATTTCTTGCGTTATTTTCGGCACCTTTTATGTAGCGAAGGTGCCGGAATATATTCTCTTTCGTTACTTATTTCTATACCGTGCACAATATTTTTATCCCTCATATTTATAGGGTAAATTACCTGTAAAGTAGTGTCTAATTA	26	38	28	63	1	0	0	28	0	0	0	21	92	P3	2	1.015625	0.1240195927061526	1.0	1.0	0.0	1.0	20061
AAAAAATAATTTCTTGCGTTATTTTCGGCACCTTTTATGTAGCGAAGGTGCCGGAATATATTCTCTTTCGTTACTTATTTCTATACCGTGCACGAAATCTTTATCCCTCATATTTATAGGGTAAATTACCTGTAAAGTAGTGTCCAATTA	49	22	34	69	0	0	0	36	0	0	0	11	105	P3	6	1.0	0.0	1.0	1.0	0.0	1.0	20061
AAAAAATAATTTCTTGCGTTATTTTCGGCACCTTTTATGTAGCGAAGGTGCCGGAATATATTCTCTTTCGTTACTTATTTCTATACCGTGCCCAATATTTTTATCCCTCATATTTATAGGGTAAATTACCTGTAAAGTAGTGTCTAATTA	16	23	46	84	0	0	0	1	0	0	0	13	85	P3	3	1.0	0.0	1.0	1.0	0.0	1.0	20061
AAAAAATAATTTCTTGCGTTATTTTCGGCACCTTTTATGTAGCGAAGGTGCCGGAATATATTCTCTTTTGATACTTATTTCTATACCGTGCACAATATTTTTATCCCTCATATTTATAGGGTAAATTACCTGTAAAGTAGTGTCTAATTA	44	35	29	91	0	0	0	17	0	0	0	18	108	P3	2	1.0	0.0	1.0	1.0	0.0	1.0	20061
AAAAAATAATTTCTTGCGTTATTTTCGGCACCTTTTATGTAGCGAAGGTGCCGGAATATATTCTCTTTTGATACTTATTTCTATACCGTGCACAATATTTTTATCCCTCATATTTATGGGGTAAATTACCTGTAAAGTAGTGTCTAATTA	106	96	75	208	0	0	0	68	0	0	1	58	277	P3	3	1.0	0.0	1.0	1.0434782608695652	0.358530923966753	1.0	20061
AAAAAATAATTTCTTGCGTTATTTTCGGCACCTTTTATGTAGCGAAGGTGCCGGAATATATTCTCTTTTGCTACTTATTTCTATACCGTGCACAATATTTTTATCCCTCATATTTATAGGGTAAATTACCTGTAAAGTAGTGTCTAATTA	38	24	19	44	3	0	1	33	0	0	0	22	81	P3	2	1.125	0.4841229182759271	1.0	1.0	0.0	1.0	20061
AAAAAATAATTTCTTGCGTTATTTTCGGCACCTTTTATGTAGCGAAGGTGCCGGAATATATTCTCTTTTGTCACTTATTACTATACCGTGCACAATATCTTTACCCCTCATATTTATAGGGTAAATTACCTGTAAAGTAGTGTCTAATTA	61	48	70	80	0	0	0	99	0	0	0	41	179	P3	5	1.0	0.0	1.0	1.0	0.0	1.0	20061
AAAAAATAATTTCTTGCGTTATTTTCGGCACCTTTTATGTAGCGAAGGTGCCGGAATATATTCTCTTTTGTCACTTATTTCTATACCGTGCACAATATTTTTATCCCTCATATTTATAGGGTAAATTACCTGTAAAGTAGTGTCTAATTA	13	15	11	21	0	0	0	18	0	0	0	7	39	P3	2	1.0	0.0	1.0	1.0	0.0	1.0	20061
AAAAAATAATTTCTTGCGTTATTTTCGGCACCTTTTATGTAGCGAAGGTGCCGGAATATATTCTCTTTTGTTACCTATTTCTATACCGTGCACAATATTTTTATCCCTCATATTTATAGGGTAAATTACCTGTAAAGTAGTGTCTAATTA	23	20	20	31	4	1	0	27	0	0	0	19	63	P3	2	1.1666666666666667	0.4409585518440984	1.0	1.0	0.0	1.0	20061
AAAAAATAATTTCTTGCGTTATTTTCGGCACCTTTTATGTAGCGAAGGTGCCGGAATATATTCTCTTTTGTTACTCATTTCTATACCGTGCACAATATTTTTATCCCTCATATCTATAGGGTAAATTACCTGTAAAGTAGTGTCTAATTA	28	39	35	24	0	0	0	78	0	0	0	48	102	P3	3	1.0	0.0	1.0	1.0	0.0	1.0	20061
AAAAAATAATTTCTTGCGTTATTTTCGGCACCTTTTATGTAGCGAAGGTGCCGGAATATATTCTCTTTTGTTACTCATTTCTATACCGTGCACAATATTTTTATCCCTCATATTTATAGGGTAAATTACCTGTAAAGTAGTGTCTAATTA	13	19	12	18	0	0	0	26	0	0	0	29	44	P3	2	1.0	0.0	1.0	1.0	0.0	1.0	20061
AAAAAATAATTTCTTGCGTTATTTTCGGCACCTTTTATGTAGCGAAGGTGCCGGAATATATTCTCTTTTGTTACTTACTTCTATACCGTGCACAATATTTTTATCCCTCATATTTATAGGGTAAATTACCTGTAAAGTAGTGTCTAATTA	161	70	66	51	104	1	1	139	0	1	0	116	297	P3	2	1.694267515923567	0.5130453647287201	2.0	1.0142857142857142	0.1684260874650228	1.0	20061
AAAAAATAATTTCTTGCGTTATTTTCGGCACCTTTTATGTAGCGAAGGTGCCGGAATATATTCTCTTTTGTTACTTATCTCTATACCGTGCACAATATTTTTATCCCTCATATTTATAGGGTAAATTACCTGTAAAGTAGTGTCTAATTA	36	26	23	39	2	0	0	44	0	0	0	42	85	P3	2	1.048780487804878	0.2154088016177524	1.0	1.0	0.0	1.0	20061
AAAAAATAATTTCTTGCGTTATTTTCGGCACCTTTTATGTAGCGAAGGTGCCGGAATATATTCTCTTTTGTTACTTATTCCTATACCGTGCACAATATTTTTATCCCTCATATTTATAGGGTAAATTACCTGTAAAGTAGTGTCTAATTA	26	28	26	38	1	0	0	41	0	0	0	35	80	P3	2	1.0256410256410255	0.158061897512025	1.0	1.0	0.0	1.0	20061
AAAAAATAATTTCTTGCGTTATTTTCGGCACCTTTTATGTAGCGAAGGTGCCGGAATATATTCTCTTTTGTTACTTATTTCCATACCGTGCACAATATTTTTATCCCTCATATTTATAGGGTAAATTACCTGTAAAGTAGTGTCTAATTA	32	21	16	29	2	0	0	38	0	0	0	17	69	P3	2	1.064516129032258	0.2456701001891583	1.0	1.0	0.0	1.0	20061
AAAAAATAATTTCTTGCGTTATTTTCGGCACCTTTTATGTAGCGAAGGTGCCGGAATATATTCTCTTTTGTTACTTATTTCTAAACCGTGCACAATATTTTTATCCCTCATATTTATAGGGTAAATTACCTGTAAAGTAGTGTCTAATTA	130	45	123	193	1	0	0	103	1	0	0	53	298	P3	2	1.0051546391752575	0.0716105360280917	1.0	1.0096153846153846	0.0975854958181944	1.0	20061
AAAAAATAATTTCTTGCGTTATTTTCGGCACCTTTTATGTAGCGAAGGTGCCGGAATATATTCTCTTTTGTTACTTATTTCTACACCGTGCACAATATTTTTATCCCTCATATTTATAGGGTAAATTACCTGTAAAGTAGTGTCTAATTA	15	12	25	25	2	0	0	25	0	0	0	8	52	P3	2	1.0740740740740742	0.2618914004394621	1.0	1.0	0.0	1.0	20061
AAAAAATAATTTCTTGCGTTATTTTCGGCACCTTTTATGTAGCGAAGGTGCCGGAATATATTCTCTTTTGTTACTTATTTCTATACCGAGCACAATATTTTTATCCCTCATATTTATAGGGTAAATTACCTGTAAAGTAGTGTCTAATTA	12	10	12	14	1	0	0	19	0	0	0	3	34	P3	2	1.0666666666666669	0.2494438257849294	1.0	1.0	0.0	1.0	20061
AAAAAATAATTTCTTGCGTTATTTTCGGCACCTTTTATGTAGCGAAGGTGCCGGAATATATTCTCTTTTGTTACTTATTTCTATACCGCGCACAATATTTTTATCCCTCATATTTATAGGGTAAATTACCTGTAAAGTAGTGTCTAATTA	188	66	140	218	1	0	1	174	0	0	0	70	394	P3	2	1.018181818181818	0.2124240262826895	1.0	1.0	0.0	1.0	20061
AAAAAATAATTTCTTGCGTTATTTTCGGCACCTTTTATGTAGCGAAGGTGCCGGAATATATTCTCTTTTGTTACTTATTTCTATACCGTGCACAATACTTTTATCCCTCATATTTATAGGGTAAATTACCTGTAAAGTAGTGTCTAATTA	12	16	10	22	3	0	0	13	0	0	0	13	38	P3	2	1.12	0.3249615361854384	1.0	1.0	0.0	1.0	20061
AAAAAATAATTTCTTGCGTTATTTTCGGCACCTTTTATGTAGCGAAGGTGCCGGAATATATTCTCTTTTGTTACTTATTTCTATACCGTGCACAATATCTTTATCCCTCATATTTATAGGGTAAATTACCTGTAAAGTAGTGTCTAATTA	27	32	44	51	1	0	0	51	0	0	0	46	103	P3	2	1.0192307692307692	0.1373351620873625	1.0	1.0	0.0	1.0	20061
AAAAAATAATTTCTTGCGTTATTTTCGGCACCTTTTATGTAGCGAAGGTGCCGGAATATATTCTCTTTTGTTACTTATTTCTATACCGTGCACAATATTCTTATCCCTCATATTTATAGGGTAAATTACCTGTAAAGTAGTGTCTAATTA	34	26	17	34	0	0	1	42	0	0	0	36	77	P3	2	1.0857142857142856	0.4997958767010258	1.0	1.0	0.0	1.0	20061
AAAAAATAATTTCTTGCGTTATTTTCGGCACCTTTTATGTAGCGAAGGTGCCGGAATATATTCTCTTTTGTTACTTATTTCTATACCGTGCACAATATTTCTATCCCTCATATTTATAGGGTAAATTACCTGTAAAGTAGTGTCTAATTA	25	30	32	39	3	0	0	45	0	0	0	29	87	P3	2	1.0714285714285714	0.2575393768188563	1.0	1.0	0.0	1.0	20061
AAAAAATAATTTCTTGCGTTATTTTCGGCACCTTTTATGTAGCGAAGGTGCCGGAATATATTCTCTTTTGTTACTTATTTCTATACCGTGCACAATATTTTCATCCCTCATATTTATAGGGTAAATTACCTGTAAAGTAGTGTCTAATTA	21	13	25	26	0	0	0	33	0	0	0	22	59	P3	2	1.0	0.0	1.0	1.0	0.0	1.0	20061
AAAAAATAATTTCTTGCGTTATTTTCGGCACCTTTTATGTAGCGAAGGTGCCGGAATATATTCTCTTTTGTTACTTATTTCTATACCGTGCACAATATTTTTACCCCTCATATTTATAGGGTAAATTACCTGTAAAGTAGTGTCTAATTA	17	16	20	21	0	0	0	32	0	0	0	18	53	P3	2	1.0	0.0	1.0	1.0	0.0	1.0	20061
AAAAAATAATTTCTTGCGTTATTTTCGGCACCTTTTATGTAGCGAAGGTGCCGGAATATATTCTCTTTTGTTACTTATTTCTATACCGTGCACAATATTTTTATCCCACATATTTATAGGGTAAATTACCTGTAAAGTAGTGTCTAATTA	14	8	9	11	1	0	0	19	0	0	0	7	31	P3	2	1.0833333333333333	0.2763853991962833	1.0	1.0	0.0	1.0	20061
AAAAAATAATTTCTTGCGTTATTTTCGGCACCTTTTATGTAGCGAAGGTGCCGGAATATATTCTCTTTTGTTACTTATTTCTATACCGTGCACAATATTTTTATCCCCCATATTTATAGGGTAAATTACCTGTAAAGTAGTGTCTAATTA	35	31	28	42	1	0	0	51	0	0	0	27	94	P3	2	1.0232558139534884	0.1507148999629735	1.0	1.0	0.0	1.0	20061
AAAAAATAATTTCTTGCGTTATTTTCGGCACCTTTTATGTAGCGAAGGTGCCGGAATATATTCTCTTTTGTTACTTATTTCTATACCGTGCACAATATTTTTATCCCTCACATTTATAGGGTAAATTACCTGTAAAGTAGTGTCTAATTA	181	156	158	77	5	0	0	413	0	0	0	111	495	P3	2	1.0609756097560976	0.2392855715896168	1.0	1.0	0.0	1.0	20061
AAAAAATAATTTCTTGCGTTATTTTCGGCACCTTTTATGTAGCGAAGGTGCCGGAATATATTCTCTTTTGTTACTTATTTCTATACCGTGCACAATATTTTTATCCCTCATACTTATAGGGTAAATTACCTGTAAAGTAGTGTCTAATTA	18	22	21	31	2	0	0	28	0	0	0	18	61	P3	2	1.0606060606060606	0.2386062992124791	1.0	1.0	0.0	1.0	20061
AAAAAATAATTTCTTGCGTTATTTTCGGCACCTTTTATGTAGCGAAGGTGCCGGAATATATTCTCTTTTGTTACTTATTTCTATACCGTGCACAATATTTTTATCCCTCATACTTATAGGGTAAATTACCTGTAGAGTAGCGTCTAATTA	103	93	224	229	0	0	0	191	0	0	0	97	420	P3	4	1.0	0.0	1.0	1.0	0.0	1.0	20061
AAAAAATAATTTCTTGCGTTATTTTCGGCACCTTTTATGTAGCGAAGGTGCCGGAATATATTCTCTTTTGTTACTTATTTCTATACCGTGCACAATATTTTTATCCCTCATATCTATAGGGTAAATTACCTGTAAAGTAGTGTCTAATTA	13	22	26	32	0	0	0	27	0	1	1	20	61	P3	2	1.0	0.0	1.0	1.1724137931034482	0.6469538979066799	1.0	20061
AAAAAATAATTTCTTGCGTTATTTTCGGCACCTTTTATGTAGCGAAGGTGCCGGAATATATTCTCTTTTGTTACTTATTTCTATACCGTGCACAATATTTTTATCCCTCATATTCATAGGGTAAATTACCTGTAAAGTAGTGTCTAATTA	14	17	8	20	0	0	0	19	0	0	0	11	39	P3	2	1.0	0.0	1.0	1.0	0.0	1.0	20061
AAAAAATAATTTCTTGCGTTATTTTCGGCACCTTTTATGTAGCGAAGGTGCCGGAATATATTCTCTTTTGTTACTTATTTCTATACCGTGCACAATATTTTTATCCCTCATATTTACAGGGTAAATTACCTGTAAAGTAGTGTCTAATTA	21	13	15	24	3	0	0	22	0	0	0	8	49	P3	2	1.1111111111111112	0.3142696805273545	1.0	1.0	0.0	1.0	20061
AAAAAATAATTTCTTGCGTTATTTTCGGCACCTTTTATGTAGCGAAGGTGCCGGAATATATTCTCTTTTGTTACTTATTTCTATACCGTGCACAATATTTTTATCCCTCATATTTATAAGGTAAATTACCTGTAAAGTAGTGTCTAATTA	15	12	6	17	0	0	0	16	0	0	0	5	33	P3	2	1.0	0.0	1.0	1.0	0.0	1.0	20061
AAAAAATAATTTCTTGCGTTATTTTCGGCACCTTTTATGTAGCGAAGGTGCCGGAATATATTCTCTTTTGTTACTTATTTCTATACCGTGCACAATATTTTTATCCCTCATATTTATAGAGTAAATTACCTGTAAAGTAGTGTCTAATTA	22	18	12	25	2	0	0	25	0	0	0	7	52	P3	2	1.0740740740740742	0.2618914004394621	1.0	1.0	0.0	1.0	20061
AAAAAATAATTTCTTGCGTTATTTTCGGCACCTTTTATGTAGCGAAGGTGCCGGAATATATTCTCTTTTGTTACTTATTTCTATACCGTGCACAATATTTTTATCCCTCATATTTATAGGATAAATTACCTGTAAAGTAGTGTCTAATTA	16	14	6	17	0	0	0	19	0	0	0	10	36	P3	2	1.0	0.0	1.0	1.0	0.0	1.0	20061
AAAAAATAATTTCTTGCGTTATTTTCGGCACCTTTTATGTAGCGAAGGTGCCGGAATATATTCTCTTTTGTTACTTATTTCTATACCGTGCACAATATTTTTATCCCTCATATTTATAGGGCAAATTACCTGTAAAGTAGTGTCTAATTA	15	9	10	16	0	0	0	18	0	0	0	9	34	P3	2	1.0	0.0	1.0	1.0	0.0	1.0	20061
AAAAAATAATTTCTTGCGTTATTTTCGGCACCTTTTATGTAGCGAAGGTGCCGGAATATATTCTCTTTTGTTACTTATTTCTATACCGTGCACAATATTTTTATCCCTCATATTTATAGGGTAAACTACCTGTAAAGTAGTGTCTAATTA	20	10	35	22	2	0	0	40	0	0	1	19	65	P3	2	1.0833333333333333	0.2763853991962833	1.0	1.0731707317073171	0.4627723405124457	1.0	20061
AAAAAATAATTTCTTGCGTTATTTTCGGCACCTTTTATGTAGCGAAGGTGCCGGAATATATTCTCTTTTGTTACTTATTTCTATACCGTGCACAATATTTTTATCCCTCATATTTATAGGGTAAATTACCAGTAAAGTAGTGTCTAATTA	18	11	11	18	2	0	0	20	0	0	0	18	40	P3	2	1.1	0.3	1.0	1.0	0.0	1.0	20061
AAAAAATAATTTCTTGCGTTATTTTCGGCACCTTTTATGTAGCGAAGGTGCCGGAATATATTCTCTTTTGTTACTTATTTCTATACCGTGCACAATATTTTTATCCCTCATATTTATAGGGTAAATTACCCGTAAAGTAGTGTCTAATTA	22	20	19	29	1	0	0	31	0	0	0	16	61	P3	2	1.0333333333333334	0.1795054935711501	1.0	1.0	0.0	1.0	20061
AAAAAATAATTTCTTGCGTTATTTTCGGCACCTTTTATGTAGCGAAGGTGCCGGAATATATTCTCTTTTGTTACTTATTTCTATACCGTGCACAATATTTTTATCCCTCATATTTATAGGGTAAATTACCTGTAAAGCAGTGTCTAATTA	23	27	46	29	2	0	0	65	0	0	0	36	96	P3	2	1.064516129032258	0.2456701001891583	1.0	1.0	0.0	1.0	20061
AAAAAATAATTTCTTGCGTTATTTTCGGCACCTTTTATGTAGCGAAGGTGCCGGAATATATTCTCTTTTGTTACTTATTTCTATACCGTGCACAATATTTTTATCCCTCATATTTATAGGGTAAATTACCTGTAAAGTAGAGTCTAATTA	29	20	17	31	0	0	0	35	0	0	0	11	66	P3	2	1.0	0.0	1.0	1.0	0.0	1.0	20061
AAAAAATAATTTCTTGCGTTATTTTCGGCACCTTTTATGTAGCGAAGGTGCCGGAATATATTCTCTTTTGTTACTTATTTCTATACCGTGCACAATATTTTTATCCCTCATATTTATAGGGTAAATTACCTGTAAAGTAGCGTCTAATTA	226	150	192	233	2	0	5	328	0	0	0	107	568	P3	2	1.0708333333333333	0.4368248759196552	1.0	1.0	0.0	1.0	20061
AAAAAATAATTTCTTGCGTTATTTTCGGCACCTTTTATGTAGCGAAGGTGCCGGAATATATTCTCTTTTGTTACTTATTTCTATACCGTGCACAATATTTTTATCCCTCATATTTATAGGGTAAATTACCTGTAAAGTAGTATCTAATTA	9	12	10	19	0	0	0	12	0	0	0	9	31	P3	2	1.0	0.0	1.0	1.0	0.0	1.0	20061
AAAAAATAATTTCTTGCGTTATTTTCGGCACCTTTTATGTAGCGAAGGTGCCGGAATATATTCTCTTTTGTTACTTATTTCTATACCGTGCACAATATTTTTATCCCTCATATTTATAGGGTAAATTACCTGTAAAGTAGTGCCTAATTA	24	27	21	36	1	0	0	35	0	0	0	25	72	P3	2	1.027027027027027	0.1621621621621621	1.0	1.0	0.0	1.0	20061
AAAAAATAATTTCTTGCGTTATTTTCGGCACCTTTTATGTAGCGAAGGTGCCGGAATATATTCTCTTTTGTTACTTATTTCTATACCGTGCACAATATTTTTATCCCTCATATTTATAGGGTAAATTACCTGTAAAGTAGTGTCTAACTA	14	17	20	21	2	0	0	28	0	0	0	16	51	P3	2	1.0869565217391304	0.2817713347133852	1.0	1.0	0.0	1.0	20061
AAAAAATAATTTCTTGCGTTATTTTCGGCACCTTTTATGTAGCGAAGGTGCCGGAATATATTCTCTTTTGTTACTTATTTCTATACCGTGCACAATATTTTTATCCCTCATATTTATAGGGTAAATTACCTGTAAAGTAGTGTCTAATCA	6	7	18	16	0	0	0	15	0	0	0	9	31	P3	2	1.0	0.0	1.0	1.0	0.0	1.0	20061
AAAAAATAATTTCTTGCGTTATTTTCGGCACCTTTTATGTAGCGAAGGTGCCGGAATATATTCTCTTTTGTTACTTATTTCTATACCGTGCACAATATTTTTATCCCTCATATTTATAGGGTAAATTACCTGTAAAGTAGTGTCTAATTA	4434	3829	3544	5553	202	9	39	5969	11	5	19	3013	11807	P3	1	1.058073410305015	0.3132518213108696	1.0	1.0129913391072618	0.1829630079644971	1.0	20061
AAAAAATAATTTCTTGCGTTATTTTCGGCACCTTTTATGTAGCGAAGGTGCCGGAATATATTCTCTTTTGTTACTTATTTCTATACCGTGCACAATATTTTTATCCCTCATATTTATAGGGTAAATTACCTGTAAAGTAGTGTCTAATTG	252	196	286	345	12	0	2	371	1	0	3	236	734	P3	2	1.0501392757660166	0.2846954735075483	1.0	1.0266666666666666	0.2719477073916152	1.0	20061
AAAAAATAATTTCTTGCGTTATTTTCGGCACCTTTTATGTAGCGAAGGTGCCGGAATATATTCTCTTTTGTTACTTATTTCTATACCGTGCACAATATTTTTATCCCTCATATTTATAGGGTAAATTACCTGTAAAGTAGTGTCTAGTTA	19	22	14	26	1	0	0	28	0	0	0	11	55	P3	2	1.037037037037037	0.1888525745775105	1.0	1.0	0.0	1.0	20061
AAAAAATAATTTCTTGCGTTATTTTCGGCACCTTTTATGTAGCGAAGGTGCCGGAATATATTCTCTTTTGTTACTTATTTCTATACCGTGCACAATATTTTTATCCCTCATATTTATAGGGTAAATTACCTGTAAAGTAGTGTCTGATTA	12	10	14	18	0	0	0	18	0	0	0	17	36	P3	2	1.0	0.0	1.0	1.0	0.0	1.0	20061
AAAAAATAATTTCTTGCGTTATTTTCGGCACCTTTTATGTAGCGAAGGTGCCGGAATATATTCTCTTTTGTTACTTATTTCTATACCGTGCACAATATTTTTATCCCTCATATTTATAGGGTAAATTACCTGTAAAGTGGTGTCTAATTA	10	6	14	14	0	0	0	16	0	0	0	3	30	P3	2	1.0	0.0	1.0	1.0	0.0	1.0	20061
AAAAAATAATTTCTTGCGTTATTTTCGGCACCTTTTATGTAGCGAAGGTGCCGGAATATATTCTCTTTTGTTACTTATTTCTATACCGTGCACAATATTTTTATCCCTCATATTTATAGGGTAAATTACCTGTAAGGTAGTGTCTAATTA	82	59	87	100	7	0	1	118	0	2	0	64	228	P3	2	1.0925925925925926	0.3735970555894817	1.0	1.0333333333333334	0.2560381915956203	1.0	20061
AAAAAATAATTTCTTGCGTTATTTTCGGCACCTTTTATGTAGCGAAGGTGCCGGAATATATTCTCTTTTGTTACTTATTTCTATACCGTGCACAATATTTTTATCCCTCATATTTATAGGGTAAATTACCTGTAGAGTAGTGTCTAATTA	27	29	20	31	1	0	1	42	0	0	1	20	76	P3	2	1.121212121212121	0.5369710650505863	1.0	1.069767441860465	0.4521446998889204	1.0	20061
AAAAAATAATTTCTTGCGTTATTTTCGGCACCTTTTATGTAGCGAAGGTGCCGGAATATATTCTCTTTTGTTACTTATTTCTATACCGTGCACAATATTTTTATCCCTCATATTTATAGGGTAAATTACCTGTATAGTAGTGTCTAATTA	13	12	11	17	3	0	0	16	0	0	0	10	36	P3	2	1.15	0.3570714214271425	1.0	1.0	0.0	1.0	20061
AAAAAATAATTTCTTGCGTTATTTTCGGCACCTTTTATGTAGCGAAGGTGCCGGAATATATTCTCTTTTGTTACTTATTTCTATACCGTGCACAATATTTTTATCCCTCATATTTATAGGGTAAATTACCTGTGAAGTAGTGTCTAATTA	15	12	15	20	1	0	0	21	0	0	0	15	42	P3	2	1.0476190476190477	0.2129588549999799	1.0	1.0	0.0	1.0	20061
AAAAAATAATTTCTTGCGTTATTTTCGGCACCTTTTATGTAGCGAAGGTGCCGGAATATATTCTCTTTTGTTACTTATTTCTATACCGTGCACAATATTTTTATCCCTCATATTTATAGGGTAAATTGCCTGTAAAGTAGTGTCTAATTA	12	9	13	13	2	0	0	19	0	0	0	6	34	P3	2	1.1333333333333333	0.339934634239519	1.0	1.0	0.0	1.0	20061
AAAAAATAATTTCTTGCGTTATTTTCGGCACCTTTTATGTAGCGAAGGTGCCGGAATATATTCTCTTTTGTTACTTATTTCTATACCGTGCACAATATTTTTATCCCTCATATTTATAGGGTAAGTTACCTGTAAAGTAGTGTCTAATTA	38	29	34	46	0	0	0	55	0	0	0	36	101	P3	2	1.0	0.0	1.0	1.0	0.0	1.0	20061
AAAAAATAATTTCTTGCGTTATTTTCGGCACCTTTTATGTAGCGAAGGTGCCGGAATATATTCTCTTTTGTTACTTATTTCTATACCGTGCACAATATTTTTATCCCTCATATTTATAGGGTAATTTACCTGTAAAGTAGTGTCTAATTA	15	13	6	19	0	0	0	15	0	0	0	7	34	P3	2	1.0	0.0	1.0	1.0	0.0	1.0	20061
AAAAAATAATTTCTTGCGTTATTTTCGGCACCTTTTATGTAGCGAAGGTGCCGGAATATATTCTCTTTTGTTACTTATTTCTATACCGTGCACAATATTTTTATCCCTCATATTTATAGGGTAGATTACCTGTAAAGTAGTGTCTAATTA	22	19	21	25	1	0	0	36	0	0	0	18	62	P3	2	1.0384615384615383	0.1923076923076923	1.0	1.0	0.0	1.0	20061
AAAAAATAATTTCTTGCGTTATTTTCGGCACCTTTTATGTAGCGAAGGTGCCGGAATATATTCTCTTTTGTTACTTATTTCTATACCGTGCACAATATTTTTATCCCTCATATTTATAGGGTGAATTACCTGTAAAGTAGTGTCTAATTA	15	16	20	20	0	0	1	30	0	0	0	11	51	P3	2	1.1428571428571428	0.6388765649999399	1.0	1.0	0.0	1.0	20061
AAAAAATAATTTCTTGCGTTATTTTCGGCACCTTTTATGTAGCGAAGGTGCCGGAATATATTCTCTTTTGTTACTTATTTCTATACCGTGCACAATATTTTTATCCCTCATATTTATAGTGTAAATTACCTGTAAAGTAGTGTCTAATTA	21	13	17	28	0	0	0	23	0	0	0	8	51	P3	2	1.0	0.0	1.0	1.0	0.0	1.0	20061
AAAAAATAATTTCTTGCGTTATTTTCGGCACCTTTTATGTAGCGAAGGTGCCGGAATATATTCTCTTTTGTTACTTATTTCTATACCGTGCACAATATTTTTATCCCTCATATTTATATGGTAAATTACCTGTAAAGTAGTGTCTAATTA	8	9	15	9	0	0	0	23	0	0	0	9	32	P3	2	1.0	0.0	1.0	1.0	0.0	1.0	20061
AAAAAATAATTTCTTGCGTTATTTTCGGCACCTTTTATGTAGCGAAGGTGCCGGAATATATTCTCTTTTGTTACTTATTTCTATACCGTGCACAATATTTTTATCCCTCATATTTATGGGGTAAATTACCTGTAAAGTAGTGTCTAATTA	14	24	30	23	0	0	0	45	0	0	0	12	68	P3	2	1.0	0.0	1.0	1.0	0.0	1.0	20061
AAAAAATAATTTCTTGCGTTATTTTCGGCACCTTTTATGTAGCGAAGGTGCCGGAATATATTCTCTTTTGTTACTTATTTCTATACCGTGCACAATATTTTTATCCCTCATGTTTATAGGGTAAATTACCTGTAAAGTAGTGTCTAATTA	71	92	51	150	2	0	0	62	0	0	0	78	214	P3	2	1.013157894736842	0.1139507110242682	1.0	1.0	0.0	1.0	20061
AAAAAATAATTTCTTGCGTTATTTTCGGCACCTTTTATGTAGCGAAGGTGCCGGAATATATTCTCTTTTGTTACTTATTTCTATACCGTGCACAATATTTTTATCCCTCGTATTTATAGGGTAAATTACCTGTAAAGTAGTGTCTAATTA	23	17	8	28	1	0	0	19	0	0	0	22	48	P3	2	1.0344827586206895	0.1824656076596269	1.0	1.0	0.0	1.0	20061
AAAAAATAATTTCTTGCGTTATTTTCGGCACCTTTTATGTAGCGAAGGTGCCGGAATATATTCTCTTTTGTTACTTATTTCTATACCGTGCACAATATTTTTGTCCCTCATATTTATAGGGTAAATTACCTGTAAAGTAGTGTCTAATTA	159	128	110	208	0	0	0	170	0	0	19	81	397	P3	2	1.0	0.0	1.0	1.3015873015873016	0.9021125230719252	1.0	20061
AAAAAATAATTTCTTGCGTTATTTTCGGCACCTTTTATGTAGCGAAGGTGCCGGAATATATTCTCTTTTGTTACTTATTTCTATACCGTGCACAGTATTTTTATCCCTCATATTTATAGGGTAAATTACCTGTAAAGTAGTGTCTAATTA	24	25	24	34	3	0	0	36	0	0	0	20	73	P3	2	1.0810810810810811	0.2729595929287048	1.0	1.0	0.0	1.0	20061
AAAAAATAATTTCTTGCGTTATTTTCGGCACCTTTTATGTAGCGAAGGTGCCGGAATATATTCTCTTTTGTTACTTATTTCTATACCGTGCACGATATTTTTATCCCTCATATTTATAGGGTAAATTACCTGTAAAGTAGTGTCTAATTA	18	23	16	27	1	0	1	28	0	0	0	17	57	P3	2	1.137931034482759	0.5707912192154085	1.0	1.0	0.0	1.0	20061
AAAAAATAATTTCTTGCGTTATTTTCGGCACCTTTTATGTAGCGAAGGTGCCGGAATATATTCTCTTTTGTTACTTATTTCTATACCGTGCGCAATATTTTTATCCCTCATATTTATAGGGTAAATTACCTGTAAAGTAGTGTCTAATTA	37	31	26	43	0	0	0	51	0	0	0	20	94	P3	2	1.0	0.0	1.0	1.0	0.0	1.0	20061
AAAAAATAATTTCTTGCGTTATTTTCGGCACCTTTTATGTAGCGAAGGTGCCGGAATATATTCTCTTTTGTTACTTATTTCTATACTGTGCACAATATTTTTATCCCTCATATTTATAGGGTAAATTACCTGTAAAGTAGTGTCTAATTA	16	13	9	18	2	0	1	17	0	0	0	11	38	P3	2	1.238095238095238	0.6834619092574916	1.0	1.0	0.0	1.0	20061
AAAAAATAATTTCTTGCGTTATTTTCGGCACCTTTTATGTAGCGAAGGTGCCGGAATATATTCTCTTTTGTTACTTATTTCTATGCCGTGCACAATATTTTTATCCCTCATATTTATAGGGTAAATTACCTGTAAAGTAGTGTCTAATTA	11	11	18	19	1	0	0	20	0	0	0	12	40	P3	2	1.05	0.2179449471770336	1.0	1.0	0.0	1.0	20061
AAAAAATAATTTCTTGCGTTATTTTCGGCACCTTTTATGTAGCGAAGGTGCCGGAATATATTCTCTTTTGTTGCTTATTTCTATACCGTGCACAATATTTTTATCCCTCATATTTATAGGGTAAATTACCTGTAAAGTAGTGTCTAATTA	15	9	11	16	0	0	0	19	0	0	0	12	35	P3	2	1.0	0.0	1.0	1.0	0.0	1.0	20061
AAAAAATAATTTCTTGCGTTATTTTCGGCACCTTTTATGTAGCGAAGGTGCCGGAATATGCTCTCTTTTGTTACTTATTTCTATACCGTGCACAATATTTTTATCCCTCATATTTATAGGGTAAATTACCTGTAAAGTAGTGTCTAATTA	205	243	185	468	0	0	2	163	0	0	0	125	633	P3	3	1.0127659574468084	0.1952815983929151	1.0	1.0	0.0	1.0	20061
AAAAAATAATTTCTTGCGTTATTTTCGGCACCTTTTATGTAGCGAAGGTGCCGGGATATATTCTCTTTTGTTACTTATTTCTATACCGTGCACAATATTTTTATCCCTCATATTTATAGGGTAAATTACCTGTAAAGTAGTGTCTAATTA	15	19	12	29	3	0	0	14	0	0	0	20	46	P3	2	1.09375	0.2914805954090255	1.0	1.0	0.0	1.0	20061
AAAAAATAATTTCTTGCGTTATTTTCGGCACCTTTTATGTAGCGAGGGTGCCGGAATATATTCTCTTTTGTTACTTATTTCTATACCGTGCACAATATTTTTATCCCCCATATTTATAGGGTAAATTACCTGTAAAGTAGTGTCTAATTA	31	27	78	28	0	1	0	107	0	0	0	81	136	P3	3	1.0689655172413792	0.3649312153192539	1.0	1.0	0.0	1.0	20061
AAAAAATAATTTCTTGCGTTATTTTCGGCACCTTTTATGTAGCGAGGGTGCCGGAATATATTCTCTTTTGTTACTTATTTCTATACCGTGCACAATATTTTTATCCCTCATATTTATAGGGTAAATTACCTGTAAAGTAGTGTCTAATTA	41	35	74	64	2	0	0	84	0	0	0	83	150	P3	2	1.0303030303030305	0.1714198257421933	1.0	1.0	0.0	1.0	20061
AAAAAATAATTTCTTGCGTTATTTTCGGCACCTTTTATGTAGCGAGGGTGCCGGAATATATTCTCTTTTGTTACTTATTTCTATACCGTGCACAATATTTTTATCCCTCGTATTTATAGGGTAAATTACCTGTAAAGTAGTGTCTAATTA	39	22	61	44	0	0	0	78	0	0	0	36	122	P3	3	1.0	0.0	1.0	1.0	0.0	1.0	20061
AAAAAATAATTTCTTGCGTTATTTTCGGCACCTTTTATGTAGCGGAGGTGCCGGAATATATTCTCTTTTGTTACTTATTTCTATACCGTGCACAATATTTTTATCCCTCATATTTATAGGGTAAATTACCTGTAAAGTAGTGTCTAATTA	14	14	10	18	0	0	0	20	0	0	0	13	38	P3	2	1.0	0.0	1.0	1.0	0.0	1.0	20061
AAAAAATAATTTCTTGCGTTATTTTCGGCACCTTTTTTGTAGCGAAGGTGCCGGAATATATTCTCTTTTGTTACTTATTTCTATACCGCGCACAATATTTTTATCCCTCATATTTATAGTGTAAATTACCTGTAAAGTAGTGTCCAATTA	3	14	15	5	0	0	0	27	0	0	0	11	32	P3	5	1.0	0.0	1.0	1.0	0.0	1.0	20061
AAAAAATAATTTCTTGCGTTATTTTCGGCGCCTTTTATGTAGCGAAGGTGCCGGAATATATTCTCTTTTGTTACTTATTTCTATACCGTGCACAATATTTTTATCCCTCATATTTATAGGGTAAATTACCTGTAAAGTAGTGTCTAATTA	18	14	11	22	1	0	0	20	0	0	0	18	43	P3	2	1.0434782608695652	0.203931119992323	1.0	1.0	0.0	1.0	20061
AAAAAATAATTTCTTGCGTTATTTTCGGTACCTTTTATGTAGCGAAGGTGCCGGAATATATTCTCTTTTGTTACTTATTTCTATACAGCGCACAATATTTTTATCCCTCATACTTATAGGGTAAATTACCTGTAAAGTAGTGTCTAATTA	73	88	130	134	0	0	0	146	0	0	11	81	291	P3	5	1.0	0.0	1.0	1.2101910828025475	0.7657629901725048	1.0	20061
AAAAAATAATTTCTTGCGTTATTTTCGGTACCTTTTATGTAGCGAAGGTGCCGGAATATATTCTCTTTTGTTACTTATTTCTATACAGCGCACAATATTTTTATCCCTCATATTTATAGGGTAAATTACCTGTAAAGTAGTGTCTAATTA	11	12	16	19	0	0	0	20	0	0	0	9	39	P3	4	1.0	0.0	1.0	1.0	0.0	1.0	20061
AAAAAATAATTTCTTGCGTTATTTTCGGTACCTTTTATGTAGCGAAGGTGCCGGAATATATTCTCTTTTGTTACTTATTTCTATACCGTGCACAATATTTTTATCACTCATATTTATAGGGTAAATTACCTGTAAAGTAGTGTCTAATTA	19	1	50	6	0	0	0	64	0	0	0	29	70	P3	3	1.0	0.0	1.0	1.0	0.0	1.0	20061
AAAAAATAATTTCTTGCGTTATTTTCGGTACCTTTTATGTAGCGAAGGTGCCGGAATATATTCTCTTTTGTTACTTATTTCTATACCGTGCACAATATTTTTATCCCTCATATTTATAGGGTAAATTACCTGTAAAGTAGTGTCTAATTA	34	38	89	50	0	0	0	110	0	0	1	77	161	P3	2	1.0	0.0	1.0	1.027027027027027	0.2834618508567977	1.0	20061
AAAAAATAATTTCTTGCGTTATTTTTGGCACCTTTTATGTAGCGAAGGTGCCGGAATATATTCTCTTTTGTTACTTATTTCTATACCGTGCACAATATTTTTATCCCTCATATTTATAGGGTAAATTACCTGTAAAGTAGTGTCTAATTA	14	12	14	24	0	0	0	16	0	0	0	19	40	P3	2	1.0	0.0	1.0	1.0	0.0	1.0	20061
AAAAAATAATTTCTTGTGTTATTTTCGGCACCTTTTATGTAGCGAAGGTGCCGGAATATATTCTCTTTTGTTACTTATTTCTATACCGTGCACAATATTTTTATCCCTCATATTTATAGGGTAAATTACCTGTAAAGTAGTGTCTAATTA	42	40	56	45	0	0	0	93	0	0	0	39	138	P3	2	1.0	0.0	1.0	1.0	0.0	1.0	20061
AAAAAATAATTTCTTGTGTTATTTTCGGCACCTTTTATGTAGCGAAGGTGCCGGAATATATTCTCTTTTGTTACTTATTTCTATACCGTGCACAATATTTTTATCCCTCATATTTATAGGGTAAATTACCTGTGAAGTAGTGTCTAATTG	50	61	78	86	0	0	0	103	0	0	0	39	189	P3	4	1.0	0.0	1.0	1.0	0.0	1.0	20061
AAAAAATAATTTCTTGTGTTATTTTCGGCATCTTTTATGTAGCGAAGGTGCCGGAATATATTCTCTTTTGTTACTTATTTCTATACCGTGCACAATATTTTTATCCCTCATATTTATAGGGTAAATTACCTGTAAAGTAGTGTCTAATTA	11	13	6	22	0	0	0	8	0	0	0	15	30	P3	3	1.0	0.0	1.0	1.0	0.0	1.0	20061
AAAAAATAATTTCTTGTGTTATTTTCGGCATCTTTTATGTAGCGAAGGTGCTGGAATATATTCTCTTTTGTTACTTATTTCTATACCGTGCACAATATTTTTATCCCTCATATTTATAGGGTAAATTACCTGTAAAGTAGTGTCTAATTA	108	66	73	134	1	0	0	112	0	0	0	90	247	P3	4	1.0074074074074073	0.0857469400206683	1.0	1.0	0.0	1.0	20061
AAAACAGAACACCATTAACGCATGATTAACCACCCATAGCAAGGATTACTTTTGTAAAGAAAAACACAGCAATGAAAGAATAGCTTTATTTATTAATAAAACGTGTCATTCTGATTAAGACCTTTTATCTTACCCTTAAGATTTCAGGAA	21	26	40	0	0	4	0	0	0	20	63	3	87	P20	1	3.0	0.0	3.0	3.759036144578314	0.4276684180553939	4.0	3827
AAACAAGAACACCATTAACGCATGATTAACCACCCATAGCAAGGATTACTTTTGTAAAGAAAAACACAGCAATGAAAGAATAGCTTTATTTATTAATAAAACGTGTCATTCTGATTAAGACCTTTTATCTTACCCTTAAGATTTCAGGAA	67	286	76	3	51	83	2	0	5	184	101	53	429	P20	1	2.6043165467625897	0.5577279839802678	3.0	3.331034482758621	0.5058986188991257	3.0	3827
AAACCAAAACACCATTAACGCATGATAAACCACCCATAGCAAGGATTACTTTTGTAAAGAAAAACACAGCAATGAAAGAATAGCTTTATTTATTAATAAAACGTGTCATTCTGATTAAGACCTTTTATCTTACCCTTAAGATTTCAGGAA	1	23	17	0	18	18	0	0	4	1	0	3	41	P20	2	2.5	0.5	2.5	2.2	0.3999999999999999	2.0	3827
AAACCAAAACACCATTAACGCATGATAAACCACCCATAGCAAGGATTACTTTTGTAAAGAAAAACACAGCAATGAAAGATTAGCTTTATTTATTAATAAAACGTGTCATTCTGATTAAGACCTTTTACCTTACCCTTAAGATTTCAGGAA	6	84	74	3	86	47	3	0	24	1	0	22	164	P20	4	2.359712230215828	0.5627168709935588	2.0	2.04	0.1959591794226542	2.0	3827
AAACCAAAACACCATTAACGCATGATAAACCACCCATAGCAAGGATTACTTTTGTAAAGAAAAACACAGCAATGAAAGATTAGCTTTATTTATTAATAAAACGTGTCATTCTGATTAAGACCTTTTATCTTACCCTTAAGATTTCAGGAA	1	31	21	0	25	20	0	0	7	1	0	2	53	P20	3	2.4444444444444446	0.4969039949999533	2.0	2.125	0.3307189138830738	2.0	3827
AAACCAAAACACCATTAACGCATGATTAACCACCCATAGCAAGGATTACTTTTGTAAAGAAAAACACAGCAATGAAAGAATAGCTTTATTTATTAATAAAACGTGTCATTCTGATTAAGACCTTTTATCTTACCCTTAAGATTTCAGGAA	167	163	80	1	200	122	3	1	0	74	9	36	410	P20	1	2.3895705521472395	0.5121964606940855	2.0	3.083333333333333	0.3844703633798843	3.0	3827
AAACCAAAACACCATTAACGCATGATTAACCACCCATAGCAAGGATTACTTTTGTAAAGAAAAACACAGCAATGAAAGAATAGCTTTATTTATTAGTAAAACGTGTCATTCTGATTAAGACCTTTTATCTTACCCTTAAGATTTCAGGAA	185	196	157	0	221	149	2	0	1	161	4	20	538	P20	2	2.411290322580645	0.5028750155895568	2.0	3.0180722891566263	0.1726090214686072	3.0	3827
AAACCAAAACACCATTAACGCATGATTATCCACCCATAGCAAGGATTACTTTTGTAGAGAAAAGCACAGCAATGAAAGAATAGCTTTATTTATTAATAAAACGTGTCATTCTGATTAAGACCTTTTATCTTACCCTTAAGATTTCAGGAA	91	136	9	10	104	120	0	0	0	0	2	17	236	P20	4	2.47008547008547	0.5784247629295258	3.0	4.0	0.0	4.0	3827
AAACCAGAAAACCATTAACGCATGATTAACCACCCATAGCAAGGATTACTTTTGTAAAGAAAAACACAGCAATGAAAGAATAGCTTTATTTATTAATAAAACGTGTCATTCTGATTAAGACCTTTTATCTTACCCTTAAGATTTCAGGAA	26	31	24	0	5	2	2	0	0	27	45	4	81	P20	1	2.6666666666666665	0.816496580927726	2.0	3.625	0.4841229182759271	4.0	3827
AAACCAGAACAACATTAACGCATGATTAACCACCCATAGCAAGGATCACTTTTGTAAAGAAAAACACAGCAATGAAAGAATAGCTTTATTTATTAATAAAACGTGTCATTCTGATTAAGACCTTTTATCTTACCCTTAAGATTTCAGGAA	50	31	6	2	31	30	0	0	0	20	4	26	87	P20	2	2.4444444444444446	0.5571405960248967	2.0	3.1666666666666665	0.3726779962499649	3.0	3827
AAACCAGAACAACATTAACGCATGATTAACCACCCATAGCAAGGATTACTTTTGTAAAGAAAAACACAGCAATGAAAGAATAGCTTTATTTATTAATAAAACGTGTCATTCTGATTAAGACCTTTTATCTTACCCTTAAGATTTCAGGAA	12	21	29	0	3	0	0	0	0	16	43	1	62	P20	1	2.0	0.0	2.0	3.7288135593220337	0.4445721033425086	4.0	3827
AAACCAGAACACAATTAACGCATGATTAACCACCCATAGCAAGGATTACTTTTGTAAAGAAAAACACAGCAATGAAAGAATAGCTTTATTTATTAATAAAACGTGTCATTCTGATTAAGACCTTTTATCTTACCCTTAAGATTTCAGGAA	29	46	43	0	0	0	2	0	0	34	82	12	118	P20	1	4.0	0.0	4.0	3.706896551724138	0.4551854752566927	4.0	3827
AAACCAGAACACATTTAACGCATGATTAACCACCCAGAGCAAGGATTACTTTTGTAAAGAAAAACACAGCAATGAAAGAATAGCTTTATTTATTAATAAAACGTGTCATTCTGATTAAGACCTTTTATCTTACCCTTAAGATTCCAGGAA	153	113	298	19	312	203	1	2	18	4	5	22	564	P20	4	2.3476635514018693	0.549144754658274	2.0	2.413793103448276	0.8516613127743772	2.0	3827
AAACCAGAACACATTTAACGCATGATTAACCACCCAGAGCAAGGATTACTTTTGTAAAGAAAAACACAGCAATGAAAGAATAGCTTTATTTATTAATAAAACGTGTCATTCTGATTAAGACCTTTTATCTTACCCTTAAGATTTCAGGAA	105	115	177	5	229	136	1	2	10	9	5	15	397	P20	3	2.358490566037736	0.5121719375139255	2.0	2.6538461538461537	0.8745243846847748	3.0	3827
AAACCAGAACACATTTAACGCATGATTAACCACCCATAGCAAGGATTACTTTTGTAAAGAAAAACACAGCAATGAAAGAATAGCTTTATTTATTAATAAAACGTGTCATTCTGATTAAGACCTTTTATCTTACCCTTAAGATTTCAGGAA	15	6	13	0	24	8	1	0	0	1	0	1	34	P20	2	2.303030303030303	0.521353046487432	2.0	3.0	0.0	3.0	3827
AAACCAGAACACCAATAACGCATGATTAACCACCCATAGCAAGGATTACTTTTGTAAAGAAAAACACAGCAATGAAAGAATAGCTTTATTTATTAATAAAACGCGTCATTCTGATTAAGACCTTTTATCTTACCCTTAAGATTTCAGGAA	52	39	47	10	91	1	0	23	0	5	8	22	138	P20	2	1.911764705882353	0.3163189373510132	2.0	1.9444444444444444	1.2897985295826555	1.0	3827
AAACCAGAACACCAATAACGCATGATTAACCACCCATAGCAAGGATTACTTTTGTAAAGAAAAACACAGCAATGAAAGAATAGCTTTATTTATTAATAAAACGTGTCATTCTGATTAAGACCTTTCATCTTACCCTTAAGATTTCAGGAA	1037	463	767	11	178	423	1615	17	0	12	11	21	2267	P20	2	3.6353839245621913	0.6489713274865387	4.0	2.425	1.282331860323216	3.0	3827
AAACCAGAACACCAATAACGCATGATTAACCACCCATAGCAAGGATTACTTTTGTAAAGAAAAACACAGCAATGAAAGAATAGCTTTATTTATTAATAAAACGTGTCATTCTGATTAAGACCTTTTATCCTACCCTTAAGATTTCAGGAA	50	23	62	0	5	25	102	0	0	0	3	2	135	P20	2	3.734848484848485	0.5201958909122089	4.0	4.0	0.0	4.0	3827
AAACCAGAACACCAATAACGCATGATTAACCACCCATAGCAAGGATTACTTTTGTAAAGAAAAACACAGCAATGAAAGAATAGCTTTATTTATTAATAAAACGTGTCATTCTGATTAAGACCTTTTATCTTACCCTTAAGATCTCAGGAA	48	21	15	0	10	17	53	1	0	1	2	1	84	P20	2	3.5375	0.7061117121249301	4.0	3.0	1.224744871391589	3.5	3827
AAACCAGAACACCAATAACGCATGATTAACCACCCATAGCAAGGATTACTTTTGTAAAGAAAAACACAGCAATGAAAGAATAGCTTTATTTATTAATAAAACGTGTCATTCTGATTAAGACCTTTTATCTTACCCTTAAGATTACTGGAA	21	8	35	0	3	4	55	0	0	0	2	2	64	P20	3	3.838709677419355	0.4817156297763897	4.0	4.0	0.0	4.0	3827
AAACCAGAACACCAATAACGCATGATTAACCACCCATAGCAAGGATTACTTTTGTAAAGAAAAACACAGCAATGAAAGAATAGCTTTATTTATTAATAAAACGTGTCATTCTGATTAAGACCTTTTATCTTACCCTTAAGATTTCAGGAA	984	475	643	8	260	363	1367	7	1	42	54	35	2102	P20	1	3.546046046046046	0.7294957477105742	4.0	3.375	0.8108340909686291	4.0	3827
AAACCAGAACACCAATAACGCATGATTAACCACCCATAGCAAGGATTACTTTTGTAAAGAAAAACACAGCAATGAAAGAATAGCTTTATTTATTAATAAAACGTGTCATTCTGATTAAGACCTTTTATCTTACCCTTAAGATTTCAGGAG	68	38	39	0	20	29	91	0	1	3	1	1	145	P20	2	3.507142857142857	0.7318902003074794	4.0	3.0	0.6324555320336759	3.0	3827
AAACCAGAACACCAATAACGCATGATTAACCACCCATAGCAAGGATTACTTTTGTAAAGAAAAACACAGCAATGAAAGGATAGCTTTATTTATTAATAAAACGTGTCATTCTGATTAAGACCTTTTATCTTACCCTTAAGATTTCAGGAA	127	71	46	10	121	95	4	1	0	9	4	23	244	P20	2	2.4043478260869566	0.602154292570012	2.0	3.142857142857143	0.7423074889580902	3.0	3827
AAACCAGAACACCAATAACGCATGATTAACCACCCATAGCGAGGATTACTTTTGTAAAGAAAAACACAGCAATGAAAGAATAGCTTTATTTATTAATAAAACGTGTCATTCTGATTAAGACCTTTTATCTTACCCTTAAGATTTCAGGAA	24	10	21	0	3	5	46	1	0	0	0	1	55	P20	2	3.796296296296296	0.5227997856849297	4.0	1.0	0.0	1.0	3827
AAACCAGAACACCACCAACGCATGATTAACCACCCATAGCAAGGATTACTTTTGTAAAGAAAAACACAGCAATGAAAGAATAGCTTTATTAATTAATAAAACGTGTCATTCTGATTAAGACCTTTTATCTTACCCTTAAGATTTCAGGAA	32	13	36	0	7	12	60	1	0	1	0	1	81	P20	3	3.670886075949367	0.6308828250317526	4.0	2.0	1.0	2.0	3827
AAACCAGAACACCACCAACGCATGATTAACCACCCATAGCAAGGATTACTTTTGTAAAGAAAAACACAGCAATGAAAGAATAGCTTTATTTATTAATAAAACGTGTCATTCTGATTAAGACCTTTCATCTTACCCTTAAGATTTCAGGAA	42	12	25	0	7	6	64	1	0	1	0	1	79	P20	3	3.74025974025974	0.6116317838606035	4.0	2.0	1.0	2.0	3827
AAACCAGAACACCACCAACGCATGATTAACCACCCATAGCAAGGATTACTTTTGTAAAGAAAAACACAGCAATGAAAGAATAGCTTTATTTATTAATAAAACGTGTCATTCTGATTAAGACCTTTTATCTTACCCTTAAGATTACTGGAA	8	5	32	0	6	1	37	0	1	0	0	2	45	P20	4	3.704545454545455	0.6934611955632891	4.0	2.0	0.0	2.0	3827
AAACCAGAACACCACCAACGCATGATTAACCACCCATAGCAAGGATTACTTTTGTAAAGAAAAACACAGCAATGAAAGAATAGCTTTATTTATTAATAAAACGTGTCATTCTGATTAAGACCTTTTATCTTACCCTTAAGATTTCAGGAA	573	443	752	6	239	428	1060	3	1	18	13	38	1768	P20	2	3.466820542412002	0.7385760778204337	4.0	3.171428571428572	0.8446711713768276	3.0	3827
AAACCAGAACACCACCAACGCATGATTAACCACCCATAGCAAGGATTACTTTTGTAAAGAAAAACACAGCAATGAAGGAATAGCTTTATTTATTAATAAAACGTGTCATTCTGATTAAGACCTTTTATCTTACCCTTAAGATTTCAGGAA	13	7	15	1	3	3	27	0	0	1	0	1	35	P20	3	3.647058823529412	0.7624400821656306	4.0	3.0	0.0	3.0	3827
AAACCAGAACACCACTAACGCACGATTAACCACCCATAGCAAGGATTACTCTTGTAAAGAAAAACACAGCAATGAAAGAATAGCTTTATTTATTAATAAAACGTGTCATTCTGATTAAGACCTTTCATCTTACCCTTAAGATTTCAGGAA	46	19	38	2	7	7	84	0	0	3	0	2	103	P20	4	3.73	0.6760917097554148	4.0	3.0	0.0	3.0	3827
AAACCAGAACACCACTAACGCACGATTAACCACCCATAGCAAGGATTACTCTTGTAAAGAAAAACACAGCAATGAAAGAATAGCTTTATTTATTAATAAAACGTGTCATTCTGATTAAGACCTTTTATCTTACCCTTAAGATCTCAGGAA	40	26	15	1	13	17	47	0	0	2	1	1	81	P20	4	3.41025641025641	0.8075905511806984	4.0	3.333333333333333	0.4714045207910317	3.0	3827
AAACCAGAACACCACTAACGCACGATTAACCACCCATAGCAAGGATTACTCTTGTAAAGAAAAACACAGCAATGAAAGAATAGCTTTATTTATTAATAAAACGTGTCATTCTGATTAAGACCTTTTATCTTACCCTTAAGATTACTGGAA	25	11	35	0	11	2	57	0	0	1	0	1	71	P20	5	3.657142857142857	0.7345691504104253	4.0	3.0	0.0	3.0	3827
AAACCAGAACACCACTAACGCACGATTAACCACCCATAGCAAGGATTACTCTTGTAAAGAAAAACACAGCAATGAAAGAATAGCTTTATTTATTAATAAAACGTGTCATTCTGATTAAGACCTTTTATCTTACCCTTAAGATTTCAGGAA	1625	975	1607	13	816	640	2642	7	1	43	45	87	4207	P20	3	3.4378496716127462	0.8136919101929585	4.0	3.3125	0.8204736944798007	3.0	3827
AAACCAGAACACCACTAACGCACGATTAACCACCCATAGCAAGGATTACTCTTGTAAAGAAAAACACAGCAATGAAAGAATAGCTTTATTTATTAATAAAACGTGTCATTCTGATTAAGACCTTTTATCTTACCCTTAAGATTTCAGGAG	48	52	57	3	18	29	103	0	0	0	4	1	157	P20	4	3.5163398692810457	0.7763209292183656	4.0	4.0	0.0	4.0	3827
AAACCAGAACACCACTAACGCATGATTAACCACCCATAGCAAGAATTACTTTTGTAAAGAAAAACACAGCAATGAAAGAATAGCTTTATTTATTAATAAAACGTGTCATTCTGATTAAGACCTTTTATCTTACCCTTAAGATTTCAGGAA	212	154	497	14	166	648	11	6	0	9	9	14	863	P20	2	2.781883194278904	0.4797255678454336	3.0	2.875	1.165922381636102	3.0	3827
AAACCAGAACACCACTAACGCATGATTAACCACCCATAGCAAGGACTACTTTTGTAAAGAAAAACACAGCAATGAAAGAATAGCTTTATTTATTAATAAAACGTGTCATTCTGACTAAGACCTTTTATCTTACCCTTAAGATTTCAGGAA	107	13	3	1	1	1	118	0	0	1	1	24	123	P20	3	3.950413223140496	0.3365169102727658	4.0	3.5	0.5	3.5	3827
AAACCAGAACACCACTAACGCATGATTAACCACCCATAGCAAGGACTACTTTTGTAAAGAAAAACACAGCAATGAAAGAATAGCTTTATTTATTAATAAAACGTGTCATTCTGATTAAGACCTTTTATCTTACCCTTAAGATTTCAGGAA	620	290	142	2	68	485	465	13	0	8	11	34	1052	P20	2	3.385294117647059	0.6180134300881491	3.0	2.53125	1.3225064980936767	3.0	3827
AAACCAGAACACCACTAACGCATGATTAACCACCCATAGCAAGGATTACCTTTGTAAAGAAAAACACAGCAATGAAAGAATAGCTTTATTTATTAATAAAACGTGTCATTCTGATTAAGACCTTTTATCTTACCCTTAAGATTTCAGGAA	30	28	24	0	11	39	29	0	0	1	2	1	82	P20	2	3.2278481012658227	0.6741026306680682	3.0	3.6666666666666665	0.4714045207910317	4.0	3827
AAACCAGAACACCACTAACGCATGATTAACCACCCATAGCAAGGATTACTCTTGTAAAGAAAAACACAGCAATGAAAGAATAGCTTTATTTATTAATAAAACGTGTCATTCTGATTAAGACCTTTTATCTTACCCTTAAGATTTCAGGAA	27	13	25	0	15	10	34	0	1	3	2	1	65	P20	2	3.3220338983050848	0.8525272094887656	4.0	3.1666666666666665	0.6871842709362768	3.0	3827
AAACCAGAACACCACTAACGCATGATTAACCACCCATAGCAAGGATTACTTTTGTAAAGAAAAACACAGCAATGAAAGAATAGCTTTATTAATTAATAAAACGTGTCATTCTGATTAAGACCTTTTATCTTACCCTTAAGATTTCAGGAA	36	41	61	1	10	58	66	1	0	2	0	6	138	P20	2	3.4	0.6577177149754997	3.0	2.333333333333333	0.9428090415820634	3.0	3827
AAACCAGAACACCACTAACGCATGATTAACCACCCATAGCAAGGATTACTTTTGTAAAGAAAAACACAGCAATGAAAGAATAGCTTTATTTAATAATAAAACGTGTCATTCTGATTAAGACCTTTTATCTTACCCTTAAGATTTCAGGAA	372	153	191	6	48	640	1	8	1	4	8	6	716	P20	2	2.9151079136690647	0.3127767652838084	3.0	2.571428571428572	1.3299276232160897	3.0	3827
AAACCAGAACACCACTAACGCATGATTAACCACCCATAGCAAGGATTACTTTTGTAAAGAAAAACACAGCAATGAAAGAATAGCTTTATTTATTAATAAAACGTGTCATTCTAATTAAGACCTTTTATCTTACCCTTAAGATTTCAGGAA	145	192	109	0	58	58	326	0	0	3	1	12	446	P20	2	3.6063348416289593	0.7079098391531023	4.0	3.25	0.4330127018922193	3.0	3827
AAACCAGAACACCACTAACGCATGATTAACCACCCATAGCAAGGATTACTTTTGTAAAGAAAAACACAGCAATGAAAGAATAGCTTTATTTATTAATAAAACGTGTCATTCTGATTAAGACCTCTTATCTTACCCTTAAGATTCCAGGAA	8	5	44	0	1	3	2	48	0	2	1	11	57	P20	3	3.1666666666666665	0.6871842709362768	3.0	1.1372549019607845	0.5607980253362781	1.0	3827
AAACCAGAACACCACTAACGCATGATTAACCACCCATAGCAAGGATTACTTTTGTAAAGAAAAACACAGCAATGAAAGAATAGCTTTATTTATTAATAAAACGTGTCATTCTGATTAAGACCTTTCATCTTACCCTTAAGATTTCAGGAA	65	37	40	0	9	37	93	0	0	2	1	3	142	P20	2	3.6043165467625897	0.6071362787292702	4.0	3.333333333333333	0.4714045207910317	3.0	3827
AAACCAGAACACCACTAACGCATGATTAACCACCCATAGCAAGGATTACTTTTGTAAAGAAAAACACAGCAATGAAAGAATAGCTTTATTTATTAATAAAACGTGTCATTCTGATTAAGACCTTTTATCCTACCCTTAAGATTTCAGGAA	233	329	482	13	166	691	155	4	0	6	9	25	1044	P20	2	2.96390243902439	0.6021622747366381	3.0	3.0526315789473686	1.145870581951434	3.0	3827
AAACCAGAACACCACTAACGCATGATTAACCACCCATAGCAAGGATTACTTTTGTAAAGAAAAACACAGCAATGAAAGAATAGCTTTATTTATTAATAAAACGTGTCATTCTGATTAAGACCTTTTATCTTACCCCTAAGATTTCAGGAA	30	38	56	2	28	33	59	0	0	0	2	2	124	P20	2	3.221311475409836	0.8542305048651011	3.0	4.0	0.0	4.0	3827
AAACCAGAACACCACTAACGCATGATTAACCACCCATAGCAAGGATTACTTTTGTAAAGAAAAACACAGCAATGAAAGAATAGCTTTATTTATTAATAAAACGTGTCATTCTGATTAAGACCTTTTATCTTACCCTTAAGACTTCAGGAA	18	7	11	1	8	20	5	0	0	0	2	7	36	P20	2	2.8529411764705883	0.6916456480179322	3.0	4.0	0.0	4.0	3827
AAACCAGAACACCACTAACGCATGATTAACCACCCATAGCAAGGATTACTTTTGTAAAGAAAAACACAGCAATGAAAGAATAGCTTTATTTATTAATAAAACGTGTCATTCTGATTAAGACCTTTTATCTTACCCTTAAGATCTCAGGAA	46	66	61	0	24	91	53	1	0	4	0	2	173	P20	2	3.1726190476190474	0.6546266093983855	3.0	2.6	0.8000000000000002	3.0	3827
AAACCAGAACACCACTAACGCATGATTAACCACCCATAGCAAGGATTACTTTTGTAAAGAAAAACACAGCAATGAAAGAATAGCTTTATTTATTAATAAAACGTGTCATTCTGATTAAGACCTTTTATCTTACCCTTAAGATTTCAGGAA	1739	2286	2404	33	961	2452	2829	24	2	63	65	116	6429	P20	1	3.287171314741036	0.7365816698157985	3.0	3.0974025974025974	1.0241846964589862	3.0	3827
AAACCAGAACACCACTAACGCATGATTAACCACCCATAGCAAGGATTACTTTTGTAAAGAAAAACACAGCAATGAAAGAATAGCTTTATTTATTAATAAAACGTGTCATTCTGATTAAGACCTTTTATCTTACCCTTAAGATTTCAGGAG	119	128	124	0	53	180	127	3	0	2	6	9	371	P20	2	3.205555555555556	0.6765699620735811	3.0	3.0	1.2792042981336629	4.0	3827
AAACCAGAACACCACTAACGCATGATTAACCACCCATAGCAAGGATTACTTTTGTAAAGAAAAACACAGCAATGAAAGAATAGCTTTATTTATTAATAAAACGTGTCATTCTGATTAAGACCTTTTATCTTACCCTTAAGATTTCGGGAA	18	12	15	0	11	18	15	1	0	0	0	3	45	P20	2	3.090909090909091	0.763311619261212	3.0	1.0	0.0	1.0	3827
AAACCAGAACACCACTAACGCATGATTAACCACCCATAGCAAGGATTACTTTTGTAAAGAAAAACACAGCAATGAAAGAATAGCTTTATTTATTAATAAAACGTGTCATTCTGATTAGGACCTTTTATCTTACCCTTAAGATTTCAGGAA	40	34	20	0	7	26	60	0	0	0	1	5	94	P20	2	3.5698924731182795	0.6290092818154693	4.0	4.0	0.0	4.0	3827
AAACCAGAACACCACTAACGCATGATTAACCACCCATAGCAAGGATTACTTTTGTAAAGAAAAACACAGCAATGAAAGAATAGCTTTATTTATTAATAAAACGTGTCATTCTGATTGAGACCTTTTATCTTACCCTTAAGATTTCAGGAA	26	15	32	0	6	36	30	1	0	0	0	1	73	P20	2	3.333333333333333	0.6236095644623235	3.0	1.0	0.0	1.0	3827
AAACCAGAACACCACTAACGCATGATTAACCACCCATAGCAAGGATTACTTTTGTAAAGAAAAACACAGCTATGAAAGAATAGCTTTATTTATTAATAAAACGTGTCATTCTGACTAAGACCTTTTATCTTACCCTTAAGATTTCAGGAA	109	253	175	8	241	260	4	15	0	2	7	23	537	P20	3	2.50682261208577	0.5447357870521463	3.0	2.0416666666666665	1.368672308804737	1.0	3827
AAACCAGAACACCACTAACGCATGATTAACCACCCATAGCAAGGATTACTTTTGTAAAGAAAAACACAGCTATGAAAGAATAGCTTTATTTATTAATAAAACGTGTCATTCTGATTAAGACCTTTTATCTTACCCTTAAGATTTCAGGAA	66	120	72	0	128	123	5	1	0	1	0	11	258	P20	2	2.51953125	0.5372904524309338	2.5	2.0	1.0	2.0	3827
AAACCAGAACACCACTAACGCATGATTAACCACCCATAGCAAGGATTACTTTTGTAAAGAAAAACACGGCAATGAAAGAATAGCTTTATTTATTAATAAAACGTGTCATTCTGATTAAGACCTTTTATCTTACCCTTAAGATTTCAGGAA	3	21	28	0	5	8	37	1	0	1	0	1	52	P20	2	3.64	0.656048778674269	4.0	2.0	1.0	2.0	3827
AAACCAGAACACCACTAACGCATGATTAACCACCCATAGCAAGGATTACTTTTGTAAAGAAAAACTCAGCAATGAAAGAATAGCTTTATTTATTAATAAAACGTGTCATTCTGATTAAGACCTTTTATCTTACCCTTAAGATTTCAGGAA	35	14	14	0	5	40	17	0	0	0	1	1	63	P20	2	3.193548387096774	0.5633628773088059	3.0	4.0	0.0	4.0	3827
AAACCAGAACACCACTAACGCATGATTAACCACCCATAGCAAGGATTACTTTTGTAAAGAAAAGCACAGCAATGGAAGAATAGCTTTATTTATTAATAAAACGTGTCATTCTGATTAAGACCTTTTATCTTACCCTTAAGATTTCAGGAA	21	8	13	2	1	15	20	4	0	0	0	1	42	P20	3	3.394736842105264	0.7793206786821497	4.0	1.0	0.0	1.0	3827
AAACCAGAACACCACTAACGCATGATTAACCACCCATAGCAAGGATTACTTTTGTAAAGAAGAACACAGCAATGAAAGAATAGCTTTATTTATTAATAAAACGTGTCATTCTGATTAAGACCTTTTATCTTACCCTTAAGATTTCAGGAA	10	18	21	0	15	32	1	0	0	0	1	1	49	P20	2	2.708333333333333	0.4982608642958916	3.0	4.0	0.0	4.0	3827
AAACCAGAACACCACTAACGCATGATTAACCACCCATAGCAAGGATTACTTTTGTAAAGAGAAACACAGCAATGAAAGAATAGCTTTATTTATTAATAAAACGTGTCATTCTGATTAAGACCTTTTATCTTACCCTTAAGATTTCAGGAA	20	3	11	0	9	11	13	0	0	0	1	2	34	P20	2	3.121212121212121	0.8074492481499532	3.0	4.0	0.0	4.0	3827
AAACCAGAACACCACTAACGCATGATTAACCACCCATAGCAAGGATTACTTTTGTAAAGGAAAACACAGCAATGAAAGAATAGCTTTATTTATTAATAAAACGTGTCATTCTGATTAAGACCTTTTATCTTACCCTTAAGATTTCAGGAA	6	7	22	0	14	14	0	7	0	0	0	5	35	P20	2	2.5	0.5	2.5	1.0	0.0	1.0	3827
AAACCAGAACACCACTAACGCATGATTAACCACCCATAGCAAGGATTACTTTTGTAAAGGAAAACACAGCAATGAAAGAATAGCTTTATTTATTAATAAAACGTGTCGTTCTGATTAAGACCTTTTATCTTACCCTTAAGATTTCAGGAA	5	3	38	11	15	1	1	14	0	1	3	11	46	P20	3	1.7142857142857142	0.6998542122237652	2.0	1.6111111111111112	1.1613636089092707	1.0	3827
AAACCAGAACACCACTAACGCATGATTAACCACCCATAGCAAGGATTACTTTTGTAAGGAAAAACACAGCAATGAAAGAATAGCTTTATTTATTAATAAAACGTGTCATTCTGATTAAGACCTTTTATCTTACCCTTAAGATTTCAGGAA	30	25	22	0	32	29	15	0	0	0	1	3	77	P20	2	2.776315789473684	0.753914071093515	3.0	4.0	0.0	4.0	3827
AAACCAGAACACCACTAACGCATGATTAACCACCCATAGCAAGGATTACTTTTGTAATGAAAAACACAGCAATGAAAGAATAGCTTTATTTATTAATAAAACGTGTCATTCTGATTAAGACCTTTTATCTTACCCTTAAGATTTCAGGAA	71	76	60	3	132	59	2	8	0	1	2	9	207	P20	2	2.306122448979592	0.5132561771411955	2.0	1.7272727272727273	1.212878551284212	1.0	3827
AAACCAGAACACCACTAACGCATGATTAACCACCCATAGCAGGGATTACTTTTGTAAAGAAAAACACAGCAATGAAAGAATAGCTTTATTTATTAATAAAACGTGTCATTCTGATTAAGACCTTTTATCTTACCCTTAAGATTTCAGGAA	29	17	26	0	8	33	30	0	0	0	1	1	72	P20	2	3.309859154929577	0.6627205834376673	3.0	4.0	0.0	4.0	3827
AAACCAGAACACCACTAACGCATGATTAACCACCCGTAGCAAGGATTACTCTTGTAGAGAAAAACACGGCAATGAAAGAATAGCTTTATTTATTAATAAAACGTGTCATTCTGATTAGGACCTTTTATCTTACCCTTAAGATTTCAGGAA	1	1	60	1	0	55	2	2	0	0	2	4	62	P20	6	3.0	0.3216337604513384	3.0	2.5	1.5	2.5	3827
AAACCAGAACACCACTAACGCATGATTTACCACCCATAACAAGGATTACCTTTGTAAAGAAAAACACAGCAATGAAAGAATAGCTTTATTTATTAATAAAACGTGTCATTCTGATTAAGACCTTTTATCCTACCCTTAAGATTTCAGGAA	39	9	33	1	12	46	19	0	0	2	1	1	81	P20	5	3.0641025641025643	0.6667899294331201	3.0	3.333333333333333	0.4714045207910317	3.0	3827
AAACCAGAACACCACTAACGCATGATTTACCACCCATAACAAGGATTACCTTTGTAAAGAAAAACACAGCAATGAAAGAATAGCTTTATTTATTAATAAAACGTGTCATTCTGATTAAGACCTTTTATCTTACCCTTAAGATTTCAGGAA	1039	273	871	23	481	1104	535	10	0	15	15	38	2183	P20	4	3.003733084461036	0.7190398194355325	3.0	2.875	1.165922381636102	3.0	3827
AAACCAGAACACCACTAACGCGTGATTAACCACCCATAGCAAGGATTACTTTTGTAAAGAAAAACACAGCAATGAAAGAATAGCTTTATTTATTAATAAAACGTGTCATTCTGATTAAGACCTTTTATCTTACCCTTAAGATTTCAGGAA	17	13	13	0	4	17	19	0	0	3	0	2	43	P20	2	3.375	0.6590713163232034	3.0	3.0	0.0	3.0	3827
AAACCAGAACACCACTAGCGCATGATTAACCACCCATAGCAAGGATTACTTTTGTAAAGAAAAACACAGCAATGAAAGAATAGCTTTATTTATTAATAAAACGTGCCATTCTGATAAAGACCTTTTATCTTACCCTTAAGATTTCGGGAG	314	133	308	7	77	565	87	3	0	4	12	17	755	P20	6	2.994565217391304	0.5107250026730508	3.0	3.3157894736842106	1.0786263964168	4.0	3827
AAACCAGAACACCACTAGCGCATGATTAACCACCCATAGCAAGGATTACTTTTGTAAAGAAAAACACAGCAATGAAAGAATAGCTTTATTTATTAATAAAACGTGTCATTCTGATTAAGACCTTTTATCCTACCCTTAAGATTTCAGGAA	16	7	21	0	2	37	3	0	0	0	2	1	44	P20	3	3.023809523809524	0.3442102927333562	3.0	4.0	0.0	4.0	3827
AAACCAGAACACCACTAGCGCATGATTAACCACCCATAGCAAGGATTACTTTTGTAAAGAAAAACACAGCAATGAAAGAATAGCTTTATTTATTAATAAAACGTGTCATTCTGATTAAGACCTTTTATCTTACCCTTAAGATTTCAGGAA	217	98	207	4	30	408	62	4	1	4	9	10	522	P20	2	3.0476190476190474	0.460454276328898	3.0	3.0	1.2018504251546631	3.5	3827
AAACCAGAACACCACTAGCGCATGATTAACCACCCATAGCAAGGATTACTTTTGTAAAGAAAAACACAGCAATGAAAGAATAGCTTTATTTATTAATAAAACGTGTCATTCTGATTAAGACCTTTTATCTTACCCTTAAGATTTCAGGAG	16	7	24	0	8	31	4	0	0	1	3	1	47	P20	3	2.9069767441860463	0.5200158087208813	3.0	3.75	0.4330127018922193	4.0	3827
AAACCAGAACACCATAAACGCATGATTAACCACCCATAGCAAGGATTACTTTTATAAAGAAAAACACAGCAATGAAAGAATAGCTTTATTTATTAATAAAACGTGTCATTCTGATTAAGACCTTTTATCTTACCCTTAAGATTTCAGGAA	51	76	232	3	81	265	4	2	0	3	1	3	359	P20	2	2.764872521246459	0.4685110501853377	3.0	2.5	1.118033988749895	3.0	3827
AAACCAGAACACCATAAACGCATGATTAACCACCCATAGCAAGGATTACTTTTATAAAGAAAAACACAGCAATGAAAGAATAGCTTTATTTATTAATAAAACGTGTCATTCTGATTAAGACCTTTTATCTTACCCTTGAGTTTTCAGGAA	123	116	460	5	153	520	7	5	1	3	5	21	699	P20	4	2.772262773722628	0.4592488196993283	3.0	2.571428571428572	1.293626448305345	3.0	3827
AAACCAGAACACCATAAACGCATGATTAACCACCCATAGCAAGGATTACTTTTGTAAAGAAAAACACAGCAATGAAAGAATAGCTTTATTTATTAATAAAACGTGTCATTCTGATTAAGACCTTTTATCTTACCCTTAAGATTTCAGGAA	53	39	107	0	27	85	19	0	0	24	44	4	199	P20	1	2.938931297709924	0.589419758549495	3.0	3.647058823529412	0.4778846120374094	4.0	3827
AAACCAGAACACCATAAACGCATGATTAACTACCCATAGCTAGGATTACTTTTGTAAAGAAAAACACAGCAATGAAAGAATAGCTTTATTTATTAATAAAACGTGTCATTCTGATTAAGACCTTTTATCTTACCCTTAAGATTTCAGGAA	147	74	77	1	39	156	94	0	0	4	4	6	298	P20	3	3.182758620689655	0.6625806212583213	3.0	3.5	0.5	3.5	3827
AAACCAGAACACCATAAACGCATGATTAACTACCCATAGCTAGGATTACTTTTGTAAAGAAAAACACAGCAATGAAAGAATAGCTTTATTTATTAATAAAACGTGTCATTCTGATTAAGACCTTTTATCTTACCCTTAAGATTTCAGGAG	21	4	15	0	2	24	12	0	0	1	1	2	40	P20	4	3.263157894736842	0.5469634129164878	3.0	3.5	0.5	3.5	3827
AAACCAGAACACCATAAACGCATGATTAACTACCCATAGCTAGGATTACTTTTGTAAAGAAAAACACGGCAATGAAAGAATAGCTTTATTTATTAATAAAACGTGTCATTCTGATTAAGACCTTTTATCTTACCCTTAAGATTTCAGGAA	29	22	26	1	7	48	17	0	0	3	1	1	77	P20	4	3.1095890410958904	0.6095505605832051	3.0	3.25	0.4330127018922193	3.0	3827
AAACCAGAACACCATAAACGCATGATTAACTACCCATAGCTAGGATTACTTTTGTAAAGAAAAACACGGCAATGAAAGATTAGCTTTATTTATTAATAAAACGTGTCATTCTGATTAAGACCTTTTATCTTACCATTAAGATTTCAGGAG	516	337	404	7	183	724	333	4	0	0	6	23	1257	P20	7	3.109061748195669	0.6514234627822234	3.0	2.8	1.469693845669907	4.0	3827
AAACCAGAACACCATAAACGCATGATTAACTACCCATAGCTAGGATTACTTTTGTAAAGAAAAACACGGCAATGAAAGATTAGCTTTATTTATTAATAAAACGTGTCATTCTGATTAAGACCTTTTATCTTACCCTTAAGATTTCAGGAA	239	176	170	2	96	339	141	0	0	3	4	11	585	P20	5	3.0709342560553634	0.6471813994884461	3.0	3.571428571428572	0.4948716593053934	4.0	3827
AAACCAGAACACCATAAACGCATGGTTAACCACCCATAGCAAGGATTACTTTTGTAAAGAAAAGCACAGCAATGAAAGAATAGCTTTATTTATTAATAAAACGTGTCATTCTGATTAAGACCTTTTATCTTACCCTTAAGATTTCAGGAA	77	49	114	0	59	173	2	1	0	2	3	7	240	P20	3	2.7564102564102564	0.4487179487179487	3.0	3.1666666666666665	1.0671873729054748	3.5	3827
AAACCAGAACACCATCAACGCAAGATTAACCACCCATAGCAAGGATTACTTTTGTAAAGAAAAACGCAGCAATGAAAGAATAGCTTTATTTATTAATAAAACGTGTCATTCTGATTAAGACCTTTTATCTTACCCTTAAGATTTCAGGAA	15	3	17	0	7	7	17	0	0	2	2	1	35	P20	3	3.3225806451612905	0.818617905835453	4.0	3.5	0.5	3.5	3827
AAACCAGAACACCATCAACGCATGATTAACCACCCATAGCAAGGATTACCTTTGTAAAGAAAAACACAGCAATGAAAGAATAGCTTTATTTATTAATAAAACGTGTCATTCTGATTAAGACCTTTTATCTTACCCTTAAGATTTCAGGAA	40	18	30	0	12	26	47	1	0	2	0	3	88	P20	2	3.411764705882353	0.7242703045468887	4.0	2.333333333333333	0.9428090415820634	3.0	3827
AAACCAGAACACCATCAACGCATGATTAACCACCCATAGCAAGGATTACTCTTGTAAAGAAAAACACAGCAATGAAAGAATAGCTTTATTTATTAATAAAACGTGTCATTCTGATTAAGACCTTTTATCTTACCCTTAAGATTTCAGGAA	92	23	38	0	20	44	84	1	0	1	3	1	153	P20	2	3.4324324324324325	0.7181259597614281	4.0	3.2	1.16619037896906	4.0	3827
AAACCAGAACACCATCAACGCATGATTAACCACCCATAGCAAGGATTACTTTTGTAAAGAAAAACACAGCAATGAAAGAACAGCTTTATTTATTAATAAAACGTGTCATTCTGATTAAGACCTTTTATCTTACCCTTAAGATTTCAGGAA	10	4	40	2	10	25	16	0	0	0	1	1	54	P20	2	3.037735849056604	0.8000533980043091	3.0	4.0	0.0	4.0	3827
AAACCAGAACACCATCAACGCATGATTAACCACCCATAGCAAGGATTACTTTTGTAAAGAAAAACACAGCAATGAAAGAATAGCTTTATTAATTAATAAAACGTGTCATTCTGATTAAGACCTTTTATCTTACCCTTAAGATTTCAGGAA	169	52	52	0	12	62	195	0	0	3	1	1	273	P20	2	3.680297397769517	0.5538160156699691	4.0	3.25	0.4330127018922193	3.0	3827
AAACCAGAACACCATCAACGCATGATTAACCACCCATAGCAAGGATTACTTTTGTAAAGAAAAACACAGCAATGAAAGAATAGCTTTATTTATTAACAAAACGTGTCATTCTGATTAAGACCTTTTATCTTACCCTTAAGATTTCAGGAA	20	13	13	0	9	30	5	0	0	1	1	1	46	P20	2	2.909090909090909	0.556702214268904	3.0	3.5	0.5	3.5	3827
AAACCAGAACACCATCAACGCATGATTAACCACCCATAGCAAGGATTACTTTTGTAAAGAAAAACACAGCAATGAAAGAATAGCTTTATTTATTAATAAAACGTGACATTCTGATTAAGACCTTTTATCTTACCCTTAAGATTTCAGGAA	26	21	14	0	2	20	38	0	0	0	1	1	61	P20	2	3.6	0.5537749241945383	4.0	4.0	0.0	4.0	3827
AAACCAGAACACCATCAACGCATGATTAACCACCCATAGCAAGGATTACTTTTGTAAAGAAAAACACAGCAATGAAAGAATAGCTTTATTTATTAATAAAACGTGTCATTCTGACTAAGACCTTTTATCTTACCCTTAGGATTTCAGGAA	1304	419	243	7	335	470	1135	2	0	9	8	33	1966	P20	3	3.403697996918336	0.7787276356796589	4.0	3.210526315789474	0.8931875130777444	3.0	3827
AAACCAGAACACCATCAACGCATGATTAACCACCCATAGCAAGGATTACTTTTGTAAAGAAAAACACAGCAATGAAAGAATAGCTTTATTTATTAATAAAACGTGTCATTCTGATTAAGACCTTTCATCTTACCCTTAAGATTTCAGGAA	243	83	71	1	16	41	335	0	0	3	1	2	397	P20	2	3.8066157760814248	0.502671739624651	4.0	3.25	0.4330127018922193	3.0	3827
AAACCAGAACACCATCAACGCATGATTAACCACCCATAGCAAGGATTACTTTTGTAAAGAAAAACACAGCAATGAAAGAATAGCTTTATTTATTAATAAAACGTGTCATTCTGATTAAGACCTTTCATGTTACCCTTAAGATTTCAGGAA	153	27	25	0	3	23	176	0	0	1	2	4	205	P20	3	3.856435643564356	0.3907129410371414	4.0	3.6666666666666665	0.4714045207910317	4.0	3827
AAACCAGAACACCATCAACGCATGATTAACCACCCATAGCAAGGATTACTTTTGTAAAGAAAAACACAGCAATGAAAGAATAGCTTTATTTATTAATAAAACGTGTCATTCTGATTAAGACCTTTTACCTTACCCTTAAGATTTCAGGAA	14	12	8	0	2	0	26	2	0	0	4	1	34	P20	2	3.857142857142857	0.5150787536377127	4.0	3.0	1.4142135623730951	4.0	3827
AAACCAGAACACCATCAACGCATGATTAACCACCCATAGCAAGGATTACTTTTGTAAAGAAAAACACAGCAATGAAAGAATAGCTTTATTTATTAATAAAACGTGTCATTCTGATTAAGACCTTTTATCCTACCCTTAAGATTTCAGGAA	190	127	167	1	49	147	282	0	0	3	2	2	484	P20	2	3.4822546972860127	0.6832306361280254	4.0	3.4	0.4898979485566356	3.0	3827
AAACCAGAACACCATCAACGCATGATTAACCACCCATAGCAAGGATTACTTTTGTAAAGAAAAACACAGCAATGAAAGAATAGCTTTATTTATTAATAAAACGTGTCATTCTGATTAAGACCTTTTATCTCACCCTTAAGATTTCAGGAA	36	18	16	0	2	3	61	0	0	3	1	1	70	P20	2	3.893939393939394	0.3942306615532632	4.0	3.25	0.4330127018922193	3.0	3827
AAACCAGAACACCATCAACGCATGATTAACCACCCATAGCAAGGATTACTTTTGTAAAGAAAAACACAGCAATGAAAGAATAGCTTTATTTATTAATAAAACGTGTCATTCTGATTAAGACCTTTTATCTTACCCCTAAGATTTCAGGAA	100	64	80	2	30	48	156	1	0	5	2	3	244	P20	2	3.516949152542373	0.7448472809850399	4.0	3.0	0.8660254037844386	3.0	3827
AAACCAGAACACCATCAACGCATGATTAACCACCCATAGCAAGGATTACTTTTGTAAAGAAAAACACAGCAATGAAAGAATAGCTTTATTTATTAATAAAACGTGTCATTCTGATTAAGACCTTTTATCTTACCCTTAAGACTTCAGGAA	21	8	15	0	11	21	10	1	0	0	1	1	44	P20	2	2.9761904761904763	0.7067058133169443	3.0	2.5	1.5	2.5	3827
AAACCAGAACACCATCAACGCATGATTAACCACCCATAGCAAGGATTACTTTTGTAAAGAAAAACACAGCAATGAAAGAATAGCTTTATTTATTAATAAAACGTGTCATTCTGATTAAGACCTTTTATCTTACCCTTAAGATCTCAGGAA	141	77	64	1	20	65	187	0	0	4	5	2	282	P20	2	3.604395604395605	0.6384353736135279	4.0	3.555555555555556	0.4969039949999532	4.0	3827
AAACCAGAACACCATCAACGCATGATTAACCACCCATAGCAAGGATTACTTTTGTAAAGAAAAACACAGCAATGAAAGAATAGCTTTATTTATTAATAAAACGTGTCATTCTGATTAAGACCTTTTATCTTACCCTTAAGATCTCGGGAA	6	17	11	0	1	18	13	0	0	1	1	1	34	P20	3	3.375	0.5448623679425842	3.0	3.5	0.5	3.5	3827
AAACCAGAACACCATCAACGCATGATTAACCACCCATAGCAAGGATTACTTTTGTAAAGAAAAACACAGCAATGAAAGAATAGCTTTATTTATTAATAAAACGTGTCATTCTGATTAAGACCTTTTATCTTACCCTTAAGATTACTGGAA	95	20	86	2	16	8	173	0	1	0	1	2	201	P20	3	3.768844221105528	0.6315285523365931	4.0	3.0	1.0	3.0	3827
AAACCAGAACACCATCAACGCATGATTAACCACCCATAGCAAGGATTACTTTTGTAAAGAAAAACACAGCAATGAAAGAATAGCTTTATTTATTAATAAAACGTGTCATTCTGATTAAGACCTTTTATCTTACCCTTAAGATTTCAGGAA	4055	2406	2998	25	858	2225	6169	24	5	71	82	106	9459	P20	1	3.5671014336531206	0.6683113109618032	4.0	3.159340659340659	0.9900025554388178	3.0	3827
AAACCAGAACACCATCAACGCATGATTAACCACCCATAGCAAGGATTACTTTTGTAAAGAAAAACACAGCAATGAAAGAATAGCTTTATTTATTAATAAAACGTGTCATTCTGATTAAGACCTTTTATCTTACCCTTAAGATTTCAGGAG	462	550	557	9	204	680	649	9	1	9	8	17	1569	P20	2	3.276913099870298	0.706995848596125	3.0	2.592592592592593	1.225024845077128	3.0	3827
AAACCAGAACACCATCAACGCATGATTAACCACCCATAGCAAGGATTACTTTTGTAAAGAAAAACACAGCAATGAAAGAATAGCTTTATTTATTAATAAAACGTGTCATTCTGATTAAGACCTTTTATCTTACCCTTAAGATTTCGGGAA	51	13	20	0	16	14	51	0	0	1	2	2	84	P20	2	3.432098765432099	0.8002819195378693	4.0	3.6666666666666665	0.4714045207910317	4.0	3827
AAACCAGAACACCATCAACGCATGATTAACCACCCATAGCAAGGATTACTTTTGTAAAGAAAAACACAGCAATGAAAGAATAGCTTTATTTATTAATAAAACGTGTCATTCTGATTAAGGCCTTTTATCTTACCCTTAAGATTTCAGGAA	89	22	48	3	6	19	128	2	0	1	0	2	159	P20	2	3.743589743589744	0.6188470967254959	4.0	1.6666666666666667	0.9428090415820634	1.0	3827
AAACCAGAACACCATCAACGCATGATTAACCACCCATAGCAAGGATTACTTTTGTAAAGAAAAACACAGCAATGAAAGAATAGCTTTATTTATTAATAAAACGTGTCATTCTGATTAGGACCTTTTATCTTACCCTTAAGATTTCAGGAA	118	51	62	0	12	44	171	0	0	0	4	1	231	P20	2	3.700440528634361	0.561738788697624	4.0	4.0	0.0	4.0	3827
AAACCAGAACACCATCAACGCATGATTAACCACCCATAGCAAGGATTACTTTTGTAAAGAAAAACACAGCAATGAAAGAATAGCTTTATTTATTAATAAAACGTGTCATTCTGATTAGGACCTTTTATCTTACCCTTAGGATTTCAGGAA	31	15	27	0	2	22	48	0	0	0	1	1	73	P20	3	3.638888888888889	0.5350377856738394	4.0	4.0	0.0	4.0	3827
AAACCAGAACACCATCAACGCATGATTAACCACCCATAGCAAGGATTACTTTTGTAAAGAAAAACACAGCAATGAAAGAATAGCTTTATTTATTAATAAAACGTGTCATTCTGATTGAGACCTTTTATCTTACCCTTAAGATTTCAGGAA	1353	350	757	3	219	710	1490	7	2	13	16	21	2460	P20	2	3.5222956234516927	0.6616472313604682	4.0	3.0	1.1002392084403616	3.0	3827
AAACCAGAACACCATCAACGCATGATTAACCACCCATAGCAAGGATTACTTTTGTAAAGAAAAACACAGCAATGAAGGAATAGCTTTATTTATTAATAAAACGTGTCATTCTGATTAAGACCTTTTATCTTACCCTTAAGATTTCAGGAA	79	24	23	0	11	30	84	0	0	1	0	2	126	P20	2	3.584	0.6472588353974011	4.0	3.0	0.0	3.0	3827
AAACCAGAACACCATCAACGCATGATTAACCACCCATAGCAAGGATTACTTTTGTAAAGAAAAACACAGCGATGAAAGAATAGCTTTATTTATTAATAAAACGTGTCATTCTGATTAAGACCTTTTATCTTACCCTTAAGATTTCAGGAA	10	8	12	0	6	11	12	0	0	0	1	1	30	P20	2	3.206896551724138	0.7601864718982277	3.0	4.0	0.0	4.0	3827
AAACCAGAACACCATCAACGCATGATTAACCACCCATAGCAAGGATTACTTTTGTAAAGAAAAACACAGCTATGAAAGAATAGCTTTATTTATTAATAAAACGTGTCATTCTGATTAAGACCTTTTATCTTACCCTTAAGATTTCAGGAA	141	85	125	1	70	257	17	0	1	2	3	3	351	P20	2	2.840579710144928	0.4882143864375093	3.0	3.333333333333333	0.7453559924999298	3.5	3827
AAACCAGAACACCATCAACGCATGATTAACCACCCATAGCAAGGATTACTTTTGTAAAGAAAAACACGGCAATGAAAGAATAGCTTTATTTATTAATAAAACGAGTCATTCTGATTAAGACCTTTTATCTTACCCTTAAGATTTCAGGAA	3	4	33	22	0	2	2	13	0	1	0	26	40	P20	3	1.3846153846153846	0.9230769230769232	1.0	1.1428571428571428	0.5150787536377127	1.0	3827
AAACCAGAACACCATCAACGCATGATTAACCACCCATAGCAAGGATTACTTTTGTAAAGAAAAACACGGCAATGAAAGAATAGCTTTATTTATTAATAAAACGTGTCATTCTGATTAAGACCTTTTATCTTACCCTTAAGATTTCAGGAA	18	30	45	1	1	15	71	5	0	0	0	6	93	P20	2	3.772727272727273	0.5162643950727522	4.0	1.0	0.0	1.0	3827
AAACCAGAACACCATCAACGCATGATTAACCACCCATAGCAAGGATTACTTTTGTAAAGAAAAACATAGCAATGAAAGAATAGCTTTATTTATTAATAAAACGTGTCATTCTGATTAAGACCTTTTATCTTACCCTTAAGATTTCAGGAA	15	22	4	0	5	13	21	0	0	0	2	2	41	P20	2	3.41025641025641	0.7059435845095487	4.0	4.0	0.0	4.0	3827
AAACCAGAACACCATCAACGCATGATTAACCACCCATAGCAAGGATTACTTTTGTAAAGAAAAACTCAGCAATGAAAGAATAGCTTTATTTATTAATAAAACGTGTCATTCTGATTAAGACCTTTTATCTTACCCTTAAGATTTCAGGAA	16	6	13	0	2	21	10	2	0	0	0	1	35	P20	2	3.242424242424242	0.552147489645109	3.0	1.0	0.0	1.0	3827
AAACCAGAACACCATCAACGCATGATTAACCACCCATAGCAAGGATTACTTTTGTAAAGAAAGACACAGCAATGAAAGAATAGCTTTATTTATTAATAAAACGTGTCATTCTGATTAAGACCTTTTATCTTACCCTTAAGATTTCAGGAA	19	13	6	0	5	4	27	0	0	1	1	1	38	P20	2	3.611111111111111	0.717935999073338	4.0	3.5	0.5	3.5	3827
AAACCAGAACACCATCAACGCATGATTAACCACCCATAGCAAGGATTACTTTTGTAAAGAAGAACACAGCAATGAAAGAATAGCTTTATTTATTAATAAAACGTGTCATTCTGATTAAGACCTTTTATCTTACCCTTAAGATTTCAGGAA	20	8	15	0	9	23	9	1	0	1	0	1	43	P20	2	3.0	0.6625891564490792	3.0	2.0	1.0	2.0	3827
AAACCAGAACACCATCAACGCATGATTAACCACCCATAGCAAGGATTACTTTTGTAAAGAGAAACACAGCAATGAAAGAATAGCTTTATTTATTAATAAAACGTGTCATTCTGATTAAGACCTTTTATCTTACCCTTAAGATTTCAGGAA	23	7	9	0	6	13	19	0	0	1	0	1	39	P20	2	3.3421052631578947	0.735430979604322	3.5	3.0	0.0	3.0	3827
AAACCAGAACACCATCAACGCATGATTAACCACCCATAGCAAGGATTACTTTTGTAAGGAAAAACACAGCAATGAAAGAATAGCTTTATTTATTAATAAAACGTGTCATTCTGATTAAGACCTTTTATCTTACCCTTAAGATTTCAGGAA	14	17	32	0	25	12	20	0	0	1	5	3	63	P20	2	2.912280701754386	0.8841826784809931	3.0	3.8333333333333335	0.3726779962499649	4.0	3827
AAACCAGAACACCATCAACGCATGATTAACCACCCATAGCAAGGATTACTTTTGTAGAGAAAAACACAGCAATGAAAGAATAGCTTTATTTATTAATAAAACGTGTCATTCTGATTAAGACCTTTTATCTTACCCTTAAGATTTCAGGAA	19	206	22	20	11	197	15	2	0	1	1	28	247	P20	2	2.851851851851852	0.643635081369732	3.0	2.25	1.299038105676658	2.0	3827
AAACCAGAACACCATTAAAGCATGATTAACCACCCATAGCAAGGATTACTTTTGTAAAGAAAAACACAGCAATGAAAGAATAGCTTTATTTATTAATAAAACGTGTCATTCTGATTAAGACCTTTTATCTTACCCTTAAGATTTCAGGAA	11	13	13	0	0	3	1	0	0	10	23	3	37	P20	1	3.25	0.4330127018922193	3.0	3.696969696969697	0.459568208730397	4.0	3827
AAACCAGAACACCATTAACACATGATTAACCACCCATAGCAAGGATTACTTTTGTAAAGAAAAACACAGCAATGAAAGAATAGCTTTATTTATTAATAAAACGTGTCATTCTGATTAAGACCTTTTATCTTACCCTTAAGATTTCAGGAA	47	27	11	1	12	51	13	0	0	2	6	2	85	P20	1	2.987012987012987	0.6135590551178035	3.0	3.75	0.4330127018922193	4.0	3827
AAACCAGAACACCATTAACACATGATTAACCACCCATAGCAAGGTTTACTTTTGTAAAGAAAAACACAGCAATAAAAGAATAGCTTTATTTATTAATAAAACGTGTCATTCTGATTAAGACCTTTTATCTTACCCTTAAGATTTCAGGAA	737	389	205	8	182	965	140	3	18	8	7	16	1331	P20	3	2.955212355212355	0.5209156747818682	3.0	2.5277777777777777	0.8970975145530636	2.0	3827
AAACCAGAACACCATTAACACATGATTAACCACCCATAGCAAGGTTTACTTTTGTAAAGAAAAACACAGCAATAAAAGAATAGCTTTATTTATTAATAAAACGTGTCATTCTGATTAAGACCTTTTATCTTACCCTTAAGATTTCAGGAG	30	7	8	0	4	35	3	0	3	0	0	1	45	P20	4	2.9761904761904763	0.407553399252945	3.0	2.0	0.0	2.0	3827
AAACCAGAACACCATTAACACATGATTAACCACCCATAGCAAGGTTTACTTTTGTAAAGAAAAACACAGCAATGAAAGAATAGCTTTATTTATTAATAAAACGTGTCATTCTGATTAAGACCTTTTATCTTACCCTTAAGATTTCAGGAA	175	100	39	0	35	236	34	0	1	2	6	5	314	P20	2	2.99672131147541	0.4756245981846186	3.0	3.555555555555556	0.6849348892187751	4.0	3827
AAACCAGAACACCATTAACACATGATTAGCCACCCATAGCAAGGATTACTTTTGTAAAGAAAAATACAGCGATGAAAGAATAGCTTTATTTATTAATAAAACGTGTCATTCTGATTAAGACCTTTTATCTTACCCTTAAGATTTCAGGAA	9	25	5	0	5	0	0	0	1	33	0	5	39	P20	4	2.0	0.0	2.0	2.9705882352941178	0.1689577248981772	3.0	3827
AAACCAGAACACCATTAACGCAAGATTAACCACCCATAGCAAGGATTACTTTTGTAAAGAAAAACACAGCAATGAAAGAATAGCTTTATTTATTAATAAAACGTGTCATTCTGATTAAGACCTTTTATCTTACCCTTAAGATTTCAGGAA	83	130	113	0	49	211	52	0	3	7	4	12	326	P20	1	3.0096153846153846	0.5688809129305069	3.0	3.071428571428572	0.703489842985436	3.0	3827
AAACCAGAACACCATTAACGCAAGATTAACCACCCATAGCAAGGATTACTTTTGTAAAGAAAAACACAGCAATGAAAGAATAGCTTTATTTATTAATAAAATGTGTCATTCTGGTTAAGACCTTTTATCTTACCCTTAAGATTTCAGGAA	24	12	78	1	18	86	1	0	4	1	3	14	114	P20	3	2.820754716981132	0.4299444854756921	3.0	2.875	0.927024810886958	2.5	3827
AAACCAGAACACCATTAACGCAAGATTAACCACCCATAGCAAGGATTACTTTTGTAAAGAAAAACATAGCAATGAAAGAATAGCTTTATTTATTAATAAAACGTGTCATTCTGATTAAGACCTTTTATCTTACCCTTAAGATTTCAGGAA	90	177	61	2	21	264	38	0	0	2	1	2	328	P20	2	3.04	0.4522762940436367	3.0	3.333333333333333	0.4714045207910317	3.0	3827
AAACCAGAACACCATTAACGCAAGATTAACCACCCATAGCAAGGATTACTTTTGTAAAGAAAAACATAGCAATGAAAGAATAGCTTTATTTATTAATAAAACGTGTCATTCTGATTAAGACCTTTTATCTTACCCTTAAGATTTCAGGAG	205	374	197	2	33	598	132	1	4	3	3	15	776	P20	3	3.124183006535948	0.4590450650397693	3.0	2.727272727272727	0.9620913858416692	3.0	3827
AAACCAGAACACCATTAACGCAAGATTAACCGCCCATAGCAAGGATTACTTTTGTAAAGAAAAACACAGCAATGAAAGAATAGCTTTATCTATTAATAAGACGTGTCATTCTGATTAAGACCTTTTATCTTACCCTTAAGATTTCAGGAA	40	11	73	28	1	3	1	0	81	5	5	33	124	P20	4	1.303030303030303	0.7581815759513214	1.0	2.1648351648351647	0.4975486339635943	2.0	3827
AAACCAGAACACCATTAACGCACGACTAACCACCCATAGCAAGGATTACTTTTGTAAAGAAAAACACAGCAATGAAAGAATAGCTTTACCTATTAATAAAACGTGTCATTCTGATTAAGACCTTTTATCTTACCCTTAAGATTTCAGGAA	150	195	147	0	12	2	1	1	1	399	76	24	492	P20	4	2.2666666666666666	0.5734883511361751	2.0	3.153039832285115	0.3826096319865206	3.0	3827
AAACCAGAACACCATTAACGCACGACTAACCACCCATAGCAAGGATTACTTTTGTAAAGAAAAACACAGCAATGAAAGAATAGCTTTATTTATTAATAAAACGTGTCATTCTGATTAAGACCTTTTATCTTACCCTTAAGATTTCAGGAA	37	32	19	0	6	0	0	0	0	72	10	5	88	P20	2	2.0	0.0	2.0	3.1219512195121952	0.3272294601219204	3.0	3827
AAACCAGAACACCATTAACGCACGATTAACCACCCATAGCAAGGATTACTCTTGTAAAGAAAAACACAGCAATGAAAGAATAGCTTTATTTATTAATAAAACGTGTCATTCTGATTAAGACCTTTTATCTTACCCTTAAGATTTCAGGAA	72	48	85	1	31	35	126	1	0	6	5	4	205	P20	2	3.481865284974093	0.775888354293674	4.0	3.25	0.82915619758885	3.0	3827
AAACCAGAACACCATTAACGCACGATTAACCACCCATAGCAAGGATTACTTTCGTAAAGAAAAACACAGCAATGAAAGAATAGCTTTATTTATTAATAAAACGTGTCATTCTGATTAAGACCTTTTATCTTACCCTTAAGATTTCAGGAA	329	407	309	5	2	12	3	0	1	689	333	51	1045	P20	2	2.590909090909091	0.9843821739867143	3.0	3.324535679374389	0.470284282536097	3.0	3827
AAACCAGAACACCATTAACGCACGATTAACCACCCATAGCAAGGATTACTTTTGTAAAGAAAAACACAGCAATGAAAGAATAGCATTATTTATTAATAAAACGTGTCATTCTGATTAAGACCTTTTATCTTACCCTTAAGATTTCAGGAA	11	8	14	0	0	0	1	1	0	4	27	1	33	P20	2	4.0	0.0	4.0	3.78125	0.5986638768958755	4.0	3827
AAACCAGAACACCATTAACGCACGATTAACCACCCATAGCAAGGATTACTTTTGTAAAGAAAAACACAGCAATGAAAGAATAGCTTCATTTATTAATAAAACGTGTCATTCTGATTAAGACCTTTTATCTTACCCTTAAGATTTCAGGAA	34	29	63	0	0	0	2	0	0	7	117	6	126	P20	2	4.0	0.0	4.0	3.943548387096774	0.2307917422782934	4.0	3827
AAACCAGAACACCATTAACGCACGATTAACCACCCATAGCAAGGATTACTTTTGTAAAGAAAAACACAGCAATGAAAGAATAGCTTCATTTATTAATAAAACGTGTCATTCTGATTAAGACCTTTTATCTTACCCTTAGGATTTCAGGAA	267	235	564	1	0	1	0	0	0	28	1036	11	1066	P20	3	2.0	1.0	2.0	3.973684210526316	0.1600726981657426	4.0	3827
AAACCAGAACACCATTAACGCACGATTAACCACCCATAGCAAGGATTACTTTTGTAAAGAAAAACACAGCAATGAAAGAATAGCTTTATTTATTAATAAAACGTGTCATTCTGATTAAGACCTTTTATCTTACCCTGAAGATATCAGGAA	12	40	42	0	0	0	2	2	0	0	90	8	94	P20	3	4.0	0.0	4.0	3.934782608695652	0.4374915608151764	4.0	3827
AAACCAGAACACCATTAACGCACGATTAACCACCCATAGCAAGGATTACTTTTGTAAAGAAAAACACAGCAATGAAAGAATAGCTTTATTTATTAATAAAACGTGTCATTCTGATTAAGACCTTTTATCTTACCCTTAAGATTTCAGGAA	174	237	236	2	16	32	8	2	0	183	404	60	647	P20	1	2.793103448275862	0.7133848574336966	3.0	3.67911714770798	0.4881501427104136	4.0	3827
AAACCAGAACACCATTAACGCACGATTAACCACCCATAGCAAGGATTACTTTTGTAAAGAAAAACACAGCAATGAAAGAATAGCTTTATTTATTAATAAAACGTGTCATTCTGATTAAGACCTTTTATCTTACCCTTAAGATTTCAGGAG	46	68	37	1	3	3	4	2	0	40	98	11	151	P20	2	2.909090909090909	0.9958591954639384	3.0	3.6714285714285713	0.5534677322231577	4.0	3827
AAACCAGAACACCATTAACGCACGATTAACCACCCATAGCAAGGATTACTTTTGTAAAGAAAAACACAGCAATGAAAGAATAGCTTTATTTATTAATAAAACGTGTCATTCTGATTAGGACCTTTTATCTTACCCTTAAGATTTCAGGAA	29	12	41	0	1	1	1	0	0	1	78	13	82	P20	2	3.0	0.816496580927726	3.0	3.987341772151898	0.1117944413459221	4.0	3827
AAACCAGAACACCATTAACGCACGATTAACCACCCATAGCAAGGATTACTTTTGTAAAGAAAAACACAGCAATGAAGGAATAGCTTTATTTATTAATAAAACGTGTCATTCTGATTAAGACCTTTTATCTTACCCTTAAGATTTCAGGAA	6	24	15	0	0	1	0	0	0	5	39	1	45	P20	2	3.0	0.0	3.0	3.886363636363636	0.3173690919038395	4.0	3827
AAACCAGAACACCATTAACGCACGATTAACCACCCATAGCAAGGATTACTTTTGTAAAGAAAAACACAGCAATGAAGGAATAGCTTTATTTATTAATAAAACGTGTCATTCTGATTAAGGCCTTTTATCTTACCCTTAAGATTTCAGGAA	28	60	83	1	0	0	0	1	0	2	167	8	171	P20	3	1.0	0.0	1.0	3.9705882352941178	0.2526674305284062	4.0	3827
AAACCAGAACACCATTAACGCACGATTAACCACCCATAGCAAGGATTACTTTTGTAAAGAAAAACACGGCAATGAAAGAATAGCTTTATTTATTAATAAAACGTGTCATTCTGATTAAGACCTTTTATCTTACCCTTAAGATTTCAGGAA	26	70	63	0	0	2	0	2	0	4	151	13	159	P20	2	3.0	0.0	3.0	3.936305732484077	0.3688772544094333	4.0	3827
AAACCAGAACACCATTAACGCACGATTAACCACCCATAGCAAGGATTACTTTTGTAAAGAAGAACTCGGCAATGAAAGAATAGCTTTATTTATTAATAGAACGTGTCATTCTGATTAAGACCTTTTATCTTACCCTTAAGATTTCAGGAA	237	185	163	6	1	2	1	0	0	12	563	28	585	P20	5	1.8	1.077032961426901	1.0	3.9791304347826086	0.1429476353950227	4.0	3827
AAACCAGAACACCATTAACGCACGATTAACCACCCATAGCAAGGATTACTTTTGTAAGGAAAAACACAGCAATGAAAGAATAGCTTTATTTATTAATAAAACGTGTCATTCTGATTAAGACCTTTTATCTTACCCTTAAGATTTCAGGAA	145	366	280	0	87	53	2	0	0	619	30	27	791	P20	2	2.401408450704225	0.5181203725891946	2.0	3.046224961479199	0.2099719372093455	3.0	3827
AAACCAGAACACCATTAACGCACGATTAACCACCCATAGCAAGGATTACTTTTGTAAGGAAAAACACAGCAATGAAAGAATAGGTTTATTTATTAATAAAACGTGTCATTCTGATTAAGACCTTTTATCTTACCCTTAAGATTTCAGGAA	318	581	347	0	1	5	4	1	0	1025	210	32	1246	P20	3	3.3	0.6403124237432849	3.0	3.168284789644013	0.3805514264202961	3.0	3827
AAACCAGAACACCATTAACGCACGATTAACCACCCATAGCTAGGATTACTTTTGTAAAGAAAAACACAGCAATGAAAGAATAGCTTTATTCATTAATAAAACGTGTCATTCTGATTAAGACCTTTTATCTTACCCTTAAGATTTCAGGAA	91	22	54	11	45	105	0	0	5	0	1	3	167	P20	3	2.583850931677018	0.6161290319322855	3.0	2.333333333333333	0.7453559924999298	2.0	3827
AAACCAGAACACCATTAACGCACGATTAACCACCCATAGCTAGGATTACTTTTGTAAAGAAAAACACAGCAATGAAAGAATAGCTTTATTCATTAATAAAACGTGTCATTCTGATTAAGACCTTTTATCTTACCCTTAAGGTTTCAGGAG	423	92	268	19	223	487	0	3	40	4	7	35	783	P20	5	2.6419753086419755	0.5310077325334954	3.0	2.2777777777777777	0.7556372504853025	2.0	3827
AAACCAGAACACCATTAACGCACGATTAACCACCCATAGCTAGGATTACTTTTGTAAAGAAAAACACAGCAATGAAAGAATAGCTTTATTTATTAATAAAACGTGTCATTCTGATTAAGACCTTTTATCTTACCCTTAAGATTTCAGGAA	196	35	69	3	67	221	1	1	3	2	2	5	300	P20	2	2.7534246575342465	0.4617068368863758	3.0	2.625	0.9921567416492216	2.5	3827
AAACCAGAACACCATTAACGCACGATTAACCACCCATAGCTAGGATTACTTTTGTAAAGAAAAACACAGCAATGAAAGAATAGCTTTATTTATTAATAAAACGTGTCATTCTGATTAAGACCTTTTATCTTACCCTTAAGATTTCAGGAG	15	5	10	0	7	20	1	0	2	0	0	2	30	P20	3	2.7857142857142856	0.4896896143143603	3.0	2.0	0.0	2.0	3827
AAACCAGAACACCATTAACGCACGATTAACCACCCATATCAAGGATTACTTTTGTAAAGAAAAACACAGCAATGAAAGAATAGCTTTATTTATTAATAAAACGTGTCATTCTGATTAAGACCTTTTATCTTACCCTTAAGATTTCAGGAA	36	69	127	3	1	0	0	1	0	23	204	34	232	P20	2	1.25	0.4330127018922193	1.0	3.8859649122807016	0.3568569404703156	4.0	3827
AAACCAGAACACCATTAACGCACGATTAACCACCCGTAGCAAGGATTACTTTTGTAAAGAAAGACACAGCAATGAAAGAATAGCTTTATTTATTAATAAAACGTGTCATTCAGATTAAGACCTTTTATCTTACCCTTAAGATTTCAGGAA	115	100	130	0	0	0	2	0	4	255	84	7	345	P20	4	4.0	0.0	4.0	3.2332361516034984	0.4496228023010379	3.0	3827
AAACCAGAACACCATTAACGCACGATTAACCACCCGTAGCAAGGATTACTTTTGTAAAGAAAGACACAGCAATGAAAGAATAGCTTTATTTATTAATAAAACGTGTCATTCTGATTAAGACCTTTTATCTTACCCTTAAGATTTCAGGAA	24	29	24	0	0	0	1	0	0	57	19	5	77	P20	3	4.0	0.0	4.0	3.25	0.4330127018922193	3.0	3827
AAACCAGAACACCATTAACGCATAATTAACCACCCATAGCAAGGATTACTTTTGTAAAGAAAAACACAGCAATGAAAGAATAGCTTTATTTATTAATAAAACGTGCCATTCTGAATAAGACCTTTAATCTTACCCTTAAGATTCCAGGAA	207	276	427	2	3	6	0	1	1	36	861	22	910	P20	5	2.363636363636364	0.7713892158398701	3.0	3.954393770856507	0.2289652319131585	4.0	3827
AAACCAGAACACCATTAACGCATAATTAACCACCCATAGCAAGGATTACTTTTGTAAAGAAAAACACAGCAATGAAAGAATAGCTTTATTTATTAATAAAACGTGTCATTCTGATTAAGACCTTTTATCTTACCCTTAAGATTTCAGGAA	52	84	86	0	0	3	0	1	0	9	209	16	222	P20	1	3.0	0.0	3.0	3.945205479452055	0.2814060080023854	4.0	3827
AAACCAGAACACCATTAACGCATAATTAACCACCCATAGCAAGGATTACTTTTGTAAAGAAAAACACAGCAATGAAAGAATAGCTTTATTTATTAATAAAACGTGTCGTTCTGATTAAGACCTTTTATCTTACCCTTAAGATTTCAGGAA	12	17	25	0	0	0	1	2	0	1	50	1	54	P20	2	4.0	0.0	4.0	3.867924528301887	0.5839919826619684	4.0	3827
AAACCAGAACACCATTAACGCATAATTAACCACCCATAGCAAGGATTACTTTTGTAAAGAAAAACACAGCAATGAAAGAATAGCTTTATTTATTGATAAAACGTGTCATTCTGATTAAGACCTTTTATCTTACCCTTAAGATTTCAGGAA	37	29	30	0	1	0	1	0	0	0	94	34	96	P20	2	3.0	1.0	3.0	4.0	0.0	4.0	3827
AAACCAGAACACCATTAACGCATAATTAACCACCCATGGCAAGGATTACTTTTGTAAAGAAAAACACAGCAATGAAAGAATAGCTTTATTTATTAATAAAACGTGTCATTCTGATCAAGACCTTTTATCTTACCCTTAAGATTTCAGGAA	13	24	62	1	0	0	0	0	0	1	97	25	99	P20	3	1.0	0.0	1.0	3.989795918367347	0.1004985489979194	4.0	3827
AAACCAGAACACCATTAACGCATAATTAACCCCCCATAGCAAGGATTACTTTTGTAAAGAAAAATACAGCAATGAAAGAATAGCTTTATTTATTAATAAAACGCGTCATTCTGATTAAGACCTTTTATCTTACCCTTAGGATTTCAGGAA	92	143	123	2	1	2	0	1	0	1	351	12	358	P20	5	2.0	0.8944271909999159	2.0	3.988668555240793	0.1679291822694497	4.0	3827
AAACCAGAACACCATTAACGCATAATTAACCCCCCATAGCAAGGATTACTTTTGTAAAGAAAAATACAGCAATGAAAGAATAGCTTTATTTATTAATAAAACGTGTCATTCTGATTAAGACCTTTTATCTTACCCTTAAGATTTCAGGAA	6	16	13	0	0	0	1	0	0	0	34	1	35	P20	3	4.0	0.0	4.0	4.0	0.0	4.0	3827
AAACCAGAACACCATTAACGCATGACTAACCACCCATAACAAGGATTACTTTTGTAAAGAAAAACACAGCAATGAAAGAATAGCTTTATTTATTAATAAAACGTGTCATTCTGATTAAGACCTTTTATCTTACCCTTAAGATTCCAGGAG	9	0	35	16	0	0	3	0	22	1	2	8	44	P20	4	1.4736842105263157	1.093926825832975	1.0	2.2	0.565685424949238	2.0	3827
AAACCAGAACACCATTAACGCATGACTAACCACCCATAGCAAGGATTACTTTCGTAAAGAAAAACACAGCAATGAAAGAATAGCTTTATTTATTAATAAAACGTGTCATTCTGATTAAGACCTTTTATCTTACCCTTAAGATTTCAGGAA	9	18	11	0	3	4	0	0	0	31	0	4	38	P20	2	2.571428571428572	0.4948716593053934	3.0	3.0	0.0	3.0	3827
AAACCAGAACACCATTAACGCATGACTAACCACCCATAGCAAGGATTACTTTTGTAAAGAAAAACACAGCAATGAAAGAACAGCTTTATTTATTAATAAAACGCGTCATTCTGATTAAGACCTTTTATCTTACCCTTAAGATTTCAGGAA	300	462	382	10	1	3	3	5	14	1081	27	41	1144	P20	3	1.9411764705882355	1.211250604822	1.0	3.002661934338953	0.2326347186706064	3.0	3827
AAACCAGAACACCATTAACGCATGACTAACCACCCATAGCAAGGATTACTTTTGTAAAGAAAAACACAGCAATGAAAGAACAGCTTTATTTATTAATAAAACGTGTCATTCTGATTAAGACCTTTTATCTTACCCTTAAGATTTCAGGAA	52	57	54	1	2	4	5	0	1	149	1	11	163	P20	2	3.083333333333333	0.9537935951882996	3.0	3.0	0.1150870675296872	3.0	3827
AAACCAGAACACCATTAACGCATGACTAACCACCCATAGCAAGGATTACTTTTGTAAAGAAAAACACAGCAATGAAAGAATAGCTTTATTAATTAATAAAACGTGTCATTCTGATTAAGACCTTTTATCTTACCCTTAAGATTTCAGGAA	4	9	26	1	7	12	17	0	0	2	0	1	39	P20	2	3.216216216216216	0.8426193117902646	3.0	3.0	0.0	3.0	3827
AAACCAGAACACCATTAACGCATGACTAACCACCCATAGCAAGGATTACTTTTGTAAAGAAAAACACAGCAATGAAAGAATAGCTTTATTTATTAATAAAACGCGTCATTCTGATTAAGACCTTTTATCTTACCCTTAAGATTTCAGGAA	20	21	22	3	0	0	0	0	1	55	4	1	63	P20	2	1.0	0.0	1.0	3.05	0.2843120351538663	3.0	3827
AAACCAGAACACCATTAACGCATGACTAACCACCCATAGCAAGGATTACTTTTGTAAAGAAAAACACAGCAATGAAAGAATAGCTTTATTTATTAATAAAACGTGTCATTCTGATTAAGACCTTTCATCTTACCCTTAAGATTTCAGGAA	17	14	16	0	4	17	21	0	0	5	0	1	47	P20	2	3.4047619047619047	0.6568149630539868	3.5	3.0	0.0	3.0	3827
AAACCAGAACACCATTAACGCATGACTAACCACCCATAGCAAGGATTACTTTTGTAAAGAAAAACACAGCAATGAAAGAATAGCTTTATTTATTAATAAAACGTGTCATTCTGATTAAGACCTTTTATCCTACCCTTAAGATTTCAGGAA	284	129	270	2	248	279	53	1	0	92	8	19	683	P20	2	2.6580756013745703	0.6434403940352088	3.0	3.0594059405940595	0.3395332316729159	3.0	3827
AAACCAGAACACCATTAACGCATGACTAACCACCCATAGCAAGGATTACTTTTGTAAAGAAAAACACAGCAATGAAAGAATAGCTTTATTTATTAATAAAACGTGTCATTCTGATTAAGACCTTTTATCTTACCCTTAAGATCTCAGGAA	18	31	27	0	15	22	16	0	0	22	1	1	76	P20	2	3.018867924528302	0.7645584750699929	3.0	3.0434782608695654	0.203931119992323	3.0	3827
AAACCAGAACACCATTAACGCATGACTAACCACCCATAGCAAGGATTACTTTTGTAAAGAAAAACACAGCAATGAAAGAATAGCTTTATTTATTAATAAAACGTGTCATTCTGATTAAGACCTTTTATCTTACCCTTAAGATTTCAGGAA	528	567	771	10	374	414	366	1	6	632	63	78	1866	P20	1	2.9759450171821307	0.8182447375847505	3.0	3.078347578347578	0.3128102635075678	3.0	3827
AAACCAGAACACCATTAACGCATGACTAACCACCCATAGCAAGGATTACTTTTGTAAAGAAAAACACAGCAATGAAAGAATAGCTTTATTTATTAATAAAACGTGTCATTCTGATTAAGACCTTTTATCTTACCCTTAAGATTTCAGGAG	33	47	75	0	32	33	37	0	2	49	2	6	155	P20	2	3.049019607843137	0.821016239962523	3.0	3.0	0.274721127897378	3.0	3827
AAACCAGAACACCATTAACGCATGACTAACCACCCATAGCAAGGATTACTTTTGTAAAGAAAAACACAGCAATGAAAGAATAGCTTTATTTATTAATAAAACGTGTCGTTCTGATTAAGACCTTTTATCTTACCCTTAAGATTTCAGGAA	13	20	28	0	1	0	0	0	2	47	11	5	61	P20	2	2.0	0.0	2.0	3.15	0.4406434688800761	3.0	3827
AAACCAGAACACCATTAACGCATGACTAACCACCCATAGCAAGGATTACTTTTGTAAAGAAAAACACAGCAATGAAAGAATAGCTTTATTTATTAATAAAGCGTGTCATTCTGATTAAGACCTTTTATCTTACCCTTAAGATTTCAGGAA	8	15	12	0	1	1	0	0	0	31	2	2	35	P20	2	2.5	0.5	2.5	3.060606060606061	0.2386062992124791	3.0	3827
AAACCAGAACACCATTAACGCATGACTAACCACCCATAGCAAGGATTACTTTTGTAAAGAAAAACACAGCAATGAAAGAATAGCTTTATTTATTAGTAAAACGTGTCATTCTGATTAAGACCTTTTATCTTACCCTTAAGATTTCAGGAA	13	13	4	2	7	7	1	1	0	10	2	1	30	P20	2	2.411764705882353	0.7714633558002354	2.0	3.0	0.6793662204867574	3.0	3827
AAACCAGAACACCATTAACGCATGACTAACCACCCATAGCAAGGATTACTTTTGTAAAGAAAAACACAGCAATGGAAGAATAGCTTTATTTATTAATAAAACGTGTCATTCAGATTAAGACCTTTTGTCTTACCCTTAAGGTTTCAGGAG	231	582	495	1	4	0	4	3	36	1257	3	32	1308	P20	6	2.7777777777777777	1.133115447465063	2.0	2.9699769053117784	0.1958560281488609	3.0	3827
AAACCAGAACACCATTAACGCATGACTAACCACCCATAGCAAGGATTACTTTTGTAAAGAAAAACACAGCAATGGAAGAATAGCTTTATTTATTAATAAAACGTGTCATTCTGATTAAGACCTTTTATCTTACCCTTAAGATTTCAGGAA	51	134	112	0	0	0	10	0	6	280	1	7	297	P20	2	4.0	0.0	4.0	2.9825783972125435	0.1551990066294083	3.0	3827
AAACCAGAACACCATTAACGCATGACTAACCACCCATAGCAAGGATTACTTTTGTAAAGAAAAACACAGCAATGGAAGAATAGCTTTATTTATTAATAAAACGTGTCATTCTGATTAAGACCTTTTATCTTACCCTTAAGATTTCAGGAG	3	12	15	0	0	1	1	0	0	28	0	2	30	P20	3	3.5	0.5	3.5	3.0	0.0	3.0	3827
AAACCAGAACACCATTAACGCATGACTAACCACCCATAGCAAGGATTACTTTTGTAAAGAAAAACATAGCAATGAAAGAATAGCTTTATTTATTAATAAAACGTGTCATTCTGATTAAGACCTTTTATCTTACCCTTAAGATTTCAGGAA	31	215	215	1	16	323	4	1	5	101	10	40	461	P20	2	2.959302325581396	0.2609811126449237	3.0	3.025641025641025	0.4021637728553364	3.0	3827
AAACCAGAACACCATTAACGCATGACTAACCACCCATAGCAAGGATTACTTTTGTTAAGAAAAACACAGCAATGAAAGAATAGCTTTATTTATTAATAAAACGTGTCATTCTGATTAAGACCTTTTATCTTACCCTTAAGATTTCAGGAA	280	132	267	7	254	381	12	6	2	5	12	30	679	P20	2	2.6085626911314983	0.5443510977571875	3.0	2.92	1.230284519938376	3.0	3827
AAACCAGAACACCATTAACGCATGACTAACCACCCATAGCAAGGATTATTTTTGTAAAGAAAAACACAGCAATGAAAGAATAGCTTTATTTATTAATAAAACGTGTCATTCTGATTAAGACCTTTTATCTTACCCTTAAGATTTCAGGAA	68	111	166	1	5	0	2	1	0	64	272	20	345	P20	2	2.375	0.9921567416492216	2.0	3.801186943620178	0.4208213151628685	4.0	3827
AAACCAGAACACCATTAACGCATGACTAACCACCCCTAGCAAGGATTACTTTTGTAAAGAAAAACACAGCAATGAAAGAATAGCTTTATTTATTAATAAAACGTGTCATCCTGATTAAGACCTTTTATCTTACCCTTAAGATCTCAGGAA	206	226	224	4	310	320	3	0	11	2	6	49	656	P20	4	2.505494505494505	0.5214861766024032	3.0	2.736842105263158	0.9085619211385298	2.0	3827
AAACCAGAACACCATTAACGCATGACTAACCACCCCTAGCAAGGATTACTTTTGTAAAGAAAAACACAGCAATGAAAGAATAGCTTTATTTATTAATAAAACGTGTCATCCTGATTAAGACCTTTTATCTTACCCTTAAGATTTCAGGAA	18	27	5	0	17	32	0	0	0	1	0	6	50	P20	3	2.653061224489796	0.4759960730485959	3.0	3.0	0.0	3.0	3827
AAACCAGAACACCATTAACGCATGACTAACCACCCCTAGCAAGGATTACTTTTGTAAAGAAAAACACAGCAATGAAAGAATAGCTTTATTTATTAATAAAACGTGTCATTCTGATTAAGACCTTTTATCTTACCCTTAAGATTTCAGGAA	170	162	136	5	224	232	1	0	4	0	2	13	468	P20	2	2.4956709956709955	0.5253144636268313	3.0	2.6666666666666665	0.9428090415820634	2.0	3827
AAACCAGAACACCATTAACGCATGATAAACCACCCATAGCAAGGATTACTTTTGTAAAGAAAAACACAGCAATGAAAGAATAGCTTTATTTATTAATAAAACGTGTCATTCTGATTAAGACCTTTTATCCTACCCTTAAGATTTCAGGAA	33	20	8	0	11	23	21	0	0	6	0	2	61	P20	2	3.1818181818181817	0.7407835922713949	3.0	3.0	0.0	3.0	3827
AAACCAGAACACCATTAACGCATGATAAACCACCCATAGCAAGGATTACTTTTGTAAAGAAAAACACAGCAATGAAAGAATAGCTTTATTTATTAATAAAACGTGTCATTCTGATTAAGACCTTTTATCTTACCCTTAAGATCTCAGGAA	22	12	4	0	6	9	10	1	0	12	0	1	38	P20	2	3.16	0.7838367176906171	3.0	2.8461538461538463	0.5329387100211931	3.0	3827
AAACCAGAACACCATTAACGCATGATAAACCACCCATAGCAAGGATTACTTTTGTAAAGAAAAACACAGCAATGAAAGAATAGCTTTATTTATTAATAAAACGTGTCATTCTGATTAAGACCTTTTATCTTACCCTTAAGATTTCAGGAA	643	526	282	4	137	365	297	6	0	602	40	92	1451	P20	1	3.189290161892901	0.7242704882946316	3.0	3.04320987654321	0.3112849798301968	3.0	3827
AAACCAGAACACCATTAACGCATGATAAACCACCCATAGCAAGGATTACTTTTGTAAAGAAAAACACAGCAATGAAAGAATAGCTTTATTTATTAATAAAACGTGTCATTCTGATTAAGACCTTTTATCTTACCCTTAAGATTTCAGGAG	35	31	15	1	7	25	20	0	0	25	3	4	81	P20	2	3.207547169811321	0.7360909133257042	3.0	3.107142857142857	0.3092947870658709	3.0	3827
AAACCAGAACACCATTAACGCATGATAAACCACCCATAGCAAGGATTACTTTTGTAAAGAAAAACACAGCAATGAAAGAATAGCTTTATTTATTAATAAAACGTGTCATTCTGATTAAGACCTTTTATCTTACCCTTAAGGTTTCAGGAA	341	177	60	0	111	141	226	1	0	67	32	18	578	P20	2	3.240585774058577	0.8044497534481113	3.0	3.3	0.5196152422706632	3.0	3827
AAACCAGAACACCATTAACGCATGATAAACCACCCATAGCAAGGATTACTTTTGTAAAGAAAAACACAGCAATGAAAGAATAGCTTTATTTATTAATAAAACGTGTCATTCTGATTAGGACCTTTTATCTTACCCTTAAGATTTCAGGAA	23	6	3	0	5	4	16	0	0	6	1	2	32	P20	2	3.44	0.8039900496896712	4.0	3.142857142857143	0.3499271061118826	3.0	3827
AAACCAGAACACCATTAACGCATGATAAACCACCCATAGCAAGGATTACTTTTGTAAAGAAAAACACAGCAATGAAAGAATGGCTTTATTTATTAATAAAACGTGGCATTCTGATTAAGACCTTTTATCTTACCCTTAAGATTTCAGGAG	19	20	58	2	37	0	0	0	0	48	10	10	97	P20	4	1.948717948717949	0.2205724427446827	2.0	3.1724137931034484	0.377739694831149	3.0	3827
AAACCAGAACACCATTAACGCATGATAAACCACCCATAGCAAGGATTACTTTTGTAAAGAAAAACACAGCAATGAAAGAGTAGCTTTATTTATTAATAAAACGTGTCATTCTGATTAAGACCTTTTATCTTACCCTTAAGATTTCAGGAA	363	430	310	1	1	1	2	2	0	1076	20	26	1103	P20	2	2.8	1.16619037896906	3.0	3.0145719489981784	0.1590238002602342	3.0	3827
AAACCAGAACACCATTAACGCATGATAAACCACCCATAGCAAGGATTACTTTTGTAAAGAAAAACACTGCAATGAAAGAATAGCTTTATTTATTAATAAAACGTGTCATTCTGATTAAGACCTTTTATCTTACCCTTAAGATTTCAGGAA	377	121	123	5	39	72	333	0	0	166	6	33	621	P20	2	3.632516703786192	0.6877309389403474	4.0	3.0348837209302326	0.1834852771867383	3.0	3827
AAACCAGAACACCATTAACGCATGATAAACCACCCATAGCAAGGATTACTTTTGTAAAGAAAAACGCAGCAATGAAAGAATAGCTTTATTTATTAATAAAACGTGTCATTCTGATTAAGACCTTTTATCTTACCCTTAAGATTTCAGGAA	94	96	53	0	15	5	2	0	4	139	78	13	243	P20	2	2.409090909090909	0.6508100483307433	2.0	3.334841628959276	0.5088435982674825	3.0	3827
AAACCAGAACACCATTAACGCATGATAAACCACCCATAGCAGGGATTACTTTTGTAAAGAAAAACACAGCAATGAAAGAATAGCTTTATTTATTAATAAAACGTGTCATTCTGATTAAGACCTTTTATCTTACCCTTAAGACTTCAGGAA	296	139	311	7	417	308	1	6	0	2	5	19	746	P20	3	2.413369713506139	0.5141238149954581	2.0	2.4615384615384617	1.3931361750980642	3.0	3827
AAACCAGAACACCATTAACGCATGATAAACCACCCATAGCAGGGATTACTTTTGTAAAGAAAAACACAGCAATGAAAGAATAGCTTTATTTATTAATAAAACGTGTCATTCTGATTAAGACCTTTTATCTTACCCTTAAGATTTCAGGAA	251	125	225	2	347	238	1	4	2	4	3	6	601	P20	2	2.4047619047619047	0.5011325042821235	2.0	2.4615384615384617	1.1512791959304436	3.0	3827
AAACCAGAACACCATTAACGCATGATCAACCACCCATAGCAAGGATCACTTTTGTAAAGAAAAACACAGCAATGAAAGAATAGCTTTATTTATTAATAAAACGTGTCATTCTGATTAAGACCTCTTATCTTACCCTTAAGATTTCAGGAA	38	8	93	4	3	1	1	2	122	5	1	22	139	P20	3	1.8888888888888888	0.9938079899999066	2.0	2.0384615384615383	0.2883333048306356	2.0	3827
AAACCAGAACACCATTAACGCATGATCAACCACCCATAGCAAGGATCACTTTTGTAAAGAAAAACACAGCAATGAAAGAATAGCTTTATTTATTAATAAAACGTGTCATTCTGATTAAGACCTTTTATCTTACCCTTAAGATTTCAGGAA	15	3	18	4	1	0	2	0	28	1	0	13	36	P20	2	2.0	1.3093073414159542	1.0	2.034482758620689	0.1824656076596269	2.0	3827
AAACCAGAACACCATTAACGCATGATCAACCACCCATAGCAAGGATTACTATTGTAAAGAAAAACACAGCAATGAAAGAATAGCTTTATTTATTAATAAAACGTGTCATTCTGATTAAGACCTTTTATCTTACCCTTAAGATTTCAGGAA	4	86	4	0	3	83	0	0	0	7	1	6	94	P20	2	2.9651162790697674	0.1834852771867383	3.0	3.125	0.3307189138830738	3.0	3827
AAACCAGAACACCATTAACGCATGATCAACCACCCATAGCAAGGATTACTTTTGTAAAGAAAAACACAGCAATGAAAGAATAGCCTTATTTATTAATAAAACGTGTCATTCTGATTAAGACCTTTTATCTTACCCTTAAGATTTCAGGAA	809	1565	715	5	4	5	6	2	6	2524	537	54	3089	P20	2	2.6	1.1575836902790226	3.0	3.171717171717172	0.3873635521148343	3.0	3827
AAACCAGAACACCATTAACGCATGATCAACCACCCATAGCAAGGATTACTTTTGTAAAGAAAAACACAGCAATGAAAGAATAGCCTTATTTATTAATAAAACGTGTCATTCTGATTAAGACCTTTTATCTTACCCTTAAGATTTCAGGAG	13	36	20	0	0	0	1	0	0	56	12	1	69	P20	3	4.0	0.0	4.0	3.176470588235294	0.3812200410828153	3.0	3827
AAACCAGAACACCATTAACGCATGATCAACCACCCATAGCAAGGATTACTTTTGTAAAGAAAAACACAGCAATGAAAGAATAGCTTTATTTATTAATAAAACGCGTCACTCTGATTAAGACCTTTTATCTTACCCTTAAGATTTCTGGAG	11	21	7	0	1	0	0	0	0	36	2	5	39	P20	5	2.0	0.0	2.0	3.0526315789473686	0.223296878269436	3.0	3827
AAACCAGAACACCATTAACGCATGATCAACCACCCATAGCAAGGATTACTTTTGTAAAGAAAAACACAGCAATGAAAGAATAGCTTTATTTATTAATAAAACGCGTCATTCTGATTAAGACCTTTTATCTTACCCTTAAGATTTCAGGAA	45	76	46	1	0	1	0	1	0	139	25	3	167	P20	2	2.0	1.0	2.0	3.139393939393939	0.3953819740678809	3.0	3827
AAACCAGAACACCATTAACGCATGATCAACCACCCATAGCAAGGATTACTTTTGTAAAGAAAAACACAGCAATGAAAGAATAGCTTTATTTATTAATAAAACGTGTCATTCCGATTAAGACCTTTTATCTTACCCTTAAGATTTCAGGAA	33	61	48	0	1	0	0	0	0	119	22	1	142	P20	2	2.0	0.0	2.0	3.1560283687943262	0.3628822356160576	3.0	3827
AAACCAGAACACCATTAACGCATGATCAACCACCCATAGCAAGGATTACTTTTGTAAAGAAAAACACAGCAATGAAAGAATAGCTTTATTTATTAATAAAACGTGTCATTCCGATTATGACTTTTTATCTTACCCTTAAGATTTCAGGAA	307	352	312	6	1	1	1	1	0	896	65	36	971	P20	4	1.6666666666666667	1.0540925533894596	1.0	3.065488565488565	0.2596860017710265	3.0	3827
AAACCAGAACACCATTAACGCATGATCAACCACCCATAGCAAGGATTACTTTTGTAAAGAAAAACACAGCAATGAAAGAATAGCTTTATTTATTAATAAAACGTGTCATTCTGATTAAGACCTCTTATCTTACCCTTAAGATTTCAGGAA	88	139	81	0	1	0	1	0	3	264	39	4	308	P20	2	3.0	1.0	3.0	3.117647058823529	0.3513033895523317	3.0	3827
AAACCAGAACACCATTAACGCATGATCAACCACCCATAGCAAGGATTACTTTTGTAAAGAAAAACACAGCAATGAAAGAATAGCTTTATTTATTAATAAAACGTGTCATTCTGATTAAGACCTTTTATCTTACCCTTAAGACTTCAGGAA	22	79	44	1	0	0	1	0	0	136	7	1	145	P20	2	2.5	1.5	2.5	3.0489510489510487	0.2157657149726085	3.0	3827
AAACCAGAACACCATTAACGCATGATCAACCACCCATAGCAAGGATTACTTTTGTAAAGAAAAACACAGCAATGAAAGAATAGCTTTATTTATTAATAAAACGTGTCATTCTGATTAAGACCTTTTATCTTACCCTTAAGATCTCAGGAA	24	41	21	1	1	0	0	0	0	77	7	1	86	P20	2	1.5	0.5	1.5	3.083333333333333	0.2763853991962833	3.0	3827
AAACCAGAACACCATTAACGCATGATCAACCACCCATAGCAAGGATTACTTTTGTAAAGAAAAACACAGCAATGAAAGAATAGCTTTATTTATTAATAAAACGTGTCATTCTGATTAAGACCTTTTATCTTACCCTTAAGATTCCAGGAA	12	16	21	0	1	0	0	0	1	43	4	2	49	P20	2	2.0	0.0	2.0	3.0625	0.3166392531993888	3.0	3827
AAACCAGAACACCATTAACGCATGATCAACCACCCATAGCAAGGATTACTTTTGTAAAGAAAAACACAGCAATGAAAGAATAGCTTTATTTATTAATAAAACGTGTCATTCTGATTAAGACCTTTTATCTTACCCTTAAGATTTCAGGAA	572	1225	693	7	41	19	5	3	15	2210	190	50	2490	P20	1	2.305555555555556	0.7385964333504628	2.0	3.0698924731182795	0.2913050496386911	3.0	3827
AAACCAGAACACCATTAACGCATGATCAACCACCCATAGCAAGGATTACTTTTGTAAAGAAAAACACAGCAATGAAAGAATAGCTTTATTTATTAATAAAACGTGTCATTCTGATTAAGACCTTTTATCTTACCCTTAAGATTTCAGGAG	33	108	79	1	0	1	2	1	1	202	12	6	220	P20	2	3.0	1.224744871391589	3.5	3.0416666666666665	0.2774303382699746	3.0	3827
AAACCAGAACACCATTAACGCATGATCAACCACCCATAGCAAGGATTACTTTTGTAAAGAAAAACACAGCAATGAAAGAATAGCTTTATTTATTAATAAAACGTGTCATTCTGATTAAGACCTTTTATCTTCCCCTTAAGATTTCAGGAA	524	1553	809	6	25	7	6	2	21	2694	125	62	2886	P20	2	2.2954545454545454	0.8681104206720126	2.0	3.035186488388459	0.230106721225425	3.0	3827
AAACCAGAACACCATTAACGCATGATCAACCACCCATAGCAAGGATTACTTTTGTAAAGAAAAACACAGCAATGAAAGAATAGCTTTATTTATTAATAAAACGTGTCGTTCTGATTAAGACCTTTTATCTTACCCTTAAGACTTCAGGAA	9	26	25	1	0	0	0	0	0	58	1	1	60	P20	3	1.0	0.0	1.0	3.016949152542373	0.1290809000993882	3.0	3827
AAACCAGAACACCATTAACGCATGATCAACCACCCATAGCAAGGATTACTTTTGTAAAGAAAAACACAGCAATGAAAGAATAGCTTTATTTATTAATAAAACGTGTCGTTCTGATTAAGACCTTTTATCTTACCCTTAAGATTTCAGGAA	56	90	69	0	0	0	3	0	0	170	42	1	215	P20	2	4.0	0.0	4.0	3.19811320754717	0.3985779278165586	3.0	3827
AAACCAGAACACCATTAACGCATGATCAACCACCCATAGCAAGGATTACTTTTGTAAAGAAAAACACAGCAATGAAAGAATAGCTTTATTTATTAATAAAACGTGTCGTTCTGATTAAGGCCTTTTATCTTACCCTTAAGATTTCAGGAA	14	47	34	0	0	2	0	0	0	89	4	3	95	P20	3	3.0	0.0	3.0	3.043010752688172	0.2028813146678839	3.0	3827
AAACCAGAACACCATTAACGCATGATCAACCACCCATAGCAAGGATTACTTTTGTAAAGAAAAACACAGCAATGAAAGAATAGCTTTATTTATTAATAAAGCGTGTCATTCTGATTAAGACCTTTTATCTTACCCTTAAGATTTCAGGAA	36	60	34	0	0	1	0	1	0	116	12	1	130	P20	2	3.0	0.0	3.0	3.0775193798449614	0.3435429427311681	3.0	3827
AAACCAGAACACCATTAACGCATGATCAACCACCCATAGCAAGGATTACTTTTGTAAAGAAAAACACAGCAATGAAAGAATAGCTTTATTTATTAATAACACGTGTCATTCTGATTAAGACCTTTTATCTTACCCTTAAGATTTCAGGAA	24	45	18	0	0	1	0	0	0	80	6	1	87	P20	2	3.0	0.0	3.0	3.069767441860465	0.2547546779093796	3.0	3827
AAACCAGAACACCATTAACGCATGATCAACCACCCATAGCAAGGATTACTTTTGTAAAGAAAAACACAGCAATGAAGGAATAGCTTTATTTATTAATAAAACGTGTCATTCTGATTAAGACCTTTTATCTTACCCTTAAGATTTCAGGAA	10	34	11	0	0	0	1	0	0	52	2	1	55	P20	2	4.0	0.0	4.0	3.037037037037037	0.1888525745775105	3.0	3827
AAACCAGAACACCATTAACGCATGATCAACCACCCATAGCAAGGATTACTTTTGTAAAGAAAAACACAGCAGTGAAAGAATAGCTTTATTTATTAATAAAACGCGTCACTCTGATTAAGACCTTTTATCTTACCCTTAAGATTTCAGGAA	72	167	118	5	0	0	0	0	1	316	35	6	357	P20	4	1.0	0.0	1.0	3.096590909090909	0.3048654187567344	3.0	3827
AAACCAGAACACCATTAACGCATGATCAACCACCCATAGCAAGGATTACTTTTGTAAAGAAAAACACAGCAGTGAAAGAATAGCTTTATTTATTAATAAAACGCGTCACTCTGATTAAGACCTTTTATCTTACCCTTAAGATTTCTGGAG	552	1201	951	10	5	7	6	1	9	2332	334	44	2704	P20	6	2.321428571428572	1.1666059265043625	2.0	3.1207025411061284	0.3392669266847606	3.0	3827
AAACCAGAACACCATTAACGCATGATCAACCACCCATAGCAAGGATTACTTTTGTAAAGAAAAACACAGCAGTGAAAGAATAGCTTTATTTATTAATAAAACGTGTCATTCTGATTAAGACCTTTTATCTTACCCTTAAGATTTCAGGAA	79	178	93	2	0	1	1	0	2	317	27	8	350	P20	2	2.25	1.299038105676658	2.0	3.072254335260116	0.2803468208092485	3.0	3827
AAACCAGAACACCATTAACGCATGATCAACCACCCATAGCAAGGATTACTTTTGTAAAGAAAAACACAGCAGTGAAAGAATAGCTTTATTTATTAATAAAACGTGTCATTCTGATTAAGACCTTTTATCTTACCCTTAAGATTTCAGGAG	5	11	19	0	0	1	0	0	0	24	10	1	35	P20	3	3.0	0.0	3.0	3.294117647058824	0.4556450995538137	3.0	3827
AAACCAGAACACCATTAACGCATGATCAACCACCCATAGCAAGGATTACTTTTGTAAGGAAAAACACAGCAATGAAAGAATAGCTTTATTTATTAATAAAACGTGTCATTCTGATTAAGACCTTTTATCTTACCCTTAAGATTTCAGGAA	26	73	39	0	1	3	0	0	0	127	7	1	138	P20	2	2.75	0.4330127018922193	3.0	3.0522388059701493	0.2225082315802324	3.0	3827
AAACCAGAACACCATTAACGCATGATTAACACCCCAAAGCAAGGATTACTTTTGTAAAGAAAAACACAGCAATGAAAGAATAGCTTTATTTATTAATAAAACGTGTCATTCTGATTAAGACCTTTTATCTTACCCTTAAGATTTCAGGAA	29	43	46	0	25	0	0	0	0	52	41	5	118	P20	3	2.0	0.0	2.0	3.4408602150537635	0.4964901669081805	3.0	3827
AAACCAGAACACCATTAACGCATGATTAACACCCCAAAGCAAGGATTACTTTTGTAAGGAAAAACACAGCAATGAAAGAATAGCTTTATTTATTAATAAAACGTGTCACTCTGATTAAGACCTTTTATCTTACCCTTAAGATTTCAGGAA	8	14	9	0	2	0	0	0	0	13	16	3	31	P20	5	2.0	0.0	2.0	3.5517241379310347	0.4973174173053779	4.0	3827
AAACCAGAACACCATTAACGCATGATTAACACCCCAAAGCAAGGATTACTTTTGTAAGGAAAAACACAGCAATGAAAGAATAGCTTTATTTATTAATAAAACGTGTCATTCTGATTAAGACCTTTTATCTTACCCTTAAGATTTCAGGAA	571	810	765	4	276	4	1	1	0	782	1078	64	2146	P20	4	2.007017543859649	0.205075637841438	2.0	3.5781837721655023	0.4971029781131497	4.0	3827
AAACCAGAACACCATTAACGCATGATTAACACCCCAAAGCAAGGATTACTTTTGTAAGGAAAAACACAGCAATGAAAGAATAGCTTTATTTATTAATAAAACGTGTCATTCTGATTAAGACCTTTTATCTTACCCTTAAGATTTCAGGAG	21	31	24	1	16	0	0	0	0	17	42	4	76	P20	5	1.9411764705882355	0.2352941176470588	2.0	3.711864406779661	0.4528945496910977	4.0	3827
AAACCAGAACACCATTAACGCATGATTAACACCCCATAGCAAGGATTACTTTTGTAAAGAAAAACACAGCAATGAAAGAATAGCTTTATTTATTAATAAAACGTGTCATTCTGATTAAGACCTTTTATCTTACCCTTAAGATTTCAGGAA	30	39	36	1	0	1	0	0	0	20	83	1	105	P20	2	2.0	1.0	2.0	3.805825242718447	0.3955640541255022	4.0	3827
AAACCAGAACACCATTAACGCATGATTAACCACACATAGCAAGGACTACTTTTGTAAAGAAAAACACAGCAATGAAAGAATAGCTTTATTTATTAATAAAACGTGTCATTCTGATTAAGACCTTTTATCTTACCCTTAAGATTTCAGGAA	32	35	51	1	19	13	0	0	0	0	85	14	118	P20	2	2.363636363636364	0.5403804393977881	2.0	4.0	0.0	4.0	3827
AAACCAGAACACCATTAACGCATGATTAACCACACATAGCAAGGACTACTTTTGTAAAGAAAAACACAGCAATGAAAGAATAGCTTTATTTATTAATAAAACGTGTCATTCTGATTAAGACCTTTTATCTTACCCTTAAGATTTCAGGAG	87	119	137	0	28	27	0	1	0	2	285	22	343	P20	3	2.4909090909090907	0.4999173485406372	2.0	3.982638888888889	0.1946613373668025	4.0	3827
AAACCAGAACACCATTAACGCATGATTAACCACACATAGCAAGGATTACTTTTGTAAAGAAAAACACAGCAATGAAAGAATAGCTTTATTTATTAATAAAACGTGTCATTCTGATTAAGACCTCTTATCTTACCCTTAAGATTTCAGGAA	17	29	15	0	0	1	0	0	0	2	58	2	61	P20	2	3.0	0.0	3.0	3.966666666666667	0.1795054935711501	4.0	3827
AAACCAGAACACCATTAACGCATGATTAACCACACATAGCAAGGATTACTTTTGTAAAGAAAAACACAGCAATGAAAGAATAGCTTTATTTATTAATAAAACGTGTCATTCTGATTAAGACCTTTTATCTTACCCTTAAGATTTCAGGAA	210	302	240	1	4	3	2	0	0	81	661	62	752	P20	1	2.6	0.916515138991168	2.5	3.8908355795148246	0.3118453940421616	4.0	3827
AAACCAGAACACCATTAACGCATGATTAACCACACATAGCAAGGATTACTTTTGTAAAGAAAAACACAGCAATGAAAGAATAGCTTTATTTATTAATAAAACGTGTCATTCTGATTAAGGCCCTTTATCTTACCCTTAAGATTTCATGAA	113	144	136	1	1	1	0	0	0	4	386	5	393	P20	4	2.0	0.816496580927726	2.0	3.98974358974359	0.1007532446378897	4.0	3827
AAACCAGAACACCATTAACGCATGATTAACCACACATAGCAAGGATTACTTTTGTAAAGAAAAGCACAGCAATGAAAGAATAGCTTTATTTATTAATAAAACGTGTCATTCTGATTAAGACCTTTTATCTTACCCTTAAGATTTCAGGAA	1	20	11	0	9	0	0	0	0	2	21	10	32	P20	2	2.0	0.0	2.0	3.9130434782608696	0.2817713347133853	4.0	3827
AAACCAGAACACCATTAACGCATGATTAACCACCCAAAGCAAGGATTACTTTTGTAAAGAAAAACACAGCAATGAAAGAATAGCTTTATTTATTAATAAAACGTGTCATTCTGATTAAGACCTTTTATCTTACCCTTAAGATTTCAGGAA	178	142	89	0	0	1	1	0	0	12	395	55	409	P20	1	3.5	0.5	3.5	3.9705159705159705	0.1691588646492236	4.0	3827
AAACCAGAACACCATTAACGCATGATTAACCACCCAAAGCAAGGATTACTTTTGTAAAGAAAAACACAGCAATGAAAGAATAGCTTTATTTATTAATAAAGCGTGTCATTCTGATTAAGACCTTTTATCTTACCCTTAAGATTTCAGGAA	194	230	257	0	1	1	0	0	0	27	652	16	681	P20	2	2.5	0.5	2.5	3.960235640648012	0.1954051050441471	4.0	3827
AAACCAGAACACCATTAACGCATGATTAACCACCCAAAGCCAGGATTACTTTTGTAAAGAAAAACACAGCAATGAAAGAATAGCTTTATTTATTAATAAAACGTGTCATTCTGATTAAGACCTTTTATCTTACCCTTAAGATTTCAGGAA	52	14	5	0	4	36	30	0	0	1	0	1	71	P20	2	3.3714285714285714	0.5897076411585798	3.0	3.0	0.0	3.0	3827
AAACCAGAACACCATTAACGCATGATTAACCACCCACAGCAAGGATTACTTTTGTAAAGAAAAACACAGCAATGAAAGAATAGCTTTATTTATTAATAAAACGTGACATTCTGATTAAGACCTTTTATCTTACCCTTAAGATTTCAGGAG	153	181	218	2	18	161	362	1	0	5	3	15	552	P20	3	3.626151012891345	0.5678764936161177	4.0	3.111111111111111	0.8748897637790901	3.0	3827
AAACCAGAACACCATTAACGCATGATTAACCACCCACAGCAAGGATTACTTTTGTAAAGAAAAACACAGCAATGAAAGAATAGCTTTATTTATTAATAAAACGTGTCATTCTGATTAAGACCTTTTATCCTACCCTTAAGATTTCAGGAA	47	33	44	0	16	49	56	0	0	2	1	2	124	P20	2	3.330578512396694	0.6969642526382817	3.0	3.333333333333333	0.4714045207910317	3.0	3827
AAACCAGAACACCATTAACGCATGATTAACCACCCACAGCAAGGATTACTTTTGTAAAGAAAAACACAGCAATGAAAGAATAGCTTTATTTATTAATAAAACGTGTCATTCTGATTAAGACCTTTTATCTTACCCATAAGATTTCAGGAG	246	354	200	3	35	95	533	3	2	106	23	30	800	P20	3	3.7387387387387374	0.570206933277357	4.0	3.111940298507463	0.5134089720243841	3.0	3827
AAACCAGAACACCATTAACGCATGATTAACCACCCACAGCAAGGATTACTTTTGTAAAGAAAAACACAGCAATGAAAGAATAGCTTTATTTATTAATAAAACGTGTCATTCTGATTAAGACCTTTTATCTTACCCCTAAGATTTCAGGAA	15	18	18	0	10	8	32	0	0	1	0	1	51	P20	2	3.44	0.8039900496896712	4.0	3.0	0.0	3.0	3827
AAACCAGAACACCATTAACGCATGATTAACCACCCACAGCAAGGATTACTTTTGTAAAGAAAAACACAGCAATGAAAGAATAGCTTTATTTATTAATAAAACGTGTCATTCTGATTAAGACCTTTTATCTTACCCTTAAGATCTCAGGAA	43	14	19	0	9	27	36	0	1	3	0	1	76	P20	2	3.375	0.6959705453537527	3.5	2.75	0.4330127018922193	3.0	3827
AAACCAGAACACCATTAACGCATGATTAACCACCCACAGCAAGGATTACTTTTGTAAAGAAAAACACAGCAATGAAAGAATAGCTTTATTTATTAATAAAACGTGTCATTCTGATTAAGACCTTTTATCTTACCCTTAAGATTTCAGGAA	958	894	864	11	515	853	845	3	34	421	34	112	2716	P20	1	3.1384892086330933	0.782378235331835	3.0	2.9878048780487805	0.403054469044638	3.0	3827
AAACCAGAACACCATTAACGCATGATTAACCACCCACAGCAAGGATTACTTTTGTAAAGAAAAACACAGCAATGAAAGAATAGCTTTATTTATTAATAAAACGTGTCATTCTGATTAAGACCTTTTATCTTACCCTTAAGATTTCAGGAG	55	78	64	0	22	69	82	0	4	16	4	8	197	P20	2	3.346820809248555	0.6934489135014484	3.0	3.0	0.5773502691896257	3.0	3827
AAACCAGAACACCATTAACGCATGATTAACCACCCACAGCAAGGATTACTTTTGTAAAGAAAAACACAGCAATGGAAGAATAGCTTTATTTATTAATAAAACGTGTCATTCTGATTAAGACCTTTTATCTTACCCTTAAGATCTCAGGAA	50	0	2	1	0	0	2	0	11	38	0	15	52	P20	3	3.0	1.4142135623730951	4.0	2.7755102040816326	0.4172458836787933	3.0	3827
AAACCAGAACACCATTAACGCATGATTAACCACCCACAGCAAGGATTACTTTTGTAAAGAGAAACACAGCAATGAAAGAATAGCTTTATTTATTAATAAAACGTGTCATTCTGATTAAGACCTTTTATCTTACCCTTAAGATTTCAGGAA	124	269	81	6	258	40	6	0	0	155	9	67	474	P20	2	2.1483870967741936	0.4514285337944749	2.0	3.054878048780488	0.227742065816867	3.0	3827
AAACCAGAACACCATTAACGCATGATTAACCACCCAGAGCAAGGATTACTTTTGTAAAGAAAAACACAGCAATGAAAGAATAGCTTTATTTATTAATAAAACGTGTCATTCTGATTAAGACCTTTTATCTTACCCTTAAGATTTCAGGAA	49	45	55	0	33	23	2	0	0	39	52	9	149	P20	1	2.4655172413793105	0.5637166456645454	2.0	3.571428571428572	0.4948716593053936	4.0	3827
AAACCAGAACACCATTAACGCATGATTAACCACCCATAACAAGGATTACCTTTGTAAAGAAAAACACAGCAATGAAAGAATAGCTTTATTTATTAATAAAACGTGTCATTCTGATTAAGACCTTTTATCTTACCCTTAAGATTTCAGGAA	18	4	13	0	6	18	10	0	0	1	0	1	35	P20	2	3.117647058823529	0.6758308995927093	3.0	3.0	0.0	3.0	3827
AAACCAGAACACCATTAACGCATGATTAACCACCCATAACAAGGATTACTTTTGTAAAGAAAAACACAGCAATGAAAGAATAGCTTTATTTATTAATAAAACGTGTCATTCCGATTAAGACCTTTTATCTTACCCTTAAGATTTCAGGAA	5	10	16	1	0	0	0	0	18	12	0	3	31	P20	2	1.0	0.0	1.0	2.4	0.4898979485566356	2.0	3827
AAACCAGAACACCATTAACGCATGATTAACCACCCATAACAAGGATTACTTTTGTAAAGAAAAACACAGCAATGAAAGAATAGCTTTATTTATTAATAAAACGTGTCATTCCGATTAAGACCTTTTATCTTACCCTTAAGATTTCAGGAG	24	49	121	21	2	0	2	2	93	70	4	27	194	P20	3	1.32	0.8352245207128439	1.0	2.4497041420118344	0.5643369949143842	2.0	3827
AAACCAGAACACCATTAACGCATGATTAACCACCCATAACAAGGATTACTTTTGTAAAGAAAAACACAGCAATGAAAGAATAGCTTTATTTATTAATAAAACGTGTCATTCTGATTAAGACCTTTTATCTTACCCCTAAGATTTCAGGAA	14	16	12	0	4	1	36	0	1	0	0	3	42	P20	2	3.7804878048780486	0.6053499339507735	4.0	2.0	0.0	2.0	3827
AAACCAGAACACCATTAACGCATGATTAACCACCCATAACAAGGATTACTTTTGTAAAGAAAAACACAGCAATGAAAGAATAGCTTTATTTATTAATAAAACGTGTCATTCTGATTAAGACCTTTTATCTTACCCTTAAGATCTCAGGAA	34	17	22	0	4	7	60	0	0	1	1	1	73	P20	2	3.788732394366197	0.5284975504026399	4.0	3.5	0.5	3.5	3827
AAACCAGAACACCATTAACGCATGATTAACCACCCATAACAAGGATTACTTTTGTAAAGAAAAACACAGCAATGAAAGAATAGCTTTATTTATTAATAAAACGTGTCATTCTGATTAAGACCTTTTATCTTACCCTTAAGATTTCAGGAA	814	511	481	10	131	167	1432	2	18	31	15	30	1806	P20	1	3.736206896551724	0.6158439520574761	4.0	2.893939393939394	0.781001452658174	3.0	3827
AAACCAGAACACCATTAACGCATGATTAACCACCCATAACAAGGATTACTTTTGTAAAGAAAAACACAGCAATGAAAGAATAGCTTTATTTATTAATAAAACGTGTCATTCTGATTAAGACCTTTTATCTTACCCTTAAGATTTCAGGAG	671	586	541	13	106	83	1576	0	2	8	10	23	1798	P20	2	3.81214848143982	0.5618433388929016	4.0	3.4	0.6633249580710799	3.5	3827
AAACCAGAACACCATTAACGCATGATTAACCACCCATAACAAGGATTACTTTTGTAAAGAAAAACACAGCAATGAAAGAATAGCTTTATTTATTAATAAAACGTGTCATTCTGATTAAGACCTTTTATCTTACCCTTAGGATTTCAGGAA	272	3	67	0	81	99	156	0	1	4	1	18	342	P20	2	3.2232142857142856	0.809649631328394	3.0	3.0	0.5773502691896257	3.0	3827
AAACCAGAACACCATTAACGCATGATTAACCACCCATAACAAGGATTACTTTTGTAAAGAAAAACACAGCAATGAAAGAATAGCTTTATTTATTAATAAAACGTGTCATTCTGATTAGGACCTTTTATCTTACCCTTAAGATTTCAGGAA	30	32	14	0	2	5	66	0	0	0	3	4	76	P20	2	3.8767123287671232	0.4035868455522255	4.0	4.0	0.0	4.0	3827
AAACCAGAACACCATTAACGCATGATTAACCACCCATAACAAGGATTACTTTTGTAAGGATAAACACAGCAATGAAAGAATAGCTTTATTTATTAATAAAACGTGTCGTTCTGATTAAGACCTTTTATCTTACCCTTAAGATTTCAGGAA	8	7	33	36	0	0	0	0	8	0	4	14	48	P20	4	1.0	0.0	1.0	2.6666666666666665	0.9428090415820634	2.0	3827
AAACCAGAACACCATTAACGCATGATTAACCACCCATAGCAAAGTTTACTTTTGTAAAGAAAAACACAGCAATGAAAGAATAGCTTTATTTATTAATAAAACGTGTCATTCTGATTAAGACCTTTTATCTTACCCTTAAGATTTCAGGAA	712	184	472	8	744	599	6	3	1	4	3	38	1368	P20	2	2.444362564480472	0.5172409754553093	2.0	2.636363636363636	1.149919149152138	3.0	3827
AAACCAGAACACCATTAACGCATGATTAACCACCCATAGCAAGAATTACTTTTGTAAAGAAAAACACAGCAATGAAAGAATAGCTTTATTTATTAATAAAACGCGTCATTCTGATTAAGACCTTTTATCTTACCCTTAAGATTTCAGGAA	31	40	38	0	0	0	2	0	0	45	62	2	109	P20	2	4.0	0.0	4.0	3.5794392523364484	0.4936490708876359	4.0	3827
AAACCAGAACACCATTAACGCATGATTAACCACCCATAGCAAGAATTACTTTTGTAAAGAAAAACACAGCAATGAAAGAATAGCTTTATTTATTAATAAAACGTGTCATTCAGATTAAGACCTTTTATCTTACCCTTAAGATTTCAGGAG	654	638	665	6	0	3	5	1	1	902	1039	19	1957	P20	3	2.5	1.349603116263656	3.0	3.5331960885229026	0.5030063260235381	4.0	3827
AAACCAGAACACCATTAACGCATGATTAACCACCCATAGCAAGAATTACTTTTGTAAAGAAAAACACAGCAATGAAAGAATAGCTTTATTTATTAATAAAACGTGTCATTCTGATTAAGACCTTTTATCTTACCCTTAAGATTTCAGGAA	752	632	763	4	77	57	2	5	0	874	1128	77	2147	P20	1	2.407142857142857	0.5719194320310282	2.0	3.5570503238664672	0.5115593256464487	4.0	3827
AAACCAGAACACCATTAACGCATGATTAACCACCCATAGCAAGAATTACTTTTGTAAAGAAAAACACAGCAATGAAAGAATAGCTTTATTTATTAATAAAACGTGTCATTCTGATTAAGACCTTTTATCTTACCCTTAAGATTTCAGGAG	31	36	57	0	1	5	0	1	0	57	60	7	124	P20	2	2.833333333333333	0.3726779962499649	3.0	3.4915254237288136	0.5484301588936756	4.0	3827
AAACCAGAACACCATTAACGCATGATTAACCACCCATAGCAAGAATTACTTTTGTAAAGAAAAACACAGCAATGAAAGAATAGCTTTATTTATTAATAAAACGTGTCGTTCTGATTAAGACCTTTTATCTTACCCTTAAGATTTCAGGAA	651	750	957	10	1	2	5	1	2	716	1621	14	2358	P20	2	2.111111111111111	1.3286956381223776	1.0	3.691025641025641	0.4666719498151214	4.0	3827
AAACCAGAACACCATTAACGCATGATTAACCACCCATAGCAAGAATTACTTTTGTAAAGAAAAACACAGCAATGAAAGAGTAACTTTATTTATTAATAAAACGTGTCATTCTGATTAAGACCTTTTATCTTACCCTTAAGATTTCAGGAA	287	481	442	0	0	4	2	2	0	832	370	29	1210	P20	3	3.333333333333333	0.4714045207910317	3.0	3.303986710963456	0.4706862733602009	3.0	3827
AAACCAGAACACCATTAACGCATGATTAACCACCCATAGCAAGAATTACTTTTGTAAGGAAAAACACAGCAATGAAAGAATAGCTTTATTTATTAATAAAACGTGTCATTCTGATTAAGACCTTTTATCTTACCCTTAAGATTTCAGGAA	9	18	12	0	1	0	0	0	0	37	1	1	39	P20	2	2.0	0.0	2.0	3.026315789473684	0.1600726981657426	3.0	3827
AAACCAGAACACCATTAACGCATGATTAACCACCCATAGCAAGGAATACTTTTGTAAAGAAAAACACAGCAATGAAAGAATAGCTTTATTTATTAATAAAACGTGTCACTCTGATTAAGACCTTTTATCTTACCCTTAAGATTTCAGGAA	22	23	25	0	0	0	1	0	0	15	54	1	70	P20	2	4.0	0.0	4.0	3.782608695652174	0.4124709991523972	4.0	3827
AAACCAGAACACCATTAACGCATGATTAACCACCCATAGCAAGGAATACTTTTGTAAAGAAAAACACAGCAATGAAAGAATAGCTTTATTTATTAATAAAACGTGTCATTCAGATTAAGACCTTTTATCTTACCCTTAAGATTTCAGGAA	45	16	32	2	0	0	0	0	0	13	78	5	93	P20	2	1.0	0.0	1.0	3.857142857142857	0.3499271061118826	4.0	3827
AAACCAGAACACCATTAACGCATGATTAACCACCCATAGCAAGGAATACTTTTGTAAAGAAAAACACAGCAATGAAAGAATAGCTTTATTTATTAATAAAACGTGTCATTCCGATTAAGACCTTTTATCTTACCCTTAAGATTTCAGGAA	22	18	24	0	0	1	0	0	0	14	49	1	64	P20	2	3.0	0.0	3.0	3.7777777777777777	0.415739709641549	4.0	3827
AAACCAGAACACCATTAACGCATGATTAACCACCCATAGCAAGGAATACTTTTGTAAAGAAAAACACAGCAATGAAAGAATAGCTTTATTTATTAATAAAACGTGTCATTCTGATTAAGACCTCTTATCTTACCCTTAAGATTTCAGGAA	1147	1544	2017	7	10	5	3	3	0	786	3894	65	4708	P20	2	2.16	0.9666436778875658	2.0	3.830237027546445	0.380509126802017	4.0	3827
AAACCAGAACACCATTAACGCATGATTAACCACCCATAGCAAGGAATACTTTTGTAAAGAAAAACACAGCAATGAAAGAATAGCTTTATTTATTAATAAAACGTGTCATTCTGATTAAGACCTTTTATCTTACCCTTAAGATTTCAGGAA	333	397	451	2	0	8	2	0	0	309	860	36	1181	P20	1	2.833333333333333	0.8975274678557507	3.0	3.735671514114628	0.4409749850444113	4.0	3827
AAACCAGAACACCATTAACGCATGATTAACCACCCATAGCAAGGACTACTTTTGTAAAGAAAAACACAGCAAAGAAAGAATAGCTTTATTTATTAATAAAACGTGTCATTCTGATTAAGACCTTTTATCTTACCCTTAAGATTTCAGGAA	31	78	55	0	23	0	1	0	0	133	7	20	164	P20	2	2.083333333333333	0.3996526269427266	2.0	3.05	0.2179449471770336	3.0	3827
AAACCAGAACACCATTAACGCATGATTAACCACCCATAGCAAGGACTACTTTTGTAAAGAAAAACACAGCAATGAAAGAACAGCTTTATTTATTAATAAAACGTGTCATTCTGATTAAGACCTTTTATCTTACCCTTAAGATTTCAGGAA	15	11	18	0	3	7	1	0	0	26	7	1	44	P20	2	2.8181818181818183	0.5749595745760689	3.0	3.212121212121212	0.4088102291888497	3.0	3827
AAACCAGAACACCATTAACGCATGATTAACCACCCATAGCAAGGACTACTTTTGTAAAGAAAAACACAGCAATGAAAGAATAGCCTTATTTATTAATAAAACGTGTCATTCTGATTAAGACCTTTTATCTTACCCTTAAGATTTCAGGAA	37	93	52	0	1	0	0	0	0	137	44	2	182	P20	2	2.0	0.0	2.0	3.243093922651933	0.428951357873628	3.0	3827
AAACCAGAACACCATTAACGCATGATTAACCACCCATAGCAAGGACTACTTTTGTAAAGAAAAACACAGCAATGAAAGAATAGCTCTATTTATTAATAAAACGTGTCATTCTGATTAAGACCTTTTATCTTACCCTTAAGATTTCAGGAA	26	42	55	0	0	0	1	0	0	90	32	1	123	P20	2	4.0	0.0	4.0	3.262295081967213	0.4398822250819258	3.0	3827
AAACCAGAACACCATTAACGCATGATTAACCACCCATAGCAAGGACTACTTTTGTAAAGAAAAACACAGCAATGAAAGAATAGCTTTATTTACTAATAAAACGTGTCATTCTGATTAAGACCTTTTATCTTACCCTTAAGATTTCAGGAA	226	560	222	1	95	1	2	0	2	767	140	39	1008	P20	2	2.04040404040404	0.315242152208631	2.0	3.151815181518152	0.3649215973641007	3.0	3827
AAACCAGAACACCATTAACGCATGATTAACCACCCATAGCAAGGACTACTTTTGTAAAGAAAAACACAGCAATGAAAGAATAGCTTTATTTACTAATAAAACGTGTCATTCTGATTAAGACCTTTTATCTTACCCTTAAGATTTCAGGAG	10	17	6	0	5	1	0	0	0	19	8	1	33	P20	3	2.1666666666666665	0.3726779962499649	2.0	3.2962962962962963	0.4566232594791834	3.0	3827
AAACCAGAACACCATTAACGCATGATTAACCACCCATAGCAAGGACTACTTTTGTAAAGAAAAACACAGCAATGAAAGAATAGCTTTATTTATTAATAAAACGCGTCATTCTGATTAAGACCTTTTATCTTACCCTTAAGATTTCAGGAA	61	129	69	1	0	0	0	0	0	182	76	1	259	P20	2	1.0	0.0	1.0	3.294573643410853	0.4558508659841598	3.0	3827
AAACCAGAACACCATTAACGCATGATTAACCACCCATAGCAAGGACTACTTTTGTAAAGAAAAACACAGCAATGAAAGAATAGCTTTATTTATTAATAAAACGTGTCACTCTGATTAAGACCTTTTATCTTACCCTTAAGATTTCAGGAA	49	78	57	0	1	0	1	0	0	135	47	2	184	P20	2	3.0	1.0	3.0	3.258241758241758	0.4376676279346732	3.0	3827
AAACCAGAACACCATTAACGCATGATTAACCACCCATAGCAAGGACTACTTTTGTAAAGAAAAACACAGCAATGAAAGAATAGCTTTATTTATTAATAAAACGTGTCATTCTGACTAAGACCTTTTATCTTACCCTTAAGATTTCAAGAA	46	50	22	2	1	0	0	0	0	115	0	10	118	P20	3	1.3333333333333333	0.4714045207910317	1.0	3.0	0.0	3.0	3827
AAACCAGAACACCATTAACGCATGATTAACCACCCATAGCAAGGACTACTTTTGTAAAGAAAAACACAGCAATGAAAGAATAGCTTTATTTATTAATAAAACGTGTCATTCTGACTAAGACCTTTTATCTTACCCTTAAGATTTCAGGAA	20	16	6	0	1	0	4	0	0	31	6	4	42	P20	2	3.6	0.8000000000000002	4.0	3.1621621621621623	0.3685995053239421	3.0	3827
AAACCAGAACACCATTAACGCATGATTAACCACCCATAGCAAGGACTACTTTTGTAAAGAAAAACACAGCAATGAAAGAATAGCTTTATTTATTAATAAAACGTGTCATTCTGATTAAGACCTCTTATCTTACCCTTAAGATTCCAGGAA	909	2006	1489	12	9	8	10	2	4	3063	1296	67	4404	P20	3	2.41025641025641	1.1705345856936746	2.0	3.295074455899198	0.4610720365236958	3.0	3827
AAACCAGAACACCATTAACGCATGATTAACCACCCATAGCAAGGACTACTTTTGTAAAGAAAAACACAGCAATGAAAGAATAGCTTTATTTATTAATAAAACGTGTCATTCTGATTAAGACCTCTTATCTTACCCTTAAGATTTCAGGAA	161	258	199	3	0	0	3	0	1	418	193	6	618	P20	2	2.5	1.5	2.5	3.313725490196078	0.4675144712771124	3.0	3827
AAACCAGAACACCATTAACGCATGATTAACCACCCATAGCAAGGACTACTTTTGTAAAGAAAAACACAGCAATGAAAGAATAGCTTTATTTATTAATAAAACGTGTCATTCTGATTAAGACCTTTTACCTTACCCTTAAGATTTCAGGAA	11	11	20	2	1	0	0	0	0	23	16	2	42	P20	2	1.3333333333333333	0.4714045207910317	1.0	3.41025641025641	0.491880156237202	3.0	3827
AAACCAGAACACCATTAACGCATGATTAACCACCCATAGCAAGGACTACTTTTGTAAAGAAAAACACAGCAATGAAAGAATAGCTTTATTTATTAATAAAACGTGTCATTCTGATTAAGACCTTTTATCCTACCCTTAAGATTTCAGGAA	22	21	15	0	11	9	0	0	0	23	15	1	58	P20	2	2.45	0.4974937185533101	2.0	3.394736842105264	0.4887940952896503	3.0	3827
AAACCAGAACACCATTAACGCATGATTAACCACCCATAGCAAGGACTACTTTTGTAAAGAAAAACACAGCAATGAAAGAATAGCTTTATTTATTAATAAAACGTGTCATTCTGATTAAGACCTTTTATCTTACCCTTAAGACTTCAGGAA	39	72	51	0	3	1	0	0	0	131	27	7	162	P20	2	2.25	0.4330127018922193	2.0	3.170886075949367	0.3764093848404875	3.0	3827
AAACCAGAACACCATTAACGCATGATTAACCACCCATAGCAAGGACTACTTTTGTAAAGAAAAACACAGCAATGAAAGAATAGCTTTATTTATTAATAAAACGTGTCATTCTGATTAAGACCTTTTATCTTACCCTTAAGATCTCAGGAA	33	38	15	1	3	5	1	0	0	62	14	4	86	P20	2	2.6	0.8	3.0	3.1842105263157894	0.3876557858593746	3.0	3827
AAACCAGAACACCATTAACGCATGATTAACCACCCATAGCAAGGACTACTTTTGTAAAGAAAAACACAGCAATGAAAGAATAGCTTTATTTATTAATAAAACGTGTCATTCTGATTAAGACCTTTTATCTTACCCTTAAGATTACAGGAA	165	267	193	1	1	0	3	1	0	523	96	21	625	P20	2	3.0	1.2649110640673518	4.0	3.1516129032258067	0.3718922561120187	3.0	3827
AAACCAGAACACCATTAACGCATGATTAACCACCCATAGCAAGGACTACTTTTGTAAAGAAAAACACAGCAATGAAAGAATAGCTTTATTTATTAATAAAACGTGTCATTCTGATTAAGACCTTTTATCTTACCCTTAAGATTCCAGGAG	64	191	154	0	1	2	0	1	1	280	124	19	409	P20	3	2.6666666666666665	0.4714045207910317	3.0	3.2980295566502464	0.4784478796176662	3.0	3827
AAACCAGAACACCATTAACGCATGATTAACCACCCATAGCAAGGACTACTTTTGTAAAGAAAAACACAGCAATGAAAGAATAGCTTTATTTATTAATAAAACGTGTCATTCTGATTAAGACCTTTTATCTTACCCTTAAGATTTCAGGAA	1063	1562	1163	16	356	288	59	5	10	2421	633	133	3788	P20	1	2.542420027816412	0.6758872900578555	2.0	3.199739328771587	0.4196849783936584	3.0	3827
AAACCAGAACACCATTAACGCATGATTAACCACCCATAGCAAGGACTACTTTTGTAAAGAAAAACACAGCAATGAAAGAATAGCTTTATTTATTAATAAAACGTGTCATTCTGATTAAGACCTTTTATCTTACCCTTAAGATTTCAGGAG	101	176	168	3	19	21	2	0	1	245	154	25	445	P20	2	2.488888888888889	0.6870944370551246	3.0	3.3825	0.4911148032792332	3.0	3827
AAACCAGAACACCATTAACGCATGATTAACCACCCATAGCAAGGACTACTTTTGTAAAGAAAAACACAGCAATGAAAGAATAGCTTTATTTATTAATAAAACGTGTCATTCTGATTAAGACCTTTTATCTTACCCTTATGATTTCAGGAA	9	16	9	0	1	0	0	0	0	19	14	3	34	P20	2	2.0	0.0	2.0	3.4242424242424243	0.4942274675848512	3.0	3827
AAACCAGAACACCATTAACGCATGATTAACCACCCATAGCAAGGACTACTTTTGTAAAGAAAAACACAGCAATGAAAGAATAGCTTTATTTATTAATAAAACGTGTCATTCTGATTAAGGCCTTTTATCTTACCCTTAAGATTTCAGGAA	14	15	21	0	3	1	2	0	0	34	10	2	50	P20	2	2.833333333333333	0.8975274678557507	2.5	3.227272727272727	0.4190702026042222	3.0	3827
AAACCAGAACACCATTAACGCATGATTAACCACCCATAGCAAGGACTACTTTTGTAAAGAAAAACACAGCAATGAAAGAATAGCTTTATTTATTAATAAAACGTGTCATTCTGATTAGGACCTTTTATCTTACCCTTAAGATTTCAGGAA	8	17	11	0	1	2	0	0	0	19	14	1	36	P20	2	2.6666666666666665	0.4714045207910317	3.0	3.4242424242424243	0.4942274675848512	3.0	3827
AAACCAGAACACCATTAACGCATGATTAACCACCCATAGCAAGGACTACTTTTGTAAAGAAAAACACAGCAATGAAAGAATAGCTTTATTTATTAATAAAACGTGTCATTCTGGTTAAGACCTTTTATCTTACCCTTAAGATTTCAGGAA	8	22	20	0	1	2	0	1	0	38	8	3	50	P20	2	2.6666666666666665	0.4714045207910317	3.0	3.127659574468085	0.4888989486415344	3.0	3827
AAACCAGAACACCATTAACGCATGATTAACCACCCATAGCAAGGACTACTTTTGTAAAGAAAAACACAGCAATGAAAGAATAGCTTTATTTATTAATAAAACGTGTCGTTCTGATGAAGACCTTTTATCTTACCCTTAAGACTCCAGGAA	4	20	12	1	0	0	0	0	0	23	12	1	36	P20	5	1.0	0.0	1.0	3.342857142857143	0.4746642207381757	3.0	3827
AAACCAGAACACCATTAACGCATGATTAACCACCCATAGCAAGGACTACTTTTGTAAAGAAAAACACAGCAATGAAAGAATAGCTTTATTTATTAATAAAACGTGTCGTTCTGATTAAGACCTTTTATCTTACCCTTAAGATTTCAGGAA	66	107	114	1	0	3	0	0	1	173	109	8	287	P20	2	2.5	0.8660254037844386	3.0	3.381625441696113	0.4930056812609231	3.0	3827
AAACCAGAACACCATTAACGCATGATTAACCACCCATAGCAAGGACTACTTTTGTAAAGAAAAACACAGCAATGAAAGAATAGCTTTATTTATTAATAAAGCGTGTCATTCTGATTAAGACCTTTTATCTTACCCTTAAGATTTCAGGAA	42	53	47	0	3	0	1	0	0	97	41	1	142	P20	2	2.5	0.8660254037844386	2.0	3.2971014492753623	0.4569815949399293	3.0	3827
AAACCAGAACACCATTAACGCATGATTAACCACCCATAGCAAGGACTACTTTTGTAAAGAAAAACACAGCAATGAAAGAATAGCTTTATTTATTAATAAGACGTGTCATTCTGATTAAGACCTTTTATCTTACCCTTAAGATTTCAGGAA	25	40	35	0	2	0	0	0	0	83	15	1	100	P20	2	2.0	0.0	2.0	3.153061224489796	0.3600465053954561	3.0	3827
AAACCAGAACACCATTAACGCATGATTAACCACCCATAGCAAGGACTACTTTTGTAAAGAAAAACACAGCAATGAAAGAATAGCTTTATTTATTAATAGAACGTGTCATTCTGATTAAGACCTTTTATCTTACCCTTAAGATTTCAGGAA	11	14	9	0	3	0	0	0	0	26	5	1	34	P20	2	2.0	0.0	2.0	3.161290322580645	0.3677985242255284	3.0	3827
AAACCAGAACACCATTAACGCATGATTAACCACCCATAGCAAGGACTACTTTTGTAAAGAAAAACACAGCAATGAAAGAATAGCTTTATTTATTAATATAACGTGTCATTCTGATTAAGACCTTTTATCTTACCCTTAAGATTTCAGGAA	548	468	539	9	3	4	2	2	18	1445	72	31	1555	P20	2	1.9444444444444444	1.078693768830422	1.5	3.0325309043591413	0.2504042986961149	3.0	3827
AAACCAGAACACCATTAACGCATGATTAACCACCCATAGCAAGGACTACTTTTGTAAAGAAAAACACAGCAATGAAAGAGTAGCTTTATTTATTAATAAAACGTGTCATTCTGATTAAGACCTTTTATCTTACCCTTAAGATTTCAGGAA	22	26	26	0	1	0	0	0	0	59	14	1	74	P20	2	2.0	0.0	2.0	3.191780821917808	0.3937015852931483	3.0	3827
AAACCAGAACACCATTAACGCATGATTAACCACCCATAGCAAGGACTACTTTTGTAAAGAAAAACACAGCAATGAAAGGATAGCTTTATTTATTAATAAAACGTGTCATTCTGATTAAGACCTTTTATCTTACCCTTAAGATTTCAGGAA	13	25	15	0	0	0	1	0	0	36	16	2	53	P20	2	4.0	0.0	4.0	3.3076923076923075	0.4615384615384615	3.0	3827
AAACCAGAACACCATTAACGCATGATTAACCACCCATAGCAAGGACTACTTTTGTAAAGAAAAACACAGCAATGAAGGAATAGCTTTATTTATTAATAAAACGTGTCATTCTGATTAAGACCTTTTATCTTACCCTTAAGATTTCAGGAA	13	18	22	1	3	1	1	0	0	40	7	1	53	P20	2	2.333333333333333	0.9428090415820634	2.0	3.148936170212766	0.3560255432059895	3.0	3827
AAACCAGAACACCATTAACGCATGATTAACCACCCATAGCAAGGACTACTTTTGTAAAGAAAAACACAGCAATGAGAGAATAGCTTTATTTATTAATAAAACGTGTCATTCTGATTAAGACCTTTTATCTTACCCTTAAGATTTCAGGAA	5	16	10	0	0	1	0	0	0	16	14	2	31	P20	2	3.0	0.0	3.0	3.466666666666667	0.4988876515698588	3.0	3827
AAACCAGAACACCATTAACGCATGATTAACCACCCATAGCAAGGACTACTTTTGTAAAGAAAAACACAGCAATGGAAGAATAGCTTTATTTATTAATAAAACGTGTCATTCTGATTAAGACCTTTTATCTTACCCTTAAGATTTCAGGAA	20	21	22	0	2	0	2	0	0	52	7	2	63	P20	2	3.0	1.0	3.0	3.1186440677966103	0.3233692208193036	3.0	3827
AAACCAGAACACCATTAACGCATGATTAACCACCCATAGCAAGGACTACTTTTGTAAAGAAAAACACGGCAATGAAAGAATAGCTTTATTTATTAATAAAACGTGTCATTCTGATTAAGACCTTTTATCTTACCCTTAAGATTTCAGGAA	20	54	56	0	15	9	89	0	0	8	9	1	130	P20	2	3.654867256637168	0.7010726485075527	4.0	3.5294117647058822	0.4991341984846218	4.0	3827
AAACCAGAACACCATTAACGCATGATTAACCACCCATAGCAAGGACTACTTTTGTAAAGAAAAGCACAGCAATGAAAGAATAGCTTTATTTATTAATAAAACGTGTCATTCTGATTAAGACCTTTTATCTTACCCTTAAGATTTCAGGAA	4	21	17	0	2	0	1	0	0	36	3	2	42	P20	2	2.6666666666666665	0.9428090415820634	2.0	3.076923076923077	0.2664693550105965	3.0	3827
AAACCAGAACACCATTAACGCATGATTAACCACCCATAGCAAGGACTACTTTTGTAAAGAAAGACACAGCAATGAAAGAATAGCCTTATTTATTAATAAAACGTGTCATTCTGATTAAGACCTCTTATCTTACCCTTAAGATTTCAGGAA	24	39	30	0	2	0	0	0	0	46	45	3	93	P20	4	2.0	0.0	2.0	3.4945054945054945	0.4999698094979045	3.0	3827
AAACCAGAACACCATTAACGCATGATTAACCACCCATAGCAAGGACTACTTTTGTAAAGAAAGACACAGCAATGAAAGAATAGCCTTATTTATTAATAAAACGTGTCATTCTGATTAAGACCTTTTATCTTACCCTTAAGACTTCAGGAA	20	16	14	2	0	0	0	0	0	34	14	1	50	P20	4	1.0	0.0	1.0	3.2916666666666665	0.4545296714431547	3.0	3827
AAACCAGAACACCATTAACGCATGATTAACCACCCATAGCAAGGACTACTTTTGTAAAGAAAGACACAGCAATGAAAGAATAGCCTTATTTATTAATAAAACGTGTCATTCTGATTAAGACCTTTTATCTTACCCTTAAGATCTCAGGAA	995	1597	1346	14	3	9	13	1	1	2048	1849	63	3938	P20	4	2.5384615384615383	1.277942132756627	3.0	3.47345473198256	0.5013453469434215	3.0	3827
AAACCAGAACACCATTAACGCATGATTAACCACCCATAGCAAGGACTACTTTTGTAAAGAAAGACACAGCAATGAAAGAATAGCCTTATTTATTAATAAAACGTGTCATTCTGATTAAGACCTTTTATCTTACCCTTAAGATTTCAGGAA	309	459	337	1	1	3	3	1	0	669	427	22	1105	P20	3	3.0	1.0	3.0	3.387420237010028	0.4927425891220231	3.0	3827
AAACCAGAACACCATTAACGCATGATTAACCACCCATAGCAAGGACTACTTTTGTAAAGAAAGACACAGCAATGAAAGAATAGCTTTATTTATTAATAAAACGTGTCATTCTGATTAAGACCTTTTATCTTACCCTTAAGATTTCAGGAA	83	90	65	0	0	1	1	0	0	151	85	4	238	P20	2	3.5	0.5	3.5	3.360169491525424	0.4800494025615921	3.0	3827
AAACCAGAACACCATTAACGCATGATTAACCACCCATAGCAAGGACTACTTTTGTAACGAAAAACACAGCAATGAAAGAATAGCTTTATCTATTAATAAAGCGTGTCATTCTGATTAAGACCTTTTATCTTACCCTTAAGATTTCAGGAA	135	131	209	25	2	1	5	2	141	285	14	38	475	P20	4	1.5757575757575757	1.1017975128907784	1.0	2.7036199095022626	0.5300350200689944	3.0	3827
AAACCAGAACACCATTAACGCATGATTAACCACCCATAGCAAGGACTACTTTTGTAACGAAAAACACAGCAATGAAAGAATAGCTTTATTTATTAATAAAACGTGTCATTCTGATTAAGACCTTTTATCTTACCCTTAAGATTTCAGGAA	15	6	15	0	0	1	0	0	7	25	3	3	36	P20	2	3.0	0.0	3.0	2.8857142857142857	0.5221619109284876	3.0	3827
AAACCAGAACACCATTAACGCATGATTAACCACCCATAGCAAGGACTACTTTTGTAAGGAAAAACACAGCAATGAAAGAATAGCTTTATTTATTAATAAAACGTGTCATTCTGATTAAGACCTTTTATCTTACCCTTAAGATTTCAGGAA	22	42	29	0	5	1	0	0	4	79	4	1	93	P20	2	2.1666666666666665	0.3726779962499649	2.0	3.0	0.3032392174315613	3.0	3827
AAACCAGAACACCATTAACGCATGATTAACCACCCATAGCAAGGAGTACTTTTGTAAAGAAAAACACAGCAATGAAAGAATAGCTTTATTTATTAATAAAACGTGTCATTCCGATTAAGACCTTTTATCTTACCCTTAAGATTTCAGGAA	360	465	388	2	0	1	2	0	1	1203	4	32	1213	P20	2	2.6	1.3564659966250538	3.0	3.002483443708609	0.064287676540907	3.0	3827
AAACCAGAACACCATTAACGCATGATTAACCACCCATAGCAAGGAGTACTTTTGTAAAGAAAAACACAGCAATGAAAGAATAGCTTTATTTATTAATAAAACGTGTCATTCTGATTAAGACCTTTTATCTTACCCTTAAGATTTCAGGAA	117	169	138	1	16	0	0	0	1	396	10	10	424	P20	1	1.9411764705882355	0.2352941176470588	2.0	3.022113022113022	0.1629050069213835	3.0	3827
AAACCAGAACACCATTAACGCATGATTAACCACCCATAGCAAGGAGTACTTTTGTAAAGAAAAACACAGCAATGAAAGAGTAGCTTTATTTATTAATAAAACGTGTCATTCTGATTAAGACCTTTTATCTTACCCTTAAGATATCAGGAA	22	2	12	0	2	0	1	0	0	30	3	15	36	P20	3	2.6666666666666665	0.9428090415820634	2.0	3.090909090909091	0.2874797872880344	3.0	3827
AAACCAGAACACCATTAACGCATGATTAACCACCCATAGCAAGGATAACTTTTGTAAAGAAAAACACAGCAATGAAAGAATAGCTTTATTTATTAATAAAACGTGTCATTCTGATTAAGACCTTTTATCTTACCCTTAAGATTTCAGGAA	30	112	132	0	2	62	3	0	0	199	8	14	274	P20	1	3.014925373134328	0.2727711474999562	3.0	3.0386473429951693	0.1927530178092754	3.0	3827
AAACCAGAACACCATTAACGCATGATTAACCACCCATAGCAAGGATCACTCTTGTAAAGAAAAGCACAGCAATGAGAGAATAGCTTTATTTATTAATAAAACGTGTCATTCTGATTAAGACCCTTTATCTTACCCTTAAGATTTCAGGAA	33	4	88	7	112	2	0	0	2	1	1	27	125	P20	5	1.9586776859504127	0.2695786186826461	2.0	2.75	0.82915619758885	2.5	3827
AAACCAGAACACCATTAACGCATGATTAACCACCCATAGCAAGGATCACTCTTGTAAAGAAAAGCACAGCAATGAGAGAATAGCTTTATTTATTAATAAAACGTGTCATTCTGATTAAGACCTTTTATCTTACCCTTAAGATTTCAGGAA	21	0	27	0	43	0	0	1	3	0	1	3	48	P20	4	2.0	0.0	2.0	2.2	0.9797958971132712	2.0	3827
AAACCAGAACACCATTAACGCATGATTAACCACCCATAGCAAGGATCACTTTTGCAAAGAAAAACACAGCAATGAAAGAATAGCTTTATTTATTAATAAAACGTGTCATTCTGATTAAGACCTTTTATCTTACCCTTAAGATTTCAGGAA	1	0	32	0	0	31	1	0	1	0	0	1	33	P20	2	3.03125	0.1739926363384381	3.0	2.0	0.0	2.0	3827
AAACCAGAACACCATTAACGCATGATTAACCACCCATAGCAAGGATCACTTTTGCAAAGAAAAACACAGCAATGGAAGAATAGCTTTATTTATTAATAAAACGTGTCATTCTGATTAAGACCTTTTATCTTACCCTTAAGATTTCAGGAA	16	8	295	0	4	276	3	0	24	7	5	16	319	P20	3	2.9964664310954063	0.1572338901857737	3.0	2.4722222222222223	0.7259519080762211	2.0	3827
AAACCAGAACACCATTAACGCATGATTAACCACCCATAGCAAGGATCACTTTTGTAAAGAAAAACACAGCAATGAAAGAATAGCTTTATTTATTAATAAAACGTGTCATTCTGATTAAGACCTTTTATCTTACCCTTAAGATTTCAGGAA	75	63	137	2	55	47	99	0	3	51	18	14	275	P20	1	3.1970443349753697	0.8713226077087411	3.0	3.208333333333333	0.4982608642958916	3.0	3827
AAACCAGAACACCATTAACGCATGATTAACCACCCATAGCAAGGATCACTTTTGTAAAGAAAAACACAGCAATGGAAGAATAGCTTTATTTATTAATAAAACGTGTCATTCTGATTAAGACCTTTTATCTTACCCTTAAGATTTCAGGAA	21	38	20	0	9	17	47	0	0	1	5	3	79	P20	2	3.52054794520548	0.7043813771058871	4.0	3.8333333333333335	0.3726779962499649	4.0	3827
AAACCAGAACACCATTAACGCATGATTAACCACCCATAGCAAGGATCACTTTTGTAAAGAAAAACACAGCAGTGAAAGAATAGCTTTATTTATTAATAAAACGTGTCATTCTGATTAAGACCTTTTATCTTACCCTTAAGATTTCAGGAA	46	4	11	0	2	56	1	0	0	2	0	5	61	P20	2	2.983050847457627	0.2248559179901966	3.0	3.0	0.0	3.0	3827
AAACCAGAACACCATTAACGCATGATTAACCACCCATAGCAAGGATCACTTTTGTAAAGAAAATCACAGCAATGAAAGAATAGCTTTATTTATTAATAAAACGTGTCACTCTGATTAAGACCTTTTATCTTACCCTTAAGATTTCAGGAA	165	225	262	13	165	2	2	0	18	419	33	27	652	P20	3	1.9615384615384608	0.3534039281513407	2.0	3.0319148936170213	0.3278598448472861	3.0	3827
AAACCAGAACACCATTAACGCATGATTAACCACCCATAGCAAGGATCACTTTTGTAAAGAAAATCACAGCAATGAAAGAATAGCTTTATTTATTAATAAAACGTGTCATTCTGATTAAGACCTTTTATCTTACCCTTAAGATTTCAGGAA	43	75	71	1	78	1	1	0	3	98	7	6	189	P20	2	2.0246913580246915	0.2710431901246932	2.0	3.037037037037037	0.302027896857409	3.0	3827
AAACCAGAACACCATTAACGCATGATTAACCACCCATAGCAAGGATCACTTTTGTATAGAAAAACACAGCAATGAAAGAATAGCTTTATTTATTAATAAAACGTGTCATTCTGATTAAGACCTTTCATCTTACCCTTAAGATTTCAGGAA	8	3	30	3	10	3	24	0	0	0	1	1	41	P20	3	3.2	1.0535653752852738	4.0	4.0	0.0	4.0	3827
AAACCAGAACACCATTAACGCATGATTAACCACCCATAGCAAGGATCACTTTTGTATAGAAAAACACAGCAATGAAAGAATAGCTTTATTTATTAATAAAACGTGTCATTCTGATTAAGACCTTTTATCTTACCCCTAAGATTTCAGGAA	14	3	25	0	14	5	21	0	0	2	0	2	42	P20	3	3.175	0.9188987974744552	4.0	3.0	0.0	3.0	3827
AAACCAGAACACCATTAACGCATGATTAACCACCCATAGCAAGGATCACTTTTGTATAGAAAAACACAGCAATGAAAGAATAGCTTTATTTATTAATAAAACGTGTCATTCTGATTAAGACCTTTTATCTTACCCTTAAGATTTCAGGAA	560	268	1565	20	764	331	1202	6	23	21	26	41	2393	P20	2	3.1717738454898576	0.9238680413051122	4.0	2.881578947368421	0.9728837392428258	3.0	3827
AAACCAGAACACCATTAACGCATGATTAACCACCCATAGCAAGGATTAATTTTGTAAAGAAAAACACAGCAATGAAAGAATAGCTTTATTTATTAATAAAACGTGTCATTCTGATTAAGACCTTTTATCTTACCCTTAAGATTTCAGGAA	6	16	10	0	0	2	1	0	0	9	20	4	32	P20	1	3.333333333333333	0.4714045207910317	3.0	3.689655172413793	0.4626347539654737	4.0	3827
AAACCAGAACACCATTAACGCATGATTAACCACCCATAGCAAGGATTACATTTGTAAAGAAAAACACAGCAATGAAAGAATAGCTTTATTTATTAATAAAACGTGTCATTCTGATTAAGACCTTTTATCTTACCCTTAAGATTTCAGGAA	151	156	87	1	90	15	12	0	0	258	18	29	394	P20	1	2.3220338983050848	0.6623194468671161	2.0	3.065217391304348	0.2469090585130554	3.0	3827
AAACCAGAACACCATTAACGCATGATTAACCACCCATAGCAAGGATTACATTTGTAAAGAAAAATACAGCAATGAAAGAATAGCTTTATTTATTAATAAAACGTGTCATTCTGATTAAGACCTTTTATCTTACCCTTAAGATTTCAGGAA	0	9	57	0	37	0	0	0	0	28	1	5	66	P20	2	2.0	0.0	2.0	3.034482758620689	0.1824656076596269	3.0	3827
AAACCAGAACACCATTAACGCATGATTAACCACCCATAGCAAGGATTACCTCTGTAAAGAAAGACACAGCAATAAAAGAATAGCTTTATTTATTAATAAAACGTGTCATTCTGATTAAGACCTTTTATCTTACCCTTAAGATTTCAGGAA	40	132	337	1	20	464	8	1	0	4	11	18	509	P20	4	2.971602434077079	0.253184320918944	3.0	3.5625	0.7880950133074057	4.0	3827
AAACCAGAACACCATTAACGCATGATTAACCACCCATAGCAAGGATTACCTTTGTAAAGAAAAACACAGCAATGAAAGAATAGCTCTATTTATTAATAAAACGTGTCATTCTGATTAAGACCTTTTATCTTACCCTTAAGATTTCAGGAA	441	571	576	3	1	1	0	1	18	1470	94	30	1588	P20	2	1.6	0.8	1.0	3.0467466835123185	0.266633329773033	3.0	3827
AAACCAGAACACCATTAACGCATGATTAACCACCCATAGCAAGGATTACCTTTGTAAAGAAAAACACAGCAATGAAAGAATAGCTTTATCTATTAATAAAACGTGTCATTCTGATTAAGACCTTTTATCTTACCCTTAAGATTTCAGGAA	11	13	14	0	17	3	3	1	0	14	0	1	38	P20	2	2.391304347826087	0.7064381221422573	2.0	2.8666666666666667	0.4988876515698589	3.0	3827
AAACCAGAACACCATTAACGCATGATTAACCACCCATAGCAAGGATTACCTTTGTAAAGAAAAACACAGCAATGAAAGAATAGCTTTATTTACTAATAAAACGTGTCATTCTGATTAAGACCTTTTATCTTACCCTTAAGATTTCAGGAA	16	15	13	0	11	4	3	0	0	25	1	3	44	P20	2	2.555555555555556	0.7617394000445604	2.0	3.0384615384615383	0.1923076923076923	3.0	3827
AAACCAGAACACCATTAACGCATGATTAACCACCCATAGCAAGGATTACCTTTGTAAAGAAAAACACAGCAATGAAAGAATAGCTTTATTTATAAATAAAACGTGTCATTCTGATTAAGACCTTTTATCTTACCCTTAAGATTTCAGGAA	31	30	72	0	1	0	0	0	0	116	16	15	133	P20	2	2.0	0.0	2.0	3.121212121212121	0.3263736246748184	3.0	3827
AAACCAGAACACCATTAACGCATGATTAACCACCCATAGCAAGGATTACCTTTGTAAAGAAAAACACAGCAATGAAAGAATAGCTTTATTTATTAATAAAACGCGTCATTCTGATTAAGACCTTTTATCTTACCCTTAAGATTTCAGGAA	14	35	32	0	6	0	0	0	2	68	5	1	81	P20	2	2.0	0.0	2.0	3.04	0.3028751117760146	3.0	3827
AAACCAGAACACCATTAACGCATGATTAACCACCCATAGCAAGGATTACCTTTGTAAAGAAAAACACAGCAATGAAAGAATAGCTTTATTTATTAATAAAACGCGTCATTCTGGTTAAGACCTTTTATCTTACCCTTAAGACTTCAGGAA	105	163	229	28	3	1	4	2	65	270	124	20	497	P20	4	1.4722222222222223	0.985621944400565	1.0	3.119305856832972	0.6427270024879037	3.0	3827
AAACCAGAACACCATTAACGCATGATTAACCACCCATAGCAAGGATTACCTTTGTAAAGAAAAACACAGCAATGAAAGAATAGCTTTATTTATTAATAAAACGTGTCACTCTGATTAAGACCTTTTATCTTACCCTTAAGATTTCAGGAA	10	16	18	0	5	0	0	0	0	33	6	1	44	P20	2	2.0	0.0	2.0	3.1538461538461537	0.36080121229411	3.0	3827
AAACCAGAACACCATTAACGCATGATTAACCACCCATAGCAAGGATTACCTTTGTAAAGAAAAACACAGCAATGAAAGAATAGCTTTATTTATTAATAAAACGTGTCATTCCGATTAAGACCTTTTATCTTACCCTTAAGATTTCAGGAA	10	8	17	0	0	2	2	0	3	27	1	3	35	P20	2	3.5	0.5	3.5	2.935483870967742	0.3533693919388169	3.0	3827
AAACCAGAACACCATTAACGCATGATTAACCACCCATAGCAAGGATTACCTTTGTAAAGAAAAACACAGCAATGAAAGAATAGCTTTATTTATTAATAAAACGTGTCATTCTGATTAAGACCCTTTATCTTACCCTTAAGATTTCAGGAG	10	0	35	0	0	1	0	0	20	24	0	5	45	P20	3	3.0	0.0	3.0	2.5454545454545454	0.4979295977319692	3.0	3827
AAACCAGAACACCATTAACGCATGATTAACCACCCATAGCAAGGATTACCTTTGTAAAGAAAAACACAGCAATGAAAGAATAGCTTTATTTATTAATAAAACGTGTCATTCTGATTAAGACCTCTTATCTTACCCTTAAGATTTCAGGAA	25	41	32	0	0	0	2	0	9	80	7	3	98	P20	2	4.0	0.0	4.0	2.9791666666666665	0.4077163706412692	3.0	3827
AAACCAGAACACCATTAACGCATGATTAACCACCCATAGCAAGGATTACCTTTGTAAAGAAAAACACAGCAATGAAAGAATAGCTTTATTTATTAATAAAACGTGTCATTCTGATTAAGACCTTTTATCCTACCCTTAAGATTTCAGGAA	71	60	47	1	42	84	39	0	0	7	5	1	178	P20	2	2.969879518072289	0.7149412208982824	3.0	3.4166666666666665	0.4930066485916347	3.0	3827
AAACCAGAACACCATTAACGCATGATTAACCACCCATAGCAAGGATTACCTTTGTAAAGAAAAACACAGCAATGAAAGAATAGCTTTATTTATTAATAAAACGTGTCATTCTGATTAAGACCTTTTATCTTACCCCTAAGATTTCAGGAA	62	43	34	4	39	45	23	0	3	22	3	4	139	P20	2	2.783783783783784	0.8099094088525243	3.0	3.0	0.4629100498862757	3.0	3827
AAACCAGAACACCATTAACGCATGATTAACCACCCATAGCAAGGATTACCTTTGTAAAGAAAAACACAGCAATGAAAGAATAGCTTTATTTATTAATAAAACGTGTCATTCTGATTAAGACCTTTTATCTTACCCTAAAGATTTCAGGAA	13	11	15	0	16	9	8	0	0	5	1	1	39	P20	2	2.757575757575758	0.8176204583776995	3.0	3.1666666666666665	0.3726779962499649	3.0	3827
AAACCAGAACACCATTAACGCATGATTAACCACCCATAGCAAGGATTACCTTTGTAAAGAAAAACACAGCAATGAAAGAATAGCTTTATTTATTAATAAAACGTGTCATTCTGATTAAGACCTTTTATCTTACCCTTAAGACTTCAGGAA	26	18	22	0	16	14	2	0	1	29	4	3	66	P20	2	2.5625	0.6091746465505602	2.5	3.088235294117647	0.3731934570720447	3.0	3827
AAACCAGAACACCATTAACGCATGATTAACCACCCATAGCAAGGATTACCTTTGTAAAGAAAAACACAGCAATGAAAGAATAGCTTTATTTATTAATAAAACGTGTCATTCTGATTAAGACCTTTTATCTTACCCTTAAGATCTCAGGAA	33	49	27	1	33	33	21	0	2	19	0	2	109	P20	2	2.840909090909091	0.7961036312789543	3.0	2.9047619047619047	0.2935435239509036	3.0	3827
AAACCAGAACACCATTAACGCATGATTAACCACCCATAGCAAGGATTACCTTTGTAAAGAAAAACACAGCAATGAAAGAATAGCTTTATTTATTAATAAAACGTGTCATTCTGATTAAGACCTTTTATCTTACCCTTAAGATTACTGGAA	25	24	54	1	37	6	58	0	0	1	0	2	103	P20	3	3.1862745098039214	0.9674141007300991	4.0	3.0	0.0	3.0	3827
AAACCAGAACACCATTAACGCATGATTAACCACCCATAGCAAGGATTACCTTTGTAAAGAAAAACACAGCAATGAAAGAATAGCTTTATTTATTAATAAAACGTGTCATTCTGATTAAGACCTTTTATCTTACCCTTAAGATTCAAGGAA	395	347	73	5	161	0	380	1	16	245	7	25	815	P20	3	3.3827838827838828	0.9385888485132466	4.0	2.95910780669145	0.3141648862274587	3.0	3827
AAACCAGAACACCATTAACGCATGATTAACCACCCATAGCAAGGATTACCTTTGTAAAGAAAAACACAGCAATGAAAGAATAGCTTTATTTATTAATAAAACGTGTCATTCTGATTAAGACCTTTTATCTTACCCTTAAGATTCCAGGAA	24	22	21	0	35	19	0	0	1	12	0	2	67	P20	2	2.351851851851852	0.4775480354899121	2.0	2.923076923076923	0.2664693550105965	3.0	3827
AAACCAGAACACCATTAACGCATGATTAACCACCCATAGCAAGGATTACCTTTGTAAAGAAAAACACAGCAATGAAAGAATAGCTTTATTTATTAATAAAACGTGTCATTCTGATTAAGACCTTTTATCTTACCCTTAAGATTTCAGGAA	2097	2317	1769	35	1752	2075	969	8	111	1113	120	252	6183	P20	1	2.823432001655972	0.7490264843601554	3.0	2.9948224852071004	0.4410213379866152	3.0	3827
AAACCAGAACACCATTAACGCATGATTAACCACCCATAGCAAGGATTACCTTTGTAAAGAAAAACACAGCAATGAAAGAATAGCTTTATTTATTAATAAAACGTGTCATTCTGATTAAGACCTTTTATCTTACCCTTAAGATTTCAGGAG	103	103	87	1	67	107	46	3	6	54	9	10	293	P20	2	2.8959276018099547	0.7201254756227244	3.0	2.958333333333333	0.6109532624422992	3.0	3827
AAACCAGAACACCATTAACGCATGATTAACCACCCATAGCAAGGATTACCTTTGTAAAGAAAAACACAGCAATGAAAGAATAGCTTTATTTATTAATAAAACGTGTCATTCTGATTAAGACCTTTTATCTTACCCTTAAGATTTCGGGAA	17	13	12	0	9	15	9	0	0	6	3	1	42	P20	2	3.0	0.7385489458759964	3.0	3.333333333333333	0.4714045207910317	3.0	3827
AAACCAGAACACCATTAACGCATGATTAACCACCCATAGCAAGGATTACCTTTGTAAAGAAAAACACAGCAATGAAAGAATAGCTTTATTTATTAATAAAACGTGTCATTCTGATTAAGACCTTTTATCTTACCCTTAAGGTTTCAGGAA	23	28	4	0	21	20	10	0	1	3	0	2	55	P20	2	2.784313725490196	0.7492146342957962	3.0	2.75	0.4330127018922193	3.0	3827
AAACCAGAACACCATTAACGCATGATTAACCACCCATAGCAAGGATTACCTTTGTAAAGAAAAACACAGCAATGAAAGAATAGCTTTATTTATTAATAAAACGTGTCATTCTGATTAAGGCCTTTTATCTTACCCTTAAGATTTCAGGAA	8	12	13	0	7	2	7	0	0	17	0	3	33	P20	2	3.0	0.9354143466934852	3.0	3.0	0.0	3.0	3827
AAACCAGAACACCATTAACGCATGATTAACCACCCATAGCAAGGATTACCTTTGTAAAGAAAAACACAGCAATGAAAGAATAGCTTTATTTATTAATAAAACGTGTCATTCTGATTAGGACCTTTTATCTTACCCTTAAGATTTCAGGAA	22	25	9	0	8	13	26	0	0	7	2	3	56	P20	2	3.382978723404255	0.7594284381946702	4.0	3.2222222222222223	0.415739709641549	3.0	3827
AAACCAGAACACCATTAACGCATGATTAACCACCCATAGCAAGGATTACCTTTGTAAAGAAAAACACAGCAATGAAAGAATAGCTTTATTTATTAATAAAACGTGTCATTCTGATTGAGACCTTTTATCTTACCCTTAAGATTTCAGGAA	21	7	11	1	11	5	16	0	0	4	2	1	39	P20	2	3.090909090909091	0.9649505047327672	3.0	3.333333333333333	0.4714045207910317	3.0	3827
AAACCAGAACACCATTAACGCATGATTAACCACCCATAGCAAGGATTACCTTTGTAAAGAAAAACACAGCAATGAAAGAATAGCTTTATTTATTAATAAAACGTGTCATTCTGGTTAAGACCTTTTATCTTACCCTTAAGATTTCAGGAA	9	12	10	0	7	11	3	0	0	9	1	3	31	P20	2	2.8095238095238093	0.6632565846278152	3.0	3.1	0.3	3.0	3827
AAACCAGAACACCATTAACGCATGATTAACCACCCATAGCAAGGATTACCTTTGTAAAGAAAAACACAGCAATGAAAGAATAGCTTTATTTATTAATAAAACGTGTCGTTCTGATTAAGACCTTTTATCTTACCCTTAAGATTTCAGGAA	13	31	21	1	2	0	0	0	2	53	7	3	65	P20	2	1.6666666666666667	0.4714045207910317	2.0	3.0806451612903225	0.3723676251811353	3.0	3827
AAACCAGAACACCATTAACGCATGATTAACCACCCATAGCAAGGATTACCTTTGTAAAGAAAAACACAGCAATGAAAGAATAGCTTTATTTATTAATAAAGCGTGTCATTCTGATTAAGACCTTTTATCTTACCCTTAAGATTTCAGGAA	15	20	17	0	4	5	0	0	4	34	5	1	52	P20	2	2.555555555555556	0.4969039949999532	3.0	3.0232558139534884	0.4569042489392675	3.0	3827
AAACCAGAACACCATTAACGCATGATTAACCACCCATAGCAAGGATTACCTTTGTAAAGAAAAACACAGCAATGAAAGAATAGCTTTATTTATTAATAAGACGTGTCATTCTGATTAAGACCTTTTATCTTACCCTTAAGATTTCAGGAA	7	23	8	0	4	0	0	0	0	31	3	3	38	P20	2	2.0	0.0	2.0	3.088235294117647	0.2836367870880281	3.0	3827
AAACCAGAACACCATTAACGCATGATTAACCACCCATAGCAAGGATTACCTTTGTAAAGAAAAACACAGCAATGAAAGAATAGCTTTATTTATTAGTAAAACGTGTCATTCTGATTAAGACCTTTTATCTTACCCTTAAGATTTCAGGAA	14	19	10	0	19	8	5	0	1	10	0	2	43	P20	2	2.5625	0.7473912964438374	2.0	2.909090909090909	0.2874797872880344	3.0	3827
AAACCAGAACACCATTAACGCATGATTAACCACCCATAGCAAGGATTACCTTTGTAAAGAAAAACACAGCAATGGAAGAATAGCTTTATTTATTAATAAAACGTGTCATTCTGATTAAGACCTTTTATCTTACCCTTAAGATTTCAGGAA	64	75	99	2	118	2	7	0	7	101	1	11	238	P20	2	2.108527131782946	0.4860904002043684	2.0	2.944954128440367	0.2652629778862562	3.0	3827
AAACCAGAACACCATTAACGCATGATTAACCACCCATAGCAAGGATTACCTTTGTAAAGAAAAACACAGCAATGGAAGAATAGCTTTATTTATTAATAAAACGTGTCATTCTGATTAAGGCCTTTTATCTTACCCTTAAGATTTCAGGAA	100	167	349	8	268	1	1	0	4	329	5	36	616	P20	3	1.9820143884892083	0.2154973496510814	2.0	3.002958579881657	0.1631516648397898	3.0	3827
AAACCAGAACACCATTAACGCATGATTAACCACCCATAGCAAGGATTACCTTTGTAAAGAAGAACACAGCAATGGAAGAATAGCTTTATTTATTAATAAAACGTGTCATTCTGATTAAGACCTTTTATCTTACCCTTAAGATTTCAGGAA	46	72	173	1	9	69	1	4	1	205	1	14	291	P20	3	2.875	0.3992179855667828	3.0	2.962085308056872	0.2896040970133117	3.0	3827
AAACCAGAACACCATTAACGCATGATTAACCACCCATAGCAAGGATTACCTTTGTAAAGAAGAACACAGCAATGGAAGAATAGCTTTATTTATTAATAAAACGTGTCATTCTGATTAAGACCTTTTATCTTACCCTTAAGATTTCAGGAG	105	183	330	1	4	95	6	0	11	492	9	25	618	P20	4	3.0	0.3634218921558155	3.0	2.99609375	0.1976037479678396	3.0	3827
AAACCAGAACACCATTAACGCATGATTAACCACCCATAGCAAGGATTACCTTTGTATAGAAAAACACAGCAATGAAGGAATAGCTTTATTTATTAATAAAACGTGTCATTCTGATTAAGACCTTTTATCTTACCCTTAAGATTTCAGGAA	44	32	62	14	48	36	0	0	34	5	1	44	138	P20	3	2.224489795918368	0.6780917439116795	2.0	2.175	0.44087980221371	2.0	3827
AAACCAGAACACCATTAACGCATGATTAACCACCCATAGCAAGGATTACTATCGTAAAGAAAAACACAGCAATGAAAGAATAGCTTTATTTATTAATAAAACGTGCCATTCTGATTAAGGCCTTTTATCTTACCCTTAAGATTTCAGGAA	24	4	46	3	1	4	1	0	45	16	4	18	74	P20	4	2.333333333333333	1.0540925533894598	3.0	2.3692307692307693	0.596637520912779	2.0	3827
AAACCAGAACACCATTAACGCATGATTAACCACCCATAGCAAGGATTACTATCGTAAAGAAAAACACAGCAATGAAAGAATAGCTTTATTTATTAATAAAACGTGTCATCCTGATTAAGACCTTTTATCTTACCCTTAAGATTTCAGGAA	46	32	143	2	185	4	0	5	17	4	4	28	221	P20	3	2.0104712041884816	0.1769292696200607	2.0	2.2333333333333334	0.8825468196582485	2.0	3827
AAACCAGAACACCATTAACGCATGATTAACCACCCATAGCAAGGATTACTATCGTAAAGAAAAACACAGCAATGAAAGAATAGCTTTATTTATTAATAAAACGTGTCATTCTGATTAAGACCTTTTATCTTACCCTTAAGATTTCAGGAA	32	28	78	0	110	1	0	0	18	7	2	14	138	P20	2	2.009009009009009	0.0944872836189325	2.0	2.4074074074074074	0.624159242457508	2.0	3827
AAACCAGAACACCATTAACGCATGATTAACCACCCATAGCAAGGATTACTATTGTAAAGAAAAACACAGCAATGAAAGAATAGCTTTATTTATTAATAAAACGTGTCATTCTGATTAAGACCTTCTATCTTACCCTTAAGATTTCAGGAA	5	13	19	0	1	1	0	0	8	27	0	4	37	P20	2	2.5	0.5	2.5	2.771428571428572	0.4199125273342591	3.0	3827
AAACCAGAACACCATTAACGCATGATTAACCACCCATAGCAAGGATTACTATTGTAAAGAAAAACACAGCAATGAAAGAATAGCTTTATTTATTAATAAAACGTGTCATTCTGATTAAGACCTTCTATCTTACCCTTAAGATTTCAGGAG	56	180	243	4	68	0	1	0	31	370	5	19	479	P20	3	1.9726027397260275	0.32990670078883	2.0	2.935960591133005	0.2908073328698609	3.0	3827
AAACCAGAACACCATTAACGCATGATTAACCACCCATAGCAAGGATTACTATTGTAAAGAAAAACACAGCAATGAAAGAATAGCTTTATTTATTAATAAAACGTGTCATTCTGATTAAGACCTTTTATCTTACCCTTAAGATTTCAGGAA	42	96	169	1	88	34	27	1	16	129	11	5	307	P20	1	2.58	0.7854510381515409	2.0	2.9554140127388533	0.4421134685115484	3.0	3827
AAACCAGAACACCATTAACGCATGATTAACCACCCATAGCAAGGATTACTATTGTAAGGAGAAACACAGCAATGAAAGAATAGCTTTATTTATTAATAAAACGTGTCATTCTGATTAAGACCTTTTATCTTACCCTTAAGATTTCAGGAA	42	19	44	2	77	1	0	0	19	4	2	19	105	P20	3	1.9875	0.1932453104217538	2.0	2.32	0.6144916598294886	2.0	3827
AAACCAGAACACCATTAACGCATGATTAACCACCCATAGCAAGGATTACTATTGTAAGGAGAAACACAGCAATGAAAGAATAGCTTTATTTATTAATAAAACGTGTCATTCTGATTAAGACCTTTTATCTTATCCTTAAGATTTCAGGAA	104	29	56	11	103	1	2	1	62	3	6	27	189	P20	4	1.948717948717949	0.4102564102564102	2.0	2.1944444444444446	0.5925202502139317	2.0	3827
AAACCAGAACACCATTAACGCATGATTAACCACCCATAGCAAGGATTACTCTCGTAAAGAAAAACACAGCAATGAAAGAATAGCTTTATTTATTAATAAAACGTGTCATTCTGATTAAGACCTTTTATCTTACCCTTAAGATTTCAGGAA	21	23	12	0	29	17	1	0	1	7	1	3	56	P20	2	2.404255319148936	0.532340255455183	2.0	3.0	0.4714045207910317	3.0	3827
AAACCAGAACACCATTAACGCATGATTAACCACCCATAGCAAGGATTACTCTTGTAAAGAAAAACACAGCAATGAAAGAATAGCTTTATTTATTAATAAAACGTGTCATTCTGATTAAGACCTTTCATCTTACCCTTAAGATTTCAGGAA	1397	406	642	4	333	242	1823	2	3	22	16	35	2445	P20	2	3.6169858451290593	0.7235847760923702	4.0	3.209302325581396	0.7642640337281388	3.0	3827
AAACCAGAACACCATTAACGCATGATTAACCACCCATAGCAAGGATTACTCTTGTAAAGAAAAACACAGCAATGAAAGAATAGCTTTATTTATTAATAAAACGTGTCATTCTGATTAAGACCTTTTATCCTACCCTTAAGATTTCAGGAA	88	50	59	0	34	42	116	0	1	3	1	2	197	P20	2	3.427083333333333	0.7738538792232605	4.0	3.0	0.6324555320336759	3.0	3827
AAACCAGAACACCATTAACGCATGATTAACCACCCATAGCAAGGATTACTCTTGTAAAGAAAAACACAGCAATGAAAGAATAGCTTTATTTATTAATAAAACGTGTCATTCTGATTAAGACCTTTTATCTTACCCTAAAGATTTCAGGAA	23	3	23	0	9	4	35	0	0	0	1	1	49	P20	2	3.5416666666666665	0.7894706383956841	4.0	4.0	0.0	4.0	3827
AAACCAGAACACCATTAACGCATGATTAACCACCCATAGCAAGGATTACTCTTGTAAAGAAAAACACAGCAATGAAAGAATAGCTTTATTTATTAATAAAACGTGTCATTCTGATTAAGACCTTTTATCTTACCCTTAAGATCTCAGGAA	53	34	25	0	21	17	71	0	0	2	1	1	112	P20	2	3.458715596330275	0.7960004390269307	4.0	3.333333333333333	0.4714045207910317	3.0	3827
AAACCAGAACACCATTAACGCATGATTAACCACCCATAGCAAGGATTACTCTTGTAAAGAAAAACACAGCAATGAAAGAATAGCTTTATTTATTAATAAAACGTGTCATTCTGATTAAGACCTTTTATCTTACCCTTAAGATTCCAGGAA	10	8	21	1	27	9	0	0	0	1	1	2	39	P20	2	2.216216216216216	0.4727798833658352	2.0	3.5	0.5	3.5	3827
AAACCAGAACACCATTAACGCATGATTAACCACCCATAGCAAGGATTACTCTTGTAAAGAAAAACACAGCAATGAAAGAATAGCTTTATTTATTAATAAAACGTGTCATTCTGATTAAGACCTTTTATCTTACCCTTAAGATTTCAGGAA	1693	1281	864	23	759	673	2204	19	19	75	66	112	3838	P20	1	3.382344902978956	0.8299035793430501	4.0	3.0502793296089385	0.9470550827677336	3.0	3827
AAACCAGAACACCATTAACGCATGATTAACCACCCATAGCAAGGATTACTCTTGTAAAGAAAAACACAGCAATGAAAGAATAGCTTTATTTATTAATAAAACGTGTCATTCTGATTAAGACCTTTTATCTTACCCTTAAGATTTCAGGAG	123	69	53	2	33	38	157	2	2	6	5	9	245	P20	2	3.5217391304347827	0.7672404088618824	4.0	2.933333333333333	0.9977753031397176	3.0	3827
AAACCAGAACACCATTAACGCATGATTAACCACCCATAGCAAGGATTACTCTTGTAAAGAAAAACACAGCAATGAAAGAATAGCTTTATTTATTAATAAAACGTGTCATTCTGATTAAGGCCTTTTATCTTACCCTTAAGATTTCAGGAA	33	9	20	0	5	3	52	0	0	2	0	1	62	P20	2	3.783333333333333	0.579990421376844	4.0	3.0	0.0	3.0	3827
AAACCAGAACACCATTAACGCATGATTAACCACCCATAGCAAGGATTACTCTTGTAAAGAAATACACAGCAATGAAAGAATAGCTTTATTTATTAATAAAACGTGTCATTCTGATTAGGACCTCTTATCTTACCCTTAAGATTTCAGGAA	7	8	48	18	0	2	2	3	36	1	1	19	63	P20	4	1.4545454545454546	0.9875254992000196	1.0	2.0	0.4417261042993862	2.0	3827
AAACCAGAACACCATTAACGCATGATTAACCACCCATAGCAAGGATTACTCTTGTAAAGAAGAACACAGCAATGAAAGAATAGCTTTATTTATTAATAAAACGTGTCATTCTGATTAAGACCTTTTATCCTACCCTTAAGATTTCAGGAA	89	20	22	1	20	80	28	0	0	0	2	2	131	P20	3	3.046511627906977	0.6331962126096787	3.0	4.0	0.0	4.0	3827
AAACCAGAACACCATTAACGCATGATTAACCACCCATAGCAAGGATTACTCTTGTAAAGAAGAACACAGCAATGAAAGAATAGCTTTATTTATTAATAAAACGTGTCATTCTGATTAAGACCTTTTATCTTACCCTTAAGATCTCAGGAA	43	12	13	0	9	33	21	0	0	1	4	1	68	P20	3	3.1904761904761907	0.6632565846278153	3.0	3.8	0.3999999999999999	4.0	3827
AAACCAGAACACCATTAACGCATGATTAACCACCCATAGCAAGGATTACTCTTGTAAAGAAGAACACAGCAATGAAAGAATAGCTTTATTTATTAATAAAACGTGTCATTCTGATTAAGACCTTTTATCTTACCCTTAAGATTTCAGGAA	2840	750	703	18	905	1862	1375	3	28	53	49	68	4293	P20	2	3.104326923076924	0.7446479090858424	3.0	3.112781954887218	0.8102179725127334	3.0	3827
AAACCAGAACACCATTAACGCATGATTAACCACCCATAGCAAGGATTACTCTTGTAAAGAAGAACACAGCAATGAAAGAATAGCTTTATTTATTAATAAAACGTGTCATTCTGATTAAGACCTTTTATCTTACCCTTAAGATTTCAGGAG	120	23	22	0	27	84	47	0	1	4	2	7	165	P20	3	3.1265822784810124	0.6725558394321636	3.0	3.142857142857143	0.6388765649999399	3.0	3827
AAACCAGAACACCATTAACGCATGATTAACCACCCATAGCAAGGATTACTCTTGTAAAGAAGAACACAGCAATGAAAGAATAGCTTTATTTATTAATAAAACGTGTCATTCTGATTAGGACCTTTTATCTTACCCTTAAGATTTCAGGAA	33	11	9	0	7	16	27	0	1	1	1	3	53	P20	3	3.4	0.7211102550927979	4.0	3.0	0.816496580927726	3.0	3827
AAACCAGAACACCATTAACGCATGATTAACCACCCATAGCAAGGATTACTCTTGTAAAGAAGAACACAGCAATGAAAGAATAGCTTTATTTATTAATAGAACGTGTCATTCTGATTAAGACCTTTTATCTTACCCTTAAGATTTCAGGAA	0	88	69	2	1	0	0	0	8	145	1	26	157	P20	3	1.3333333333333333	0.4714045207910317	1.0	2.9545454545454546	0.2374351337504185	3.0	3827
AAACCAGAACACCATTAACGCATGATTAACCACCCATAGCAAGGATTACTCTTGTAAAGAGAAACACAGCAATGAAAGAATAGCTTTATTTATTAATAAAACGTGTCATCCTGATTAAGACCTTTTATCTTACACTTAAGATTTCAGGAA	446	142	409	14	124	352	427	7	57	9	7	29	997	P20	4	3.2998909487459107	0.7563111338484113	3.0	2.2	0.714142842854285	2.0	3827
AAACCAGAACACCATTAACGCATGATTAACCACCCATAGCAAGGATTACTCTTGTAAAGAGAAACACAGCAATGAAAGAATAGCTTTATTTATTAATAAAACGTGTCATTCTGATTAAGACCTTTTATCTTACCCTTAAGATTTCAGGAA	255	117	249	2	105	211	279	2	15	6	1	13	621	P20	2	3.284757118927973	0.7586368028445664	3.0	2.25	0.6614378277661477	2.0	3827
AAACCAGAACACCATTAACGCATGATTAACCACCCATAGCAAGGATTACTCTTGTAAAGAGAAACACAGCAATGAAAGAATAGCTTTATTTATTAATAAAACGTGTCATTCTGATTAAGACCTTTTATCTTACCCTTAAGATTTCAGGAG	25	8	23	0	8	21	26	0	1	0	0	1	56	P20	3	3.327272727272727	0.714894663685	3.0	2.0	0.0	2.0	3827
AAACCAGAACACCATTAACGCATGATTAACCACCCATAGCAAGGATTACTCTTGTAGAGAAAAACACAGCAATGAAAGAATAGCTTTATTTATTAATAAAACGTGTCATTCTGATTAAGACCTTTTATCTTACCCTTAAGATTTCAGGAA	168	71	152	3	374	5	1	0	1	4	3	28	391	P20	2	2.010443864229765	0.176698948466722	2.0	3.25	0.6614378277661477	3.0	3827
AAACCAGAACACCATTAACGCATGATTAACCACCCATAGCAAGGATTACTGTTGTAAAGAAAAACACAGCAATGAAAGAATAGCTTTATTTATTAATAAAACGTGTCATTCTGATTAAGACCTTTTATCTTACCCTTAAGATTCCAGGAA	10	4	16	0	14	13	1	0	0	2	0	3	30	P20	2	2.5357142857142856	0.5658206970626736	2.5	3.0	0.0	3.0	3827
AAACCAGAACACCATTAACGCATGATTAACCACCCATAGCAAGGATTACTGTTGTAAAGAAAAACACAGCAATGAAAGAATAGCTTTATTTATTAATAAAACGTGTCATTCTGATTAAGACCTTTTATCTTACCCTTAAGATTTCAGGAA	661	564	775	18	596	1151	8	6	104	81	36	76	2000	P20	1	2.6480541455160744	0.5073546995963463	3.0	2.647577092511013	0.7734759560771312	3.0	3827
AAACCAGAACACCATTAACGCATGATTAACCACCCATAGCAAGGATTACTGTTGTAAAGAAAAACACAGCAATGAAAGAATAGCTTTATTTATTAATAAAACGTGTCATTCTGATTAAGACCTTTTATCTTACCCTTAAGATTTCAGGAG	24	21	28	0	19	48	0	0	0	3	3	3	73	P20	2	2.716417910447761	0.4507363841952687	3.0	3.5	0.5	3.5	3827
AAACCAGAACACCATTAACGCATGATTAACCACCCATAGCAAGGATTACTTATGTAAAGAAAAACACAGCAATGAAAGAATAGCTTTATTTATTAATAAAACGTGTCATTCTGATAAAGACCTTTTATCTTACCCTTAAGATTTCAGGAA	33	0	146	0	35	80	2	0	0	44	18	19	179	P20	2	2.717948717948718	0.4865042554105198	3.0	3.290322580645161	0.4539112025635576	3.0	3827
AAACCAGAACACCATTAACGCATGATTAACCACCCATAGCAAGGATTACTTATGTAAAGAAAAACACAGCAATGAAAGAATAGCTTTATTTATTAATAAAACGTGTCATTCTGATTAAGACCTTTTATCTTACCCTTAAGATTTCAGGAA	100	33	105	1	63	86	1	1	0	75	11	12	238	P20	1	2.576158940397351	0.5202786580503935	3.0	3.103448275862069	0.402134613437607	3.0	3827
AAACCAGAACACCATTAACGCATGATTAACCACCCATAGCAAGGATTACTTATGTAAAGAAAAACACAGCAATGAAAGAATAGCTTTATTTATTAATAAAACGTGTCATTCTGATTAAGACCTTTTATCTTGCCCTTAAGATTTAAGGAA	15	6	11	0	5	4	0	0	0	23	0	4	32	P20	3	2.4444444444444446	0.4969039949999532	2.0	3.0	0.0	3.0	3827
AAACCAGAACACCATTAACGCATGATTAACCACCCATAGCAAGGATTACTTATGTAAAGAAAAAGGCAGCAATGAAAGAATAGCTTTATTTATTAATAAAACGTGTCATTCTGATTAAGACCTTTTATCTTACCCTTAAGATTTCAGGAA	269	151	171	1	197	0	2	0	0	383	8	35	591	P20	3	2.015	0.2116010396949882	2.0	3.020460358056266	0.1415688235611053	3.0	3827
AAACCAGAACACCATTAACGCATGATTAACCACCCATAGCAAGGATTACTTCTATAAAGAAAAACACAGCAATGAAAGAATAGCTTTATTTATTAATAAAACGTGTCATTCTGATTAAGACCTTTTATCTTACCCTTAAGATTTCAGGAA	231	222	228	10	195	69	6	1	16	372	12	39	681	P20	2	2.253571428571429	0.5509615898312584	2.0	2.9850374064837903	0.2820932816434767	3.0	3827
AAACCAGAACACCATTAACGCATGATTAACCACCCATAGCAAGGATTACTTCTGAAAAGAAAAACACAGCAGTGAAAGAATAGCTTTATTTATTAATAAAACGTGTCATTCTGATTAAGACCTTTTATCTTACCCTTAAGATTTCAGGAA	22	78	50	0	52	37	0	0	1	60	0	6	150	P20	3	2.415730337078652	0.4928474651564339	2.0	2.9836065573770494	0.1269830605313907	3.0	3827
AAACCAGAACACCATTAACGCATGATTAACCACCCATAGCAAGGATTACTTCTGTAAAGAAAAAAACAGCAATGAAAGAATATCTTTATTTATTAATAAAACGTGTCATTCTGATTAAGACCTTTTATCTTACCCTTAAGATTTCAGGAA	39	61	10	0	0	70	1	1	0	10	28	5	110	P20	3	3.014084507042253	0.117839440356912	3.0	3.6666666666666665	0.6132441406718665	4.0	3827
AAACCAGAACACCATTAACGCATGATTAACCACCCATAGCAAGGATTACTTCTGTAAAGAAAAACACAGCAATGAAAGAATAGCCTTATTTATTAATAAAACGTGTCATTCTGATTAAGACCTTTTATCTTACCCTTAAGATTTCAGGAA	10	39	30	0	1	0	0	0	0	75	3	4	79	P20	2	2.0	0.0	2.0	3.0384615384615383	0.1923076923076923	3.0	3827
AAACCAGAACACCATTAACGCATGATTAACCACCCATAGCAAGGATTACTTCTGTAAAGAAAAACACAGCAATGAAAGAATAGCTTTATCTATTAATAAAACGTGTCATTCTGATTAAGACCTTTTATCTTACCCTTAAGATTTCAGGAA	116	184	133	0	9	0	0	0	0	416	8	5	433	P20	2	2.0	0.0	2.0	3.018867924528302	0.1360585386967543	3.0	3827
AAACCAGAACACCATTAACGCATGATTAACCACCCATAGCAAGGATTACTTCTGTAAAGAAAAACACAGCAATGAAAGAATAGCTTTATCTATTAATAAAACGTGTCATTCTGATTAAGACCTTTTATCTTACCCTTAAGATTTCAGGAG	364	794	658	1	3	5	3	0	1	1772	31	27	1816	P20	3	2.833333333333333	0.8975274678557507	3.0	3.016629711751663	0.1321431492315452	3.0	3827
AAACCAGAACACCATTAACGCATGATTAACCACCCATAGCAAGGATTACTTCTGTAAAGAAAAACACAGCAATGAAAGAATAGCTTTATTTATTAATAAAACGCGTCATTCTGATTAAGACCTTTTATCTTACCCTTAAGATTTCAGGAA	21	27	17	0	0	0	1	0	1	59	4	4	65	P20	2	4.0	0.0	4.0	3.046875	0.2755498763835687	3.0	3827
AAACCAGAACACCATTAACGCATGATTAACCACCCATAGCAAGGATTACTTCTGTAAAGAAAAACACAGCAATGAAAGAATAGCTTTATTTATTAATAAAACGTGTCATTCTGATTAAGACCTTTTATCCTACCCTTAAGATTTCAGGAA	6	11	15	0	12	4	4	0	0	11	1	2	32	P20	2	2.6	0.7999999999999999	2.0	3.083333333333333	0.2763853991962833	3.0	3827
AAACCAGAACACCATTAACGCATGATTAACCACCCATAGCAAGGATTACTTCTGTAAAGAAAAACACAGCAATGAAAGAATAGCTTTATTTATTAATAAAACGTGTCATTCTGATTAAGACCTTTTATCTTACCCTTAAGACTTCAGGAA	9	13	23	0	3	2	0	0	0	40	0	2	45	P20	2	2.4	0.4898979485566356	2.0	3.0	0.0	3.0	3827
AAACCAGAACACCATTAACGCATGATTAACCACCCATAGCAAGGATTACTTCTGTAAAGAAAAACACAGCAATGAAAGAATAGCTTTATTTATTAATAAAACGTGTCATTCTGATTAAGACCTTTTATCTTACCCTTAAGATTTCAGGAA	618	721	826	4	405	39	67	2	13	1592	43	88	2165	P20	1	2.328155339805825	0.7044129244289562	2.0	3.015757575757576	0.1963149958462751	3.0	3827
AAACCAGAACACCATTAACGCATGATTAACCACCCATAGCAAGGATTACTTCTGTAAAGAAAAACACAGCAATGAAAGAATAGCTTTATTTATTAATAAAACGTGTCATTCTGATTAAGACCTTTTATCTTACCCTTAAGATTTCAGGAG	24	27	46	0	15	2	4	0	1	71	4	3	97	P20	2	2.4761904761904763	0.7939681905015746	2.0	3.039473684210526	0.2534389511086608	3.0	3827
AAACCAGAACACCATTAACGCATGATTAACCACCCATAGCAAGGATTACTTCTGTAAAGAAAAACACAGCAATGAAAGAATAGCTTTATTTATTAATAAAGCGTGTCATTCTGATTAAGACCTTTTATCTTACCCTTAAGATTTCAGGAA	12	19	11	0	2	0	0	0	1	36	3	1	42	P20	2	2.0	0.0	2.0	3.05	0.3122498999199199	3.0	3827
AAACCAGAACACCATTAACGCATGATTAACCACCCATAGCAAGGATTACTTCTGTAAAGAAAAACACAGCGATGAAAGAATAGCCTTATTTATTAATAAAACGTGTCATTCTGATTAAGACCTTTTATCTTACCCTTAAGATTTCAGGAA	392	962	617	3	0	3	1	1	0	1845	118	26	1971	P20	3	2.2857142857142856	1.1605769149479943	3.0	3.059063136456212	0.2421356483148802	3.0	3827
AAACCAGAACACCATTAACGCATGATTAACCACCCATAGCAAGGATTACTTCTGTAAAGAAAAACACAGCGATGAAAGAATAGCTTTATTTATTAATAAAACGTGTCATTCTGATTAAGACCTTTTATCTTACCCTTAAGATTTCAGGAA	22	22	16	0	1	1	0	0	0	58	0	1	60	P20	2	2.5	0.5	2.5	3.0	0.0	3.0	3827
AAACCAGAACACCATTAACGCATGATTAACCACCCATAGCAAGGATTACTTCTGTAAAGAAAAACACAGTAATGAAAGAATAGCTTTATTTATTAATAAAACGTGTCATTCTGATTAAGACCTTTTATCTTACCCATAAGATTTCAGGAA	214	176	632	2	196	165	288	2	5	356	8	49	1022	P20	3	3.135176651305684	0.8587710065002055	3.0	2.9973045822102424	0.2379002066158083	3.0	3827
AAACCAGAACACCATTAACGCATGATTAACCACCCATAGCAAGGATTACTTCTGTAAAGAAAAACACAGTAATGAAAGAATAGCTTTATTTATTAATAAAACGTGTCATTCTGATTAAGACCTTTTATCTTACCCTTAAGATTTCAGGAA	90	78	282	2	78	88	149	3	2	123	5	16	450	P20	2	3.211356466876972	0.8346576334311754	3.0	2.9774436090225564	0.3772908057231391	3.0	3827
AAACCAGAACACCATTAACGCATGATTAACCACCCATAGCAAGGATTACTTCTGTAAAGAAAAACACAGTAATGAAAGAATAGCTTTATTTATTAATAAAACGTGTCATTCTGATTAAGACCTTTTATCTTACCCTTAAGATTTCAGGAG	16	6	27	1	11	7	12	1	0	16	1	1	49	P20	3	2.967741935483871	0.9326988577290944	3.0	2.9444444444444446	0.5241100628920335	3.0	3827
AAACCAGAACACCATTAACGCATGATTAACCACCCATAGCAAGGATTACTTCTGTAAAGAAGAACACAGCAATGAAAGAATAGCTTTATTTATTAATAAAACGTGTCATTCTGATTAAGACCTTTTATCTTACCCTTAAGATTTCAGGAA	29	15	20	0	7	11	0	0	0	44	2	3	64	P20	2	2.611111111111111	0.4874980215217845	3.0	3.0434782608695654	0.203931119992323	3.0	3827
AAACCAGAACACCATTAACGCATGATTAACCACCCATAGCAAGGATTACTTCTGTAAAGAAGAACACAGCAATGAAGGAATAGCTTTATTTATTAATAAAACGTGTCATTCTGATTAAGACCTTTTATCTTACCCTTAAGATTTCAGGAA	40	150	100	1	0	1	1	0	2	267	18	4	290	P20	3	2.6666666666666665	1.247219128924647	3.0	3.0557491289198606	0.2580279941682734	3.0	3827
AAACCAGAACACCATTAACGCATGATTAACCACCCATAGCAAGGATTACTTTAGTAAAGAAAAACACAGCAATGAAAGAATAGCCTTATTTATTAATAAAACGTGTCATCCTGATTAAGACCTTTTATCTTACCCTTAAGATTTCAGGAA	166	173	84	1	0	0	0	0	0	421	1	13	423	P20	3	1.0	0.0	1.0	3.0023696682464456	0.0486215273191544	3.0	3827
AAACCAGAACACCATTAACGCATGATTAACCACCCATAGCAAGGATTACTTTAGTAAAGAAAAACACAGCAATGAAAGAATAGCCTTATTTATTAATAAAACGTGTCATTCTGATTAAGACCTTTTATCTTACCCTTAAGATTTCAGGAA	45	63	37	0	0	5	0	0	0	137	3	2	145	P20	2	3.0	0.0	3.0	3.021428571428572	0.1448081066622378	3.0	3827
AAACCAGAACACCATTAACGCATGATTAACCACCCATAGCAAGGATTACTTTAGTAAAGAAAAACACAGCAATGAAAGAATAGCTTTATTTACTAATAAAACGTGTCATTCTGATTAAGACCTTTTATCTTACCCTTAAGATTTCAGGAA	8	15	8	0	1	1	0	0	0	29	0	2	31	P20	2	2.5	0.5	2.5	3.0	0.0	3.0	3827
AAACCAGAACACCATTAACGCATGATTAACCACCCATAGCAAGGATTACTTTAGTAAAGAAAAACACAGCAATGAAAGAATAGCTTTATTTATTAATAAAACGCGTCATTCTGATTAAGACCTTCTATCTTACCCTTAAGATTTCAGGAA	18	20	13	0	2	0	0	0	0	49	0	1	51	P20	3	2.0	0.0	2.0	3.0	0.0	3.0	3827
AAACCAGAACACCATTAACGCATGATTAACCACCCATAGCAAGGATTACTTTAGTAAAGAAAAACACAGCAATGAAAGAATAGCTTTATTTATTAATAAAACGTGTCATTCTGACTAAGACCTTTTATCTTACCCTTAAGATTTCAGGAA	93	38	82	3	1	1	2	0	0	152	54	10	213	P20	2	2.2857142857142856	1.2777531299998797	2.0	3.262135922330097	0.4397961806953834	3.0	3827
AAACCAGAACACCATTAACGCATGATTAACCACCCATAGCAAGGATTACTTTAGTAAAGAAAAACACAGCAATGAAAGAATAGCTTTATTTATTAATAAAACGTGTCATTCTGATTAAGACCTTTTATCTTACCCTTAAGATTTCAGGAA	463	911	580	3	95	49	4	0	4	1751	48	57	1954	P20	1	2.357615894039735	0.5678397645092984	2.0	3.024403771491958	0.1680633118533021	3.0	3827
AAACCAGAACACCATTAACGCATGATTAACCACCCATAGCAAGGATTACTTTAGTAAAGAAAAACACAGCAATGAAAGAATAGCTTTATTTATTAATAAAACGTGTCATTCTGATTAAGACCTTTTATCTTACCCTTAAGATTTCAGGAG	18	66	55	0	5	6	1	0	0	121	6	4	139	P20	2	2.6666666666666665	0.6236095644623235	3.0	3.047244094488189	0.21216052890248	3.0	3827
AAACCAGAACACCATTAACGCATGATTAACCACCCATAGCAAGGATTACTTTAGTAAAGAAAAACACAGCAATGAAAGAATAGCTTTATTTATTAATAAAACGTGTCGTTCTGATTAAGACCTTTTATCTTACCCTTAAGACTTCAGGAA	609	1465	1013	6	1	1	5	2	0	2928	144	23	3087	P20	3	2.3846153846153846	1.3888823142513684	2.0	3.045543266102797	0.2176529015165761	3.0	3827
AAACCAGAACACCATTAACGCATGATTAACCACCCATAGCAAGGATTACTTTAGTAAAGAAAAACACAGCAATGAAAGAATAGCTTTATTTATTAATATAACGTGTCATTCTGATTAAGACCTTTTATCTTACCCTTAAGATTTCAGGAA	8	9	17	1	0	0	0	0	0	33	0	1	34	P20	2	1.0	0.0	1.0	3.0	0.0	3.0	3827
AAACCAGAACACCATTAACGCATGATTAACCACCCATAGCAAGGATTACTTTAGTAAAGAAAAACTCAGCAATGAAAGAATAGCTTTATTTATTAATAAAACGTGTCATTCTGATTAAGACCTTTTATCTTACCCTTAAGATTTCAGGAA	172	221	270	7	0	236	1	0	0	419	0	9	663	P20	2	2.94672131147541	0.3406080450686584	3.0	3.0	0.0	3.0	3827
AAACCAGAACACCATTAACGCATGATTAACCACCCATAGCAAGGATTACTTTCGTAAAGAAAAACACAGCAATGAAAGAACAGCTTTATTTATTAATAAAACGTGTCATTCTGATTAAGACCTTTTATCTTACCCTTAAGATTTCAGGAA	34	28	21	0	4	10	0	0	0	63	6	1	83	P20	2	2.7142857142857144	0.4517539514526257	3.0	3.0869565217391304	0.2817713347133852	3.0	3827
AAACCAGAACACCATTAACGCATGATTAACCACCCATAGCAAGGATTACTTTCGTAAAGAAAAACACAGCAATGAAAGAATAGCTCTATTTATTAATAAAACGTGTCATTCTGATTAAGACCTTTTATCTTACCCTTAAGATTTCAGGAA	40	72	61	0	0	1	0	0	0	141	31	3	173	P20	2	3.0	0.0	3.0	3.1802325581395348	0.3843810389782697	3.0	3827
AAACCAGAACACCATTAACGCATGATTAACCACCCATAGCAAGGATTACTTTCGTAAAGAAAAACACAGCAATGAAAGAATAGCTTTATCTATTAATAAAACGTGTCATTCTGATTAAGACCTTTTATCTTACCCTTAAGATTTCAGGAA	26	45	35	1	2	2	0	0	4	85	12	4	106	P20	2	2.2	0.7483314773547882	2.0	3.07920792079208	0.3900537743285585	3.0	3827
AAACCAGAACACCATTAACGCATGATTAACCACCCATAGCAAGGATTACTTTCGTAAAGAAAAACACAGCAATGAAAGAATAGCTTTATTTACTAATAAAACGTGTCATTCTGATTAAGACCTTTTATCTTACCCTTAAGATTTCAGGAA	36	61	30	0	4	1	1	0	0	105	16	1	127	P20	2	2.5	0.7637626158259734	2.0	3.1322314049586777	0.338742174081309	3.0	3827
AAACCAGAACACCATTAACGCATGATTAACCACCCATAGCAAGGATTACTTTCGTAAAGAAAAACACAGCAATGAAAGAATAGCTTTATTTATTAACAAAACGTGTCATTCTGATTAAGACCCTTTATCTTACCCTTAAGATTTCAGGAA	271	706	451	1	1	3	4	8	0	1110	301	30	1428	P20	3	3.111111111111111	0.9938079899999066	3.0	3.200845665961945	0.4408325338538991	3.0	3827
AAACCAGAACACCATTAACGCATGATTAACCACCCATAGCAAGGATTACTTTCGTAAAGAAAAACACAGCAATGAAAGAATAGCTTTATTTATTAACAAAACGTGTCATTCTGATTAAGACCTTTTATCTTACCCTTAAGATTTCAGGAA	34	48	24	0	2	7	0	0	0	84	13	2	106	P20	2	2.7777777777777777	0.415739709641549	3.0	3.134020618556701	0.3406744668424393	3.0	3827
AAACCAGAACACCATTAACGCATGATTAACCACCCATAGCAAGGATTACTTTCGTAAAGAAAAACACAGCAATGAAAGAATAGCTTTATTTATTAATAAAACGCGTCACTCTGATTAAGACCTTTTATCTTACCCTTAAGATTTCAGGAA	5	18	8	0	0	1	0	0	0	25	5	1	31	P20	3	3.0	0.0	3.0	3.1666666666666665	0.3726779962499649	3.0	3827
AAACCAGAACACCATTAACGCATGATTAACCACCCATAGCAAGGATTACTTTCGTAAAGAAAAACACAGCAATGAAAGAATAGCTTTATTTATTAATAAAACGCGTCACTCTGATTAAGACCTTTTATCTTACCCTTAAGATTTCTGGAG	16	22	22	0	0	0	1	0	0	57	2	1	60	P20	5	4.0	0.0	4.0	3.0338983050847457	0.1809674280005307	3.0	3827
AAACCAGAACACCATTAACGCATGATTAACCACCCATAGCAAGGATTACTTTCGTAAAGAAAAACACAGCAATGAAAGAATAGCTTTATTTATTAATAAAACGCGTCATTCTGATTAAGACCTTCTATCTTACCCTTAAGATTTCAGGAA	33	88	35	1	0	0	0	0	2	143	10	1	156	P20	3	1.0	0.0	1.0	3.0516129032258066	0.2734144529086076	3.0	3827
AAACCAGAACACCATTAACGCATGATTAACCACCCATAGCAAGGATTACTTTCGTAAAGAAAAACACAGCAATGAAAGAATAGCTTTATTTATTAATAAAACGCGTCATTCTGATTAAGACCTTTTATCTTACCCTTAAGATTTCAGGAA	97	154	122	1	2	0	1	0	0	316	53	2	373	P20	2	2.25	1.0897247358851685	2.0	3.143631436314363	0.3507156210045913	3.0	3827
AAACCAGAACACCATTAACGCATGATTAACCACCCATAGCAAGGATTACTTTCGTAAAGAAAAACACAGCAATGAAAGAATAGCTTTATTTATTAATAAAACGTGTCACTCTGATTAAGACCTTTTATCTTACCCTTAAGATTTCAGGAA	82	119	87	4	3	0	0	0	0	245	36	4	288	P20	2	1.4285714285714286	0.4948716593053935	1.0	3.1281138790035588	0.334216566031997	3.0	3827
AAACCAGAACACCATTAACGCATGATTAACCACCCATAGCAAGGATTACTTTCGTAAAGAAAAACACAGCAATGAAAGAATAGCTTTATTTATTAATAAAACGTGTCATCCTGATTAAGACCTTTTATCTTACCCTTAAGATTTCAGGAA	19	42	24	1	5	1	0	0	0	70	8	2	85	P20	2	2.0	0.5345224838248488	2.0	3.102564102564102	0.3033887068256213	3.0	3827
AAACCAGAACACCATTAACGCATGATTAACCACCCATAGCAAGGATTACTTTCGTAAAGAAAAACACAGCAATGAAAGAATAGCTTTATTTATTAATAAAACGTGTCATTCAGATTAAGACCTTTTATCTTACCCTTAAGATTTCAGGAA	59	99	72	0	1	1	2	0	0	195	31	5	230	P20	2	3.25	0.82915619758885	3.5	3.1371681415929205	0.3440247702199144	3.0	3827
AAACCAGAACACCATTAACGCATGATTAACCACCCATAGCAAGGATTACTTTCGTAAAGAAAAACACAGCAATGAAAGAATAGCTTTATTTATTAATAAAACGTGTCATTCCGATTAAGACCTTTTATCTTACCCTTAAGATTTCAGGAA	73	80	92	1	3	0	0	2	0	199	40	3	245	P20	2	1.75	0.4330127018922193	2.0	3.149377593360996	0.4205430525915328	3.0	3827
AAACCAGAACACCATTAACGCATGATTAACCACCCATAGCAAGGATTACTTTCGTAAAGAAAAACACAGCAATGAAAGAATAGCTTTATTTATTAATAAAACGTGTCATTCCGATTATGACTTTTTATCTTACCCTTAAGATTTCAGGAA	10	19	18	0	2	0	0	0	0	45	0	1	47	P20	4	2.0	0.0	2.0	3.0	0.0	3.0	3827
AAACCAGAACACCATTAACGCATGATTAACCACCCATAGCAAGGATTACTTTCGTAAAGAAAAACACAGCAATGAAAGAATAGCTTTATTTATTAATAAAACGTGTCATTCTGACTAAGACCTTTTATCTTACCCTTAAGATTTCAGGAA	10	19	17	0	3	2	0	0	0	31	10	1	46	P20	2	2.4	0.4898979485566356	2.0	3.2439024390243905	0.4294345576014392	3.0	3827
AAACCAGAACACCATTAACGCATGATTAACCACCCATAGCAAGGATTACTTTCGTAAAGAAAAACACAGCAATGAAAGAATAGCTTTATTTATTAATAAAACGTGTCATTCTGATCAAGACCTTTTATCTTACCCTTAAGATTTCAGGAG	7	17	12	0	1	0	0	0	0	30	5	4	36	P20	3	2.0	0.0	2.0	3.142857142857143	0.3499271061118826	3.0	3827
AAACCAGAACACCATTAACGCATGATTAACCACCCATAGCAAGGATTACTTTCGTAAAGAAAAACACAGCAATGAAAGAATAGCTTTATTTATTAATAAAACGTGTCATTCTGATTAAGACCCTTTATCTTACCCTTAAGATTTCAGGAA	19	32	27	0	2	0	1	0	1	59	15	2	78	P20	2	2.6666666666666665	0.9428090415820634	2.0	3.1866666666666665	0.4224794538067962	3.0	3827
AAACCAGAACACCATTAACGCATGATTAACCACCCATAGCAAGGATTACTTTCGTAAAGAAAAACACAGCAATGAAAGAATAGCTTTATTTATTAATAAAACGTGTCATTCTGATTAAGACCTCTTATCTTACCCTTAAGATTCCAGGAA	34	70	50	0	0	0	4	1	1	137	11	2	154	P20	3	4.0	0.0	4.0	3.053333333333333	0.3222145592958553	3.0	3827
AAACCAGAACACCATTAACGCATGATTAACCACCCATAGCAAGGATTACTTTCGTAAAGAAAAACACAGCAATGAAAGAATAGCTTTATTTATTAATAAAACGTGTCATTCTGATTAAGACCTCTTATCTTACCCTTAAGATTTCAGGAA	1678	2719	2016	25	7	11	10	10	12	5205	1133	104	6413	P20	2	2.113207547169812	1.192118415013684	2.0	3.17311320754717	0.3954144308060994	3.0	3827
AAACCAGAACACCATTAACGCATGATTAACCACCCATAGCAAGGATTACTTTCGTAAAGAAAAACACAGCAATGAAAGAATAGCTTTATTTATTAATAAAACGTGTCATTCTGATTAAGACCTTTCATCTTACCCTTAAGATTTCAGGAA	22	28	17	0	12	4	3	0	0	42	6	2	67	P20	2	2.526315789473684	0.7517293082676684	2.0	3.125	0.3307189138830738	3.0	3827
AAACCAGAACACCATTAACGCATGATTAACCACCCATAGCAAGGATTACTTTCGTAAAGAAAAACACAGCAATGAAAGAATAGCTTTATTTATTAATAAAACGTGTCATTCTGATTAAGACCTTTTATCCTACCCTTAAGATTTCAGGAA	47	48	39	1	17	40	3	1	0	59	13	6	134	P20	2	2.737704918032787	0.5697753179338612	3.0	3.150684931506849	0.4584438501556578	3.0	3827
AAACCAGAACACCATTAACGCATGATTAACCACCCATAGCAAGGATTACTTTCGTAAAGAAAAACACAGCAATGAAAGAATAGCTTTATTTATTAATAAAACGTGTCATTCTGATTAAGACCTTTTATCTCACCCTTAAGATTTCAGGAA	10	5	18	0	4	0	0	0	0	20	9	3	33	P20	2	2.0	0.0	2.0	3.310344827586207	0.4626347539654737	3.0	3827
AAACCAGAACACCATTAACGCATGATTAACCACCCATAGCAAGGATTACTTTCGTAAAGAAAAACACAGCAATGAAAGAATAGCTTTATTTATTAATAAAACGTGTCATTCTGATTAAGACCTTTTATCTTACCCCTAAGATTTCAGGAA	8	38	22	0	8	6	0	1	0	40	13	1	68	P20	2	2.4285714285714284	0.4948716593053935	2.0	3.203703703703704	0.5227997856849299	3.0	3827
AAACCAGAACACCATTAACGCATGATTAACCACCCATAGCAAGGATTACTTTCGTAAAGAAAAACACAGCAATGAAAGAATAGCTTTATTTATTAATAAAACGTGTCATTCTGATTAAGACCTTTTATCTTACCCTAAAGATTTCAGGAA	11	16	9	0	1	4	1	0	2	26	2	1	36	P20	2	3.0	0.5773502691896257	3.0	3.0	0.3651483716701107	3.0	3827
AAACCAGAACACCATTAACGCATGATTAACCACCCATAGCAAGGATTACTTTCGTAAAGAAAAACACAGCAATGAAAGAATAGCTTTATTTATTAATAAAACGTGTCATTCTGATTAAGACCTTTTATCTTACCCTTAAGACTTCAGGAA	63	108	91	1	8	5	3	0	0	219	26	2	262	P20	2	2.588235294117647	0.8442764761416073	2.0	3.106122448979592	0.3079942772230772	3.0	3827
AAACCAGAACACCATTAACGCATGATTAACCACCCATAGCAAGGATTACTTTCGTAAAGAAAAACACAGCAATGAAAGAATAGCTTTATTTATTAATAAAACGTGTCATTCTGATTAAGACCTTTTATCTTACCCTTAAGATCTCAGGAA	61	62	44	0	10	11	2	0	0	130	14	5	167	P20	2	2.652173913043478	0.6330530338504798	3.0	3.0972222222222223	0.2962601251069658	3.0	3827
AAACCAGAACACCATTAACGCATGATTAACCACCCATAGCAAGGATTACTTTCGTAAAGAAAAACACAGCAATGAAAGAATAGCTTTATTTATTAATAAAACGTGTCATTCTGATTAAGACCTTTTATCTTACCCTTAAGATTCCAGGAA	33	58	40	0	9	15	0	0	0	82	25	1	131	P20	2	2.625	0.4841229182759271	3.0	3.233644859813084	0.4231488382307204	3.0	3827
AAACCAGAACACCATTAACGCATGATTAACCACCCATAGCAAGGATTACTTTCGTAAAGAAAAACACAGCAATGAAAGAATAGCTTTATTTATTAATAAAACGTGTCATTCTGATTAAGACCTTTTATCTTACCCTTAAGATTCCAGGAG	14	30	16	0	0	1	0	0	2	55	2	1	60	P20	3	3.0	0.0	3.0	3.0	0.2603778219616477	3.0	3827
AAACCAGAACACCATTAACGCATGATTAACCACCCATAGCAAGGATTACTTTCGTAAAGAAAAACACAGCAATGAAAGAATAGCTTTATTTATTAATAAAACGTGTCATTCTGATTAAGACCTTTTATCTTACCCTTAAGATTTCAGGAA	2947	4137	3131	24	420	764	60	6	15	7808	1118	275	10215	P20	1	2.678233438485804	0.5922203601449344	3.0	3.121940315189449	0.3383011218703149	3.0	3827
AAACCAGAACACCATTAACGCATGATTAACCACCCATAGCAAGGATTACTTTCGTAAAGAAAAACACAGCAATGAAAGAATAGCTTTATTTATTAATAAAACGTGTCATTCTGATTAAGACCTTTTATCTTACCCTTAAGATTTCAGGAG	127	240	220	2	35	54	7	2	0	427	60	29	587	P20	2	2.673469387755102	0.6352809149499339	3.0	3.114519427402863	0.3548867501764427	3.0	3827
AAACCAGAACACCATTAACGCATGATTAACCACCCATAGCAAGGATTACTTTCGTAAAGAAAAACACAGCAATGAAAGAATAGCTTTATTTATTAATAAAACGTGTCATTCTGATTAAGACCTTTTATCTTACCCTTAAGATTTCAGGGA	19	22	23	0	2	2	0	0	0	47	13	3	64	P20	2	2.5	0.5	2.5	3.216666666666667	0.4119735698102758	3.0	3827
AAACCAGAACACCATTAACGCATGATTAACCACCCATAGCAAGGATTACTTTCGTAAAGAAAAACACAGCAATGAAAGAATAGCTTTATTTATTAATAAAACGTGTCATTCTGATTAAGACCTTTTATCTTACCCTTAAGATTTTAGGAA	16	26	16	0	0	1	0	0	0	53	4	2	58	P20	2	3.0	0.0	3.0	3.0701754385964914	0.2554424522554568	3.0	3827
AAACCAGAACACCATTAACGCATGATTAACCACCCATAGCAAGGATTACTTTCGTAAAGAAAAACACAGCAATGAAAGAATAGCTTTATTTATTAATAAAACGTGTCATTCTGATTAAGACCTTTTATCTTACCCTTAAGGTTTCAGGAA	15	13	6	0	6	4	0	0	0	24	0	1	34	P20	2	2.4	0.4898979485566356	2.0	3.0	0.0	3.0	3827
AAACCAGAACACCATTAACGCATGATTAACCACCCATAGCAAGGATTACTTTCGTAAAGAAAAACACAGCAATGAAAGAATAGCTTTATTTATTAATAAAACGTGTCATTCTGATTAAGACCTTTTATCTTACCCTTAGGATTTCAGGAA	18	15	18	0	2	1	1	0	0	33	14	4	51	P20	2	2.75	0.82915619758885	2.5	3.297872340425532	0.4573230906426527	3.0	3827
AAACCAGAACACCATTAACGCATGATTAACCACCCATAGCAAGGATTACTTTCGTAAAGAAAAACACAGCAATGAAAGAATAGCTTTATTTATTAATAAAACGTGTCATTCTGATTAAGACCTTTTATCTTATCCTTAAGATTTCAGGAA	14	9	10	0	1	0	0	0	0	30	2	2	33	P20	2	2.0	0.0	2.0	3.0625	0.2420614591379635	3.0	3827
AAACCAGAACACCATTAACGCATGATTAACCACCCATAGCAAGGATTACTTTCGTAAAGAAAAACACAGCAATGAAAGAATAGCTTTATTTATTAATAAAACGTGTCATTCTGATTAAGGCCTTTTATCTTACCCTTAAGATTTCAGGAA	21	38	25	1	2	1	0	0	0	69	11	4	84	P20	2	2.0	0.7071067811865476	2.0	3.1375	0.3443744328488977	3.0	3827
AAACCAGAACACCATTAACGCATGATTAACCACCCATAGCAAGGATTACTTTCGTAAAGAAAAACACAGCAATGAAAGAATAGCTTTATTTATTAATAAAACGTGTCATTCTGATTAGGACCTTTTATCTTACCCTTAAGATTTCAGGAA	24	30	22	0	5	5	4	0	0	42	20	2	76	P20	2	2.9285714285714284	0.7985957062499248	3.0	3.3225806451612905	0.467463766006111	3.0	3827
AAACCAGAACACCATTAACGCATGATTAACCACCCATAGCAAGGATTACTTTCGTAAAGAAAAACACAGCAATGAAAGAATAGCTTTATTTATTAATAAAACGTGTCATTCTGGTTAAGACCTTTTATCTTACCCTTAAGATTTCAGGAA	23	39	25	0	3	5	0	0	0	67	12	4	87	P20	2	2.625	0.4841229182759271	3.0	3.151898734177215	0.3589227057913374	3.0	3827
AAACCAGAACACCATTAACGCATGATTAACCACCCATAGCAAGGATTACTTTCGTAAAGAAAAACACAGCAATGAAAGAATAGCTTTATTTATTAATAAAACGTGTCGTTCTGATTAAGACCTTTTATCTTACCCTTAAGATTTCAGGAA	100	213	164	1	1	3	4	1	0	342	125	4	477	P20	2	3.111111111111111	0.9938079899999066	3.0	3.2628205128205128	0.4544957686071327	3.0	3827
AAACCAGAACACCATTAACGCATGATTAACCACCCATAGCAAGGATTACTTTCGTAAAGAAAAACACAGCAATGAAAGAATAGCTTTATTTATTAATAAAGCGTGTCATTCTGATTAAGACCTTTTATCTTACCCTTAAGATTTCAGGAA	86	161	121	1	3	3	0	1	0	308	52	7	368	P20	2	2.2857142857142856	0.6998542122237652	2.0	3.1385041551246537	0.3687021192681404	3.0	3827
AAACCAGAACACCATTAACGCATGATTAACCACCCATAGCAAGGATTACTTTCGTAAAGAAAAACACAGCAATGAAAGAATAGCTTTATTTATTAATAAAGCGTGTCATTCTGATTAAGGCCTTTTATCTTACCCCTAAGATTCCAGGAA	590	1146	899	7	2	2	2	8	0	2080	534	20	2635	P20	5	1.9230769230769231	1.1409536133993328	1.0	3.1975591151792524	0.420518902481743	3.0	3827
AAACCAGAACACCATTAACGCATGATTAACCACCCATAGCAAGGATTACTTTCGTAAAGAAAAACACAGCAATGAAAGAATAGCTTTATTTATTAATAAAGCGTGTCATTCTGATTAAGGCCTTTTATCTTACCCTTAAGATTTCAGGAA	47	79	71	1	0	0	1	0	0	164	31	1	197	P20	3	2.5	1.5	2.5	3.158974358974359	0.3656521737430951	3.0	3827
AAACCAGAACACCATTAACGCATGATTAACCACCCATAGCAAGGATTACTTTCGTAAAGAAAAACACAGCAATGAAAGAATAGCTTTATTTATTAATAAGACGTGTCATTCTGATTAAGACCTTTTATCTTACCCTTAAGATTTCAGGAA	46	84	47	1	3	0	0	0	0	161	12	2	177	P20	2	1.75	0.4330127018922193	2.0	3.069364161849711	0.2540723812235365	3.0	3827
AAACCAGAACACCATTAACGCATGATTAACCACCCATAGCAAGGATTACTTTCGTAAAGAAAAACACAGCAATGAAAGAATAGCTTTATTTATTAATAGAACGTGTCATTCTGATTAAGACCTTTTATCTTACCCTTAAGATTTCAGGAA	41	65	107	0	10	5	0	0	0	83	115	7	213	P20	2	2.333333333333333	0.4714045207910317	2.0	3.580808080808081	0.4934268477455546	4.0	3827
AAACCAGAACACCATTAACGCATGATTAACCACCCATAGCAAGGATTACTTTCGTAAAGAAAAACACAGCAATGAAAGAATAGCTTTATTTATTAGTAAAACGTGTCATTCTGATTAAGACCTTTTATCTTACCCTTAAGATTTCAGGAA	408	544	434	1	115	7	4	1	0	1064	194	62	1386	P20	2	2.1102362204724407	0.4205048794588563	2.0	3.152501985702939	0.3660748791064695	3.0	3827
AAACCAGAACACCATTAACGCATGATTAACCACCCATAGCAAGGATTACTTTCGTAAAGAAAAACACAGCAATGAAAGGATAGCTTTATTTATTAATAAAACGTGTCATTCTGATTAAGACCTTTTATCTTACCCTTAAGATTTCAGGAA	10	30	23	0	1	0	0	0	0	53	9	1	63	P20	2	2.0	0.0	2.0	3.1451612903225805	0.3522633817393799	3.0	3827
AAACCAGAACACCATTAACGCATGATTAACCACCCATAGCAAGGATTACTTTCGTAAAGAAAAACACAGCAATGAAGGAATAGCTTTATTTATTAATAAAACGTGTCATTCTGATTAAGACCTTTTATCTTACCCTTAAGATTTCAGGAA	509	732	414	14	22	13	5	2	10	1434	155	48	1655	P20	2	2.1666666666666665	0.9179284245476838	2.0	3.0880699562773266	0.3167035631095057	3.0	3827
AAACCAGAACACCATTAACGCATGATTAACCACCCATAGCAAGGATTACTTTCGTAAAGAAAAACACAGCAATGAAGGAATAGCTTTATTTATTAATAAAACGTGTCATTCTGATTAAGACCTTTTATCTTACCCTTAAGATTTCAGGAG	98	444	422	7	19	0	1	0	13	855	69	18	964	P20	3	1.8148148148148149	0.6108304630544683	2.0	3.0597652081109925	0.2897265268277808	3.0	3827
AAACCAGAACACCATTAACGCATGATTAACCACCCATAGCAAGGATTACTTTCGTAAAGAAAAACACAGCAATGGGAGAATAGCTTTATTTATTAATAAGACGTGTCATTCTGATTAAGACCTTTTATCTTACCCTTAAGATTTCAGGAG	90	89	54	1	0	0	0	0	0	232	0	8	233	P20	5	1.0	0.0	1.0	3.0	0.0	3.0	3827
AAACCAGAACACCATTAACGCATGATTAACCACCCATAGCAAGGATTACTTTCGTAAAGAAAAACATAGCAATGAAAGAATAGCTTTATTTATCAATAGAACGTGTCATCCTGATTAAGACCTTTTATCTTACCCTTAAGATTTCAGGAA	659	1425	784	4	1	6	5	6	14	2520	312	34	2868	P20	5	2.75	1.14564392373896	3.0	3.100280504908836	0.3356556538343085	3.0	3827
AAACCAGAACACCATTAACGCATGATTAACCACCCATAGCAAGGATTACTTTCGTAAAGAAAAACATAGCAATGAAAGAATAGCTTTATTTATTAATAAAACGTGTCATTCTGATTAAGACCTTTTATCTTACCCTTAAGATTTCAGGAA	79	136	70	0	3	0	0	1	1	251	29	6	285	P20	2	2.0	0.0	2.0	3.092198581560284	0.3347637935093885	3.0	3827
AAACCAGAACACCATTAACGCATGATTAACCACCCATAGCAAGGATTACTTTCGTAAAGAAGAACACAGCAACGAAAGAACAGCTTTATTTATTAATAAAACGTGTCATTCTGATTAAGACCTTTTATCTTACCCTTAAGATTTCAGGAA	234	384	405	3	0	0	0	2	3	866	149	12	1023	P20	4	1.0	0.0	1.0	3.1392156862745098	0.3707852987824038	3.0	3827
AAACCAGAACACCATTAACGCATGATTAACCACCCATAGCAAGGATTACTTTCGTAAAGAAGAACACAGCAACGAAAGAACAGCTTTATTTATTAATAAAACGTGTCATTCTGATTAAGACCTTTTATCTTACCCTTAAGATTTCAGGAG	23	59	40	0	0	2	0	0	1	96	23	1	122	P20	5	3.0	0.0	3.0	3.183333333333333	0.4079079416840139	3.0	3827
AAACCAGAACACCATTAACGCATGATTAACCACCCATAGCAAGGATTACTTTCGTAAAGAAGAACACAGCAACGAAAGAACAGCTTTATTTATTAATAAAACGTGTCATTCTGATTAAGACCTTTTATCTTACCCTTAAGATTTCAGGCG	505	940	922	5	7	3	7	0	5	1930	410	39	2367	P20	6	2.5454545454545454	1.1570838237598051	2.0	3.1727078891258	0.3835938822291147	3.0	3827
AAACCAGAACACCATTAACGCATGATTAACCACCCATAGCAAGGATTACTTTCGTAAAGAAGAACACAGCAATGAAAGAATAGCTTTATTTATTAATAAAACGTGTCATTCTGATTAAGACCTTTTATCTTACCCTTAAGATTTCAGGAA	13	32	28	0	2	0	0	0	0	63	8	1	73	P20	2	2.0	0.0	2.0	3.112676056338028	0.3161963988823049	3.0	3827
AAACCAGAACACCATTAACGCATGATTAACCACCCATAGCAAGGATTACTTTCGTAAGGAAAAACACAGCAATGAAAGAATAGCTTTATTTATTAATAAAACGTGTCATTCTGATTAAGACCTTTTATCTTACCCTTAAGATTTCAGGAA	16	203	392	2	2	264	5	2	0	328	8	41	611	P20	2	2.9963369963369964	0.2343749930116687	3.0	3.011834319526628	0.2172492278187671	3.0	3827
AAACCAGAACACCATTAACGCATGATTAACCACCCATAGCAAGGATTACTTTTATAAAGAAAAACACAGCAATGAAAGAATAGCTTTATTTATTAATAAAACGTGTCATTCTGATTAAGACCTTTTATCTTACCCTTAAGATTTCAGGAA	36	56	59	0	13	42	0	3	2	83	8	2	151	P20	1	2.763636363636364	0.4248480525653789	3.0	3.0	0.478713553878169	3.0	3827
AAACCAGAACACCATTAACGCATGATTAACCACCCATAGCAAGGATTACTTTTATAAAGAAAAACGCAGCAATGAAAGAATAGCTTTATTTATCAATAAAACGTGTCATTCTGATTAAGACCTCTTATCTTACCCTTAAGATTACAGGAA	59	74	134	1	0	2	1	0	0	126	137	9	267	P20	5	2.75	1.0897247358851685	3.0	3.520912547528517	0.4995624739268028	4.0	3827
AAACCAGAACACCATTAACGCATGATTAACCACCCATAGCAAGGATTACTTTTCTAAAGAAAAACACAGCAATGAAAGAATAGCTTTATTTATTAATAAAACGTGTCATTCTGATTAAGACCTTTTATCTTACCCTTAAGACTTCAGGAA	186	425	154	1	0	2	1	2	0	744	15	6	765	P20	2	2.75	1.0897247358851685	3.0	3.0144546649145862	0.1732467977717329	3.0	3827
AAACCAGAACACCATTAACGCATGATTAACCACCCATAGCAAGGATTACTTTTGAAAAGAAAAACACAGCAATGAAAGAATAGCTTTATTTATTAATAAAACGCGACATTCTGATTAAGACCTTTTATCTTACCCTTAAGATTTCAGGAA	17	52	53	1	0	0	0	0	0	109	12	4	122	P20	3	1.0	0.0	1.0	3.0991735537190084	0.2988948978516549	3.0	3827
AAACCAGAACACCATTAACGCATGATTAACCACCCATAGCAAGGATTACTTTTGAAAAGAAAAACACAGCAATGAAAGAATAGCTTTATTTATTAATAAAACGCGACATTCTGATTAAGACCTTTTATCTTACCCTTAAGATTTCAGGAG	125	290	346	13	1	1	1	0	0	629	116	18	761	P20	4	1.375	0.8569568250501305	1.0	3.155704697986577	0.3625751577417928	3.0	3827
AAACCAGAACACCATTAACGCATGATTAACCACCCATAGCAAGGATTACTTTTGAAAAGAAAAACACAGCAATGAAAGAATAGCTTTATTTATTAATAAAACGTGTCATTCTGATTAAGACCTCTTATCTTACCCTTAAGATTTCAGGAA	21	34	15	0	2	0	0	0	0	63	5	1	70	P20	2	2.0	0.0	2.0	3.073529411764706	0.2610035198426301	3.0	3827
AAACCAGAACACCATTAACGCATGATTAACCACCCATAGCAAGGATTACTTTTGAAAAGAAAAACACAGCAATGAAAGAATAGCTTTATTTATTAATAAAACGTGTCATTCTGATTAAGACCTTTTATCTTACCCTTAAGATTTCAGGAA	220	221	178	2	22	6	7	0	1	536	45	19	619	P20	1	2.4864864864864864	0.8580815062912184	2.0	3.075601374570447	0.2707807837538406	3.0	3827
AAACCAGAACACCATTAACGCATGATTAACCACCCATAGCAAGGATTACTTTTGAAAAGAAAAACACAGCAATGAAAGAATAGCTTTATTTATTAATAAAACGTGTCATTCTGATTAAGACCTTTTATCTTACCCTTTAGATTTCAGGAA	331	330	233	4	11	0	0	1	10	803	65	16	894	P20	2	1.7333333333333334	0.4422166387140533	2.0	3.0602957906712174	0.2936652438070929	3.0	3827
AAACCAGAACACCATTAACGCATGATTAACCACCCATAGCAAGGATTACTTTTGAAAGGAAAAACACAGCAATGAAAGAATAGCTTTATTTATTAATAAAACGTGTCATTCTGATTAAGACCTTTTATCTTACCCTTAAGATTTCAGGAA	151	164	107	4	0	0	0	0	4	414	0	7	422	P20	2	1.0	0.0	1.0	2.9904306220095696	0.0973540188965349	3.0	3827
AAACCAGAACACCATTAACGCATGATTAACCACCCATAGCAAGGATTACTTTTGCAAAGAAAAACACAGCAATGAAAGAATAGCTCTATTTATTAATAAAACGTGTCATTCTGATTAAGACCTTTTATCTTACCCTTAAGATTTCAGGAA	6	12	58	2	0	0	0	0	0	27	47	19	76	P20	2	1.0	0.0	1.0	3.635135135135135	0.4813922467718075	4.0	3827
AAACCAGAACACCATTAACGCATGATTAACCACCCATAGCAAGGATTACTTTTGCAAAGAAAAACACAGCAATGAAAGAATAGCTTTATTTATTAATAAAACGTGTCATTCTAATTAAGACCTTTTATCTTACCCTTAAGATTTCAGGAA	78	79	158	0	1	107	2	0	0	204	1	11	315	P20	2	3.0090909090909093	0.1648941558837914	3.0	3.004878048780488	0.0696724724735887	3.0	3827
AAACCAGAACACCATTAACGCATGATTAACCACCCATAGCAAGGATTACTTTTGCAAAGAAAAACACAGCAATGAAAGAATAGCTTTATTTATTAATAAAACGTGTCATTCTGATCAAGACCTTTTATCTTACCCTTAAGATTTCAGGAA	121	94	74	2	0	1	1	2	8	274	1	24	289	P20	2	2.25	1.299038105676658	2.0	2.9614035087719297	0.2411626705605555	3.0	3827
AAACCAGAACACCATTAACGCATGATTAACCACCCATAGCAAGGATTACTTTTGCAAAGAAAAACACAGCAATGAAAGAATAGCTTTATTTATTAATAAAACGTGTCATTCTGATTAAGACCTCTTATCTTACCCTTAAGATTTCAGGAA	43	44	34	0	0	1	0	0	0	112	8	1	121	P20	2	3.0	0.0	3.0	3.066666666666667	0.2494438257849294	3.0	3827
AAACCAGAACACCATTAACGCATGATTAACCACCCATAGCAAGGATTACTTTTGCAAAGAAAAACACAGCAATGAAAGAATAGCTTTATTTATTAATAAAACGTGTCATTCTGATTAAGACCTTTTATCTTACCCTAAAGATTTCAGGAA	170	231	147	3	17	3	4	1	4	435	81	28	548	P20	2	2.2962962962962963	0.852656624683062	2.0	3.143953934740883	0.3874307687382766	3.0	3827
AAACCAGAACACCATTAACGCATGATTAACCACCCATAGCAAGGATTACTTTTGCAAAGAAAAACACAGCAATGAAAGAATAGCTTTATTTATTAATAAAACGTGTCATTCTGATTAAGACCTTTTATCTTACCCTTAAGACTTCAGGAA	13	28	19	0	0	4	0	0	0	56	0	2	60	P20	2	3.0	0.0	3.0	3.0	0.0	3.0	3827
AAACCAGAACACCATTAACGCATGATTAACCACCCATAGCAAGGATTACTTTTGCAAAGAAAAACACAGCAATGAAAGAATAGCTTTATTTATTAATAAAACGTGTCATTCTGATTAAGACCTTTTATCTTACCCTTAAGATTTCAGGAA	437	546	460	10	56	73	28	4	1	1215	56	84	1443	P20	1	2.712574850299401	0.8123433715981614	3.0	3.0368338557993733	0.2363330243848992	3.0	3827
AAACCAGAACACCATTAACGCATGATTAACCACCCATAGCAAGGATTACTTTTGCAAAGAAAAACACAGCAATGAAAGAATAGCTTTATTTATTAATAAAACGTGTCATTCTGATTAAGACCTTTTATCTTACCCTTAAGATTTCAGGAG	116	222	216	6	18	10	4	1	2	505	8	26	554	P20	2	2.3157894736842106	0.8616160812497318	2.0	3.007751937984496	0.164534769587528	3.0	3827
AAACCAGAACACCATTAACGCATGATTAACCACCCATAGCAAGGATTACTTTTGCAAAGAAAAACACAGCAATGAAAGAATAGCTTTATTTATTAATAAAACGTGTCGTTCTGATTAAGACCTTTTATCTTACCCTTAAGATTTCAGGAA	130	96	162	4	0	1	0	0	0	364	19	10	388	P20	2	1.4	0.8	1.0	3.049608355091384	0.2171344426766766	3.0	3827
AAACCAGAACACCATTAACGCATGATTAACCACCCATAGCAAGGATTACTTTTGCAAAGAAAAACACAGCAATGAAAGAATAGCTTTATTTATTAATAAAGCGTGTCATTCTGATTAAGACCTTTTATCTTACCCTTAAGATTTCAGGAA	250	635	324	4	2	7	3	2	5	1179	7	44	1209	P20	2	2.5625	1.0588171466310885	3.0	2.998323554065381	0.129466786764847	3.0	3827
AAACCAGAACACCATTAACGCATGATTAACCACCCATAGCAAGGATTACTTTTGCAAAGAAAAACACAGCAATGAAGGAATAGCTTTATTTATTAATAAAACGTGTCGTTCTGATTAAGACCTTTTATCTTACCCTTAAGATTTCAGGAA	168	448	398	2	0	0	0	1	0	979	32	24	1014	P20	3	1.0	0.0	1.0	3.029644268774704	0.1862641668664625	3.0	3827
AAACCAGAACACCATTAACGCATGATTAACCACCCATAGCAAGGATTACTTTTGCAAGGAAAAACACAGCAATGAAAGAATAGCTTTATTTATTAATAAAACGTGTCATTCTGATTAAGACCTTTTATCTTACCCTTAAGATTTCAGGAA	13	278	48	2	3	1	0	0	0	333	0	14	339	P20	2	1.8333333333333333	0.6871842709362769	2.0	3.0	0.0	3.0	3827
AAACCAGAACACCATTAACGCATGATTAACCACCCATAGCAAGGATTACTTTTGCATAGAAAAACACAGCAATGAAAGAATAGCTTTATTAATTAATAAAACGTGTCATTCTGATTAAGACCTTTTATCTTACCCTTAAGATTTCAGGAA	20	90	107	0	2	0	0	0	0	180	35	3	217	P20	3	2.0	0.0	2.0	3.1627906976744184	0.3691746015438963	3.0	3827
AAACCAGAACACCATTAACGCATGATTAACCACCCATAGCAAGGATTACTTTTGTAAAAAAAAACGCAGCAATGAAAGAATGGCTTTATTTATTAATAAAACGTGTCATTCTGATTAAGACCTTTTATCTTACCCTTAAGATTTCAGGAA	109	270	253	1	1	0	0	0	0	109	521	26	632	P20	3	1.5	0.5	1.5	3.826984126984127	0.3782609954785562	4.0	3827
AAACCAGAACACCATTAACGCATGATTAACCACCCATAGCAAGGATTACTTTTGTAAAAAGAAACACAGCAATGAAAGAATAGCTTTATTTATTAATAAAACGTGTCATTCTGATTAAGACCTTTTATCTTACCCTTAAGATTTCAGGAA	117	326	190	3	4	5	1	2	3	499	116	8	633	P20	2	2.3076923076923075	0.910166120476864	2.0	3.175806451612903	0.4170501183895039	3.0	3827
AAACCAGAACACCATTAACGCATGATTAACCACCCATAGCAAGGATTACTTTTGTAAAAAGAAACACAGCAATGAAAGAATAGCTTTATTTATTAATAAGACGTGTCATTCTGATTAAGGCCTTTTATCTTACCCTTAAGATTTCAGGAA	553	1384	954	5	5	1	1	3	3	2047	826	40	2891	P20	4	1.8333333333333333	0.8975274678557508	2.0	3.283779089961792	0.4599834191785005	3.0	3827
AAACCAGAACACCATTAACGCATGATTAACCACCCATAGCAAGGATTACTTTTGTAAAGAAAAACAAAGCAATGAAAGAATAGCTTTATTTATTAATAAAACGTGTCATTCTGATTAAGACCTTTTATCTTACCCTTAAGATTTCAGGAA	28	17	35	0	8	1	2	0	0	37	32	2	80	P20	1	2.4545454545454546	0.7820295697311479	2.0	3.463768115942029	0.4986855227271088	3.0	3827
AAACCAGAACACCATTAACGCATGATTAACCACCCATAGCAAGGATTACTTTTGTAAAGAAAAACAAAGCAATGAAAGAATAGCTTTATTTATTAATAAAACGTGTCATTCTGATTAAGACCTTTTATCTTACCCTTAAGATTTCGGGAA	39	27	62	1	16	0	1	0	0	79	31	4	128	P20	2	2.055555555555556	0.5241100628920335	2.0	3.2818181818181817	0.4498852011512226	3.0	3827
AAACCAGAACACCATTAACGCATGATTAACCACCCATAGCAAGGATTACTTTTGTAAAGAAAAACACAACAATGAAAGAATAGCTTTATTTATTAATAAAACGTGTCATTCTGATTAAGACCTTTTATCTTACCCTTAAGATTTCAGGAA	9	16	24	0	3	0	0	0	0	8	38	12	49	P20	1	2.0	0.0	2.0	3.8260869565217392	0.3790346907426673	4.0	3827
AAACCAGAACACCATTAACGCATGATTAACCACCCATAGCAAGGATTACTTTTGTAAAGAAAAACACAACAATGAAAGAATAGCTTTATTTATTAATAAAACGTGTCATTCTGATTAAGACCTTTTATCTTACCCTTAAGATTTCAGGAG	10	14	31	0	0	2	1	0	0	1	51	4	55	P20	2	3.333333333333333	0.4714045207910317	3.0	3.980769230769231	0.1373351620873625	4.0	3827
AAACCAGAACACCATTAACGCATGATTAACCACCCATAGCAAGGATTACTTTTGTAAAGAAAAACACAGAAATGAAAGAATAGCTTTATTTATTAATAAAACGTGTCATTCTGATTAAGACCTTTTATCTTACCCTTAAGATTTCAGGAA	11	18	22	0	2	1	1	1	0	16	30	11	51	P20	1	2.75	0.82915619758885	2.5	3.595744680851064	0.6070358560717916	4.0	3827
AAACCAGAACACCATTAACGCATGATTAACCACCCATAGCAAGGATTACTTTTGTAAAGAAAAACACAGCAAAGAAAGAATAGCTTTATTTATTAATAAAACGTGTCATTCTGATTAAGACCTCTTATCTTACCCTTAAGATTTCAGGAA	105	270	108	0	0	0	1	1	1	426	54	17	483	P20	2	4.0	0.0	4.0	3.105809128630705	0.3334832339152303	3.0	3827
AAACCAGAACACCATTAACGCATGATTAACCACCCATAGCAAGGATTACTTTTGTAAAGAAAAACACAGCAAAGAAAGAATAGCTTTATTTATTAATAAAACGTGTCATTCTGATTAAGACCTTTTATCTTACCCTTAAGACTTCAGGAA	5	16	11	0	1	0	0	0	0	20	11	1	32	P20	2	2.0	0.0	2.0	3.3548387096774195	0.4784644185223007	3.0	3827
AAACCAGAACACCATTAACGCATGATTAACCACCCATAGCAAGGATTACTTTTGTAAAGAAAAACACAGCAAAGAAAGAATAGCTTTATTTATTAATAAAACGTGTCATTCTGATTAAGACCTTTTATCTTACCCTTAAGATTTCAGGAA	341	592	672	3	6	24	2	1	1	684	884	82	1605	P20	1	2.7142857142857144	0.6998542122237652	3.0	3.5611464968152866	0.5013548118134422	4.0	3827
AAACCAGAACACCATTAACGCATGATTAACCACCCATAGCAAGGATTACTTTTGTAAAGAAAAACACAGCAAAGAAAGAATAGCTTTATTTATTAATAAAACGTGTCATTCTGATTAAGACCTTTTATCTTACCCTTAAGATTTCAGGAG	16	15	18	1	1	2	0	0	0	24	21	4	49	P20	2	2.25	0.82915619758885	2.5	3.466666666666667	0.4988876515698588	3.0	3827
AAACCAGAACACCATTAACGCATGATTAACCACCCATAGCAAGGATTACTTTTGTAAAGAAAAACACAGCAACGAAAGAATAGCTTTATTTATTAATAAAACATGTCATTCTGATTAAGACCTTTTATCTTACCCTTAAGATTTCAGGAA	5	16	17	0	0	1	0	0	0	6	31	1	38	P20	2	3.0	0.0	3.0	3.8378378378378377	0.3685995053239421	4.0	3827
AAACCAGAACACCATTAACGCATGATTAACCACCCATAGCAAGGATTACTTTTGTAAAGAAAAACACAGCAACGAAAGAATAGCTTTATTTATTAATAAAACATGTCATTCTGATTAAGACCTTTTATCTTACCCTTAAGATTTCAGGAG	73	92	128	0	1	0	0	0	0	23	269	14	293	P20	3	2.0	0.0	2.0	3.921232876712329	0.2693749497942524	4.0	3827
AAACCAGAACACCATTAACGCATGATTAACCACCCATAGCAAGGATTACTTTTGTAAAGAAAAACACAGCAACGAAAGAATAGCTTTATTTATTAATAAAACGCGTCATTCTGATTAAGACCTTTTATCTTACCCTTAAGATTTCAGGAA	404	578	456	2	2	2	5	3	0	112	1312	13	1438	P20	2	2.909090909090909	1.1642044068059725	3.0	3.91520672740014	0.3003618630659604	4.0	3827
AAACCAGAACACCATTAACGCATGATTAACCACCCATAGCAAGGATTACTTTTGTAAAGAAAAACACAGCAACGAAAGAATAGCTTTATTTATTAATAAAACGTGTCATTCTGATTAAGACCTTTTATCTTACCCTTAAGATTTCAGGAA	122	177	164	1	18	15	1	1	0	68	359	25	463	P20	1	2.4571428571428573	0.6020373573058708	2.0	3.8341121495327104	0.3903687527497774	4.0	3827
AAACCAGAACACCATTAACGCATGATTAACCACCCATAGCAAGGATTACTTTTGTAAAGAAAAACACAGCAACGAAAGAATAGCTTTATTTATTAATAAAACGTGTCATTCTGATTAAGACCTTTTATCTTACCCTTAAGATTTCAGGAG	12	17	10	1	1	2	0	0	0	5	30	4	39	P20	2	2.25	0.82915619758885	2.5	3.857142857142857	0.3499271061118826	4.0	3827
AAACCAGAACACCATTAACGCATGATTAACCACCCATAGCAAGGATTACTTTTGTAAAGAAAAACACAGCAACGAAAGAATAGCTTTATTTATTATTAAAACGTGTCATTCTGATTTAGACCTTTTATCTTACCCTTAAGATTTCAGGAA	79	84	83	2	40	1	0	0	0	4	199	25	246	P20	3	1.976744186046512	0.2631094999763897	2.0	3.980295566502463	0.138982620489319	4.0	3827
AAACCAGAACACCATTAACGCATGATTAACCACCCATAGCAAGGATTACTTTTGTAAAGAAAAACACAGCAACGAAGGAACAGCTTTATTTATTAATAAAGCGTGTCATTCTGATTAAGACCTTTTATCTTACCCTTAAGATTTCAGGAA	61	103	145	0	0	0	1	0	0	2	306	5	309	P20	4	4.0	0.0	4.0	3.993506493506493	0.0803202394600843	4.0	3827
AAACCAGAACACCATTAACGCATGATTAACCACCCATAGCAAGGATTACTTTTGTAAAGAAAAACACAGCAACGAAGGAATAGCTCTATTTATTAATAAAACGTGTCATTCTGATTAAGACCTTTTATCTTACCCTTAAGATTTCAGGAA	9	11	17	0	0	0	1	0	0	3	33	1	37	P20	3	4.0	0.0	4.0	3.9166666666666665	0.2763853991962833	4.0	3827
AAACCAGAACACCATTAACGCATGATTAACCACCCATAGCAAGGATTACTTTTGTAAAGAAAAACACAGCAACGAGAGAATAGCTTTATTTATTAATAAAACGTGTCATTCTGATTAAGACCTTTTATCTTACCCTTAAGATTTCAGGTA	11	52	59	0	0	1	0	0	0	20	101	3	122	P20	3	3.0	0.0	3.0	3.834710743801653	0.3714414058552766	4.0	3827
AAACCAGAACACCATTAACGCATGATTAACCACCCATAGCAAGGATTACTTTTGTAAAGAAAAACACAGCAAGGAAAGAATAGCTTTATTTATTAATAAAACGTGTCATTCTGATTAAGACCTTTTATCTTACCCTTAAGATTTCAGGAA	114	181	114	0	6	4	0	0	0	80	319	12	409	P20	1	2.4	0.4898979485566356	2.0	3.799498746867168	0.4003754495782628	4.0	3827
AAACCAGAACACCATTAACGCATGATTAACCACCCATAGCAAGGATTACTTTTGTAAAGAAAAACACAGCAATAAAAGAATAGCTTTATTTATTAATAAAACGTGTCATTCTGATTAAGACCTTTTATCTTACCCTTAAGATTTCAGGAA	73	48	51	2	25	58	3	0	0	68	16	11	172	P20	1	2.7045454545454546	0.5672719988340312	3.0	3.1904761904761907	0.392676726249301	3.0	3827
AAACCAGAACACCATTAACGCATGATTAACCACCCATAGCAAGGATTACTTTTGTAAAGAAAAACACAGCAATAAAAGAATAGCTTTATTTATTAATAGAACGTGTCATTCTGATTAAGACCTTTTATCTTACCCTTAAGATTTCAGGAA	100	131	177	1	0	0	4	0	0	351	52	22	408	P20	2	3.4	1.2000000000000002	4.0	3.129032258064516	0.3352356401746214	3.0	3827
AAACCAGAACACCATTAACGCATGATTAACCACCCATAGCAAGGATTACTTTTGTAAAGAAAAACACAGCAATCAAAGAATAGCTTTATTTATTAATAAAACGTGTCATTCTGATTAAGACCTTTTATCTTACCCTTAAGATTTCAGGAA	72	92	114	3	0	0	0	0	0	74	201	13	278	P20	1	1.0	0.0	1.0	3.730909090909091	0.4434873072992474	4.0	3827
AAACCAGAACACCATTAACGCATGATTAACCACCCATAGCAAGGATTACTTTTGTAAAGAAAAACACAGCAATCAAAGAATAGCTTTATTTATTAATAAAACGTGTCATTCTGATTAAGACCTTTTATCTTACCCTTATGATTTCAGGAA	258	267	409	3	1	2	3	1	0	189	735	30	934	P20	2	2.555555555555556	1.2570787221094175	3.0	3.792432432432432	0.4134848956710962	4.0	3827
AAACCAGAACACCATTAACGCATGATTAACCACCCATAGCAAGGATTACTTTTGTAAAGAAAAACACAGCAATGAAAAAATAGCTTTATTTATTAATAAAACGTGTCATTCTGATTAAGACCTTTTATCTTACCCTTAAGATTTCAGGAA	44	44	76	0	4	20	0	0	0	30	110	2	164	P20	1	2.833333333333333	0.3726779962499649	3.0	3.7857142857142856	0.410325903324145	4.0	3827
AAACCAGAACACCATTAACGCATGATTAACCACCCATAGCAAGGATTACTTTTGTAAAGAAAAACACAGCAATGAAAAAATAGCTTTATTTATTAATAAAACGTGTCATTCTGATTAAGACCTTTTATCTTACCCTTAAGATTTCAGGAG	8	8	17	0	1	12	1	0	0	7	12	1	33	P20	2	3.0	0.3779644730092272	3.0	3.631578947368421	0.4823763889427201	4.0	3827
AAACCAGAACACCATTAACGCATGATTAACCACCCATAGCAAGGATTACTTTTGTAAAGAAAAACACAGCAATGAAAAAATAGCTTTATTTATTAATAAAGCGCGTCATTCTGATTAAGACCTTCTATCTTACCCTTAAGATTTCAGGAA	462	608	1010	4	1	1	3	2	0	305	1764	16	2080	P20	4	2.333333333333333	1.3333333333333333	2.0	3.849830999517141	0.3652568603685259	4.0	3827
AAACCAGAACACCATTAACGCATGATTAACCACCCATAGCAAGGATTACTTTTGTAAAGAAAAACACAGCAATGAAACAATAGCTTTATTTATTAATAAAACGTGTCATTCTGATTAAGACCTTTTATCTTACCCTTAAGATTTCAGGAA	102	165	170	0	1	3	0	0	0	58	375	40	437	P20	1	2.75	0.4330127018922193	3.0	3.866050808314088	0.3405977183314693	4.0	3827
AAACCAGAACACCATTAACGCATGATTAACCACCCATAGCAAGGATTACTTTTGTAAAGAAAAACACAGCAATGAAAGAAAAGCTTTATTTATTAATAAAACGTGTCATTCTGATTAAGACCTTTTATCTTACCCTTAAGATTTCAGGAA	32	60	23	2	10	34	13	0	0	38	18	6	115	P20	1	2.983050847457627	0.7246629941163373	3.0	3.321428571428572	0.4670248868079293	3.0	3827
AAACCAGAACACCATTAACGCATGATTAACCACCCATAGCAAGGATTACTTTTGTAAAGAAAAACACAGCAATGAAAGAACAGCTTTATTTATTAATAAAACGCGTCATTCTGATTAAGACCTTTTATCTTACCCTTAAGATTTCAGGAA	139	201	145	3	0	0	2	0	2	394	84	9	485	P20	2	2.2	1.469693845669907	1.0	3.1708333333333334	0.3872759208741087	3.0	3827
AAACCAGAACACCATTAACGCATGATTAACCACCCATAGCAAGGATTACTTTTGTAAAGAAAAACACAGCAATGAAAGAACAGCTTTATTTATTAATAAAACGTGTCATTCTGACTAAGACCTTTTATCTTACCCTTAAGATTTCAGGAA	60	71	83	0	0	0	1	0	0	46	167	8	214	P20	2	4.0	0.0	4.0	3.784037558685446	0.4114883537307123	4.0	3827
AAACCAGAACACCATTAACGCATGATTAACCACCCATAGCAAGGATTACTTTTGTAAAGAAAAACACAGCAATGAAAGAACAGCTTTATTTATTAATAAAACGTGTCATTCTGACTAAGACCTTTTATCTTACCCTTAAGATTTCAGGAG	436	498	586	2	7	1	3	3	0	426	1078	52	1520	P20	3	2.3846153846153846	1.002954216185023	2.0	3.7113470471134704	0.4661294732108871	4.0	3827
AAACCAGAACACCATTAACGCATGATTAACCACCCATAGCAAGGATTACTTTTGTAAAGAAAAACACAGCAATGAAAGAACAGCTTTATTTATTAATAAAACGTGTCATTCTGATTAAGACCTCTTATCTTACCCTTAAGATTTCAGGAA	55	86	90	0	0	0	1	0	0	91	139	1	231	P20	2	4.0	0.0	4.0	3.604347826086957	0.4889903180952832	4.0	3827
AAACCAGAACACCATTAACGCATGATTAACCACCCATAGCAAGGATTACTTTTGTAAAGAAAAACACAGCAATGAAAGAACAGCTTTATTTATTAATAAAACGTGTCATTCTGATTAAGACCTTTTACCTTACCCTTAAGATTTCAGGAA	9	14	10	0	1	0	0	0	0	12	20	1	33	P20	2	2.0	0.0	2.0	3.625	0.4841229182759271	4.0	3827
AAACCAGAACACCATTAACGCATGATTAACCACCCATAGCAAGGATTACTTTTGTAAAGAAAAACACAGCAATGAAAGAACAGCTTTATTTATTAATAAAACGTGTCATTCTGATTAAGACCTTTTATCTTACCCTTAAGACTTCAGGAA	21	29	31	0	0	1	0	0	0	40	40	7	81	P20	2	3.0	0.0	3.0	3.5	0.5	3.5	3827
AAACCAGAACACCATTAACGCATGATTAACCACCCATAGCAAGGATTACTTTTGTAAAGAAAAACACAGCAATGAAAGAACAGCTTTATTTATTAATAAAACGTGTCATTCTGATTAAGACCTTTTATCTTACCCTTAAGATTCCAGGAA	13	12	15	0	2	1	0	0	0	19	18	1	40	P20	2	2.333333333333333	0.4714045207910317	2.0	3.4864864864864864	0.4998173515920792	3.0	3827
AAACCAGAACACCATTAACGCATGATTAACCACCCATAGCAAGGATTACTTTTGTAAAGAAAAACACAGCAATGAAAGAACAGCTTTATTTATTAATAAAACGTGTCATTCTGATTAAGACCTTTTATCTTACCCTTAAGATTTCAGGAA	1560	2003	2111	14	61	96	53	6	1	2100	3343	195	5674	P20	1	2.8392857142857144	0.8562122924812036	3.0	3.611009174311927	0.494620501276286	4.0	3827
AAACCAGAACACCATTAACGCATGATTAACCACCCATAGCAAGGATTACTTTTGTAAAGAAAAACACAGCAATGAAAGAACAGCTTTATTTATTAATAAAACGTGTCATTCTGATTAAGACCTTTTATCTTACCCTTAAGATTTCAGGAG	262	463	632	2	4	3	1	1	1	443	902	61	1357	P20	2	2.3	0.9	2.0	3.667409057164068	0.4774026932880152	4.0	3827
AAACCAGAACACCATTAACGCATGATTAACCACCCATAGCAAGGATTACTTTTGTAAAGAAAAACACAGCAATGAAAGAACAGCTTTATTTATTAATAAAACGTGTCATTCTGATTAAGACCTTTTATCTTACCCTTAAGATTTCGGGAA	9	13	17	0	0	2	0	0	0	11	26	3	39	P20	2	3.0	0.0	3.0	3.702702702702703	0.457068500683453	4.0	3827
AAACCAGAACACCATTAACGCATGATTAACCACCCATAGCAAGGATTACTTTTGTAAAGAAAAACACAGCAATGAAAGAACAGCTTTATTTATTAATAAAACGTGTCATTCTGATTAGGACCTTTTATCTTACCCTTAAGATTTCAGGAA	14	22	12	0	0	1	0	0	0	15	32	1	48	P20	2	3.0	0.0	3.0	3.6808510638297873	0.4661468574512052	4.0	3827
AAACCAGAACACCATTAACGCATGATTAACCACCCATAGCAAGGATTACTTTTGTAAAGAAAAACACAGCAATGAAAGAACAGCTTTATTTATTAATAAAACGTGTCATTCTGGTTAAGACCTTTTATCTTACCCTTAAGATTTCAGGAA	5	13	14	0	1	0	0	0	0	18	13	2	32	P20	2	2.0	0.0	2.0	3.419354838709677	0.4934535013154308	3.0	3827
AAACCAGAACACCATTAACGCATGATTAACCACCCATAGCAAGGATTACTTTTGTAAAGAAAAACACAGCAATGAAAGAAGAGCTTTATTTATTAATAAAACGTGTCATTCTGATTAAGACCTTTTATCTTACCCTTAAGATTTCAGGAA	17	16	23	0	1	1	3	0	0	13	38	5	56	P20	1	3.4	0.8	4.0	3.7450980392156863	0.435806093546919	4.0	3827
AAACCAGAACACCATTAACGCATGATTAACCACCCATAGCAAGGATTACTTTTGTAAAGAAAAACACAGCAATGAAAGAATAACTTTATTTATTAATAAAACGTGTCATTCTGATTAAGACCTTTTATCTTACCCTTAAGACTTCAGGAA	443	510	513	2	1	2	0	0	0	493	968	50	1466	P20	2	2.0	0.8944271909999159	2.0	3.662559890485968	0.472836422037463	4.0	3827
AAACCAGAACACCATTAACGCATGATTAACCACCCATAGCAAGGATTACTTTTGTAAAGAAAAACACAGCAATGAAAGAATAACTTTATTTATTAATAAAACGTGTCATTCTGATTAAGACCTTTTATCTTACCCTTAAGATTTCAGGAA	89	127	149	1	7	0	2	0	0	138	217	18	365	P20	1	2.3	0.9	2.0	3.611267605633803	0.4874623266843506	4.0	3827
AAACCAGAACACCATTAACGCATGATTAACCACCCATAGCAAGGATTACTTTTGTAAAGAAAAACACAGCAATGAAAGAATAACTTTATTTATTAATAAAACGTGTCATTCTGATTAAGACCTTTTATCTTACCCTTAAGATTTCAGGAT	18	8	4	0	1	0	0	0	0	0	29	2	30	P20	2	2.0	0.0	2.0	4.0	0.0	4.0	3827
AAACCAGAACACCATTAACGCATGATTAACCACCCATAGCAAGGATTACTTTTGTAAAGAAAAACACAGCAATGAAAGAATAGCATTATTTATTAATAAAACGTGTCACTCTGATTAAGACCTTTTATCTTACCCTTAAGATTTCAGGAA	18	43	48	2	0	0	0	0	0	12	95	3	109	P20	2	1.0	0.0	1.0	3.88785046728972	0.3155503367501707	4.0	3827
AAACCAGAACACCATTAACGCATGATTAACCACCCATAGCAAGGATTACTTTTGTAAAGAAAAACACAGCAATGAAAGAATAGCATTATTTATTAATAAAACGTGTCATTCCGATTAAGACCTTTTATCTTACCCTTAAGATTTCAGGAA	278	778	535	3	3	2	1	1	0	269	1312	23	1591	P20	2	2.111111111111111	0.9938079899999066	2.0	3.828065739570164	0.382316018536711	4.0	3827
AAACCAGAACACCATTAACGCATGATTAACCACCCATAGCAAGGATTACTTTTGTAAAGAAAAACACAGCAATGAAAGAATAGCATTATTTATTAATAAAACGTGTCATTCCGATTAAGACCTTTTATCTTACCCTTAAGATTTCAGGAG	9	28	28	0	0	1	0	0	0	7	57	1	65	P20	3	3.0	0.0	3.0	3.890625	0.3121091305537215	4.0	3827
AAACCAGAACACCATTAACGCATGATTAACCACCCATAGCAAGGATTACTTTTGTAAAGAAAAACACAGCAATGAAAGAATAGCATTATTTATTAATAAAACGTGTCATTCTGATTAAGACCTCTTATCTTACCCTTAAGATTTCAGGAA	59	113	132	2	0	1	0	0	0	59	242	1	304	P20	2	1.6666666666666667	0.9428090415820634	1.0	3.8039867109634553	0.3969786890471839	4.0	3827
AAACCAGAACACCATTAACGCATGATTAACCACCCATAGCAAGGATTACTTTTGTAAAGAAAAACACAGCAATGAAAGAATAGCATTATTTATTAATAAAACGTGTCATTCTGATTAAGACCTTTTATCTTACCCTTAAGACTTCAGGAA	35	45	62	1	1	1	0	0	0	36	103	2	142	P20	2	2.0	0.816496580927726	2.0	3.741007194244604	0.4380816502917504	4.0	3827
AAACCAGAACACCATTAACGCATGATTAACCACCCATAGCAAGGATTACTTTTGTAAAGAAAAACACAGCAATGAAAGAATAGCATTATTTATTAATAAAACGTGTCATTCTGATTAAGACCTTTTATCTTACCCTTAAGATTTCAGGAA	3376	4403	5398	28	12	22	15	11	3	2494	10592	249	13177	P20	1	2.311688311688312	1.1538725340904508	2.0	3.8066412213740457	0.4018299946001297	4.0	3827
AAACCAGAACACCATTAACGCATGATTAACCACCCATAGCAAGGATTACTTTTGTAAAGAAAAACACAGCAATGAAAGAATAGCATTATTTATTAATAAAACGTGTCATTCTGATTAAGACCTTTTATCTTACCCTTAAGATTTCAGGAG	378	430	675	2	4	0	7	1	0	144	1325	27	1483	P20	2	2.923076923076923	1.206491318566009	4.0	3.9	0.3067272936226269	4.0	3827
AAACCAGAACACCATTAACGCATGATTAACCACCCATAGCAAGGATTACTTTTGTAAAGAAAAACACAGCAATGAAAGAATAGCATTATTTATTAATAAAACGTGTCGTTCTGATTAAGACCTTTTATCTTACCCTTAAGATTTCAGGAA	55	81	88	2	0	2	1	0	0	27	192	4	224	P20	2	2.4	1.2	3.0	3.8767123287671232	0.3287671232876711	4.0	3827
AAACCAGAACACCATTAACGCATGATTAACCACCCATAGCAAGGATTACTTTTGTAAAGAAAAACACAGCAATGAAAGAATAGCCTTATTTATTAATAAAACGCGTCATTCTGATTAAGACCTTTTATCTTACCCTTAAGATTTCAGGAA	89	197	146	0	0	1	2	0	0	131	298	3	432	P20	2	3.6666666666666665	0.4714045207910317	4.0	3.6946386946386944	0.4605602876381603	4.0	3827
AAACCAGAACACCATTAACGCATGATTAACCACCCATAGCAAGGATTACTTTTGTAAAGAAAAACACAGCAATGAAAGAATAGCCTTATTTATTAATAAAACGTGCCATTCTGATTAAGACCTTTTATCTTACCCTTAAGATTTCAGGAA	208	299	383	2	0	0	0	1	0	195	692	14	890	P20	2	1.0	0.0	1.0	3.777027027027027	0.4242791334172864	4.0	3827
AAACCAGAACACCATTAACGCATGATTAACCACCCATAGCAAGGATTACTTTTGTAAAGAAAAACACAGCAATGAAAGAATAGCCTTATTTATTAATAAAACGTGCCATTCTGATTAAGACCTTTTATCTTACCCTTAAGATTTCAGGAG	1074	1451	1977	8	2	8	3	6	1	798	3676	67	4502	P20	3	2.2857142857142856	1.1187942975686411	3.0	3.817451461727293	0.3971206609979061	4.0	3827
AAACCAGAACACCATTAACGCATGATTAACCACCCATAGCAAGGATTACTTTTGTAAAGAAAAACACAGCAATGAAAGAATAGCCTTATTTATTAATAAAACGTGTCACTCTGATTAAGACCTTTTATCTTACCCTTAAGATTTCAGGAA	59	95	90	0	1	0	0	0	0	71	172	6	244	P20	2	2.0	0.0	2.0	3.707818930041152	0.4547650957544463	4.0	3827
AAACCAGAACACCATTAACGCATGATTAACCACCCATAGCAAGGATTACTTTTGTAAAGAAAAACACAGCAATGAAAGAATAGCCTTATTTATTAATAAAACGTGTCATCCTGATTAAGACCTTTTATCTTACCCTTAAGATTTCAGGAA	64	59	25	1	0	0	0	0	0	121	26	2	148	P20	2	1.0	0.0	1.0	3.17687074829932	0.3815592833300724	3.0	3827
AAACCAGAACACCATTAACGCATGATTAACCACCCATAGCAAGGATTACTTTTGTAAAGAAAAACACAGCAATGAAAGAATAGCCTTATTTATTAATAAAACGTGTCATTCAGATTAAGACCTTTTATCTTACCCTTAAGATTTCAGGAA	66	76	92	1	0	0	0	0	0	78	155	4	234	P20	2	1.0	0.0	1.0	3.665236051502146	0.4719078800825221	4.0	3827
AAACCAGAACACCATTAACGCATGATTAACCACCCATAGCAAGGATTACTTTTGTAAAGAAAAACACAGCAATGAAAGAATAGCCTTATTTATTAATAAAACGTGTCATTCCGATTAAGACCTTTTATCTTACCCTTAAGATTTCAGGAA	66	121	91	0	0	3	0	1	0	96	178	1	278	P20	2	3.0	0.0	3.0	3.64	0.5022132831956776	4.0	3827
AAACCAGAACACCATTAACGCATGATTAACCACCCATAGCAAGGATTACTTTTGTAAAGAAAAACACAGCAATGAAAGAATAGCCTTATTTATTAATAAAACGTGTCATTCCGATTAAGACCTTTTATCTTACCCTTAAGATTTCAGGAG	18	43	35	0	0	0	2	0	2	12	80	1	96	P20	3	4.0	0.0	4.0	3.8297872340425534	0.4287115250980827	4.0	3827
AAACCAGAACACCATTAACGCATGATTAACCACCCATAGCAAGGATTACTTTTGTAAAGAAAAACACAGCAATGAAAGAATAGCCTTATTTATTAATAAAACGTGTCATTCTAATTAAGACCTTTTATCTCACCCTTAAGATTTCAGGAA	77	95	69	0	0	0	4	0	0	50	187	1	241	P20	3	4.0	0.0	4.0	3.789029535864979	0.407997460038264	4.0	3827
AAACCAGAACACCATTAACGCATGATTAACCACCCATAGCAAGGATTACTTTTGTAAAGAAAAACACAGCAATGAAAGAATAGCCTTATTTATTAATAAAACGTGTCATTCTGATTAAGACCCTTTATCTTACCCTTAAGATTTCAGGAA	24	42	30	0	1	1	0	0	0	35	59	2	96	P20	2	2.5	0.5	2.5	3.627659574468085	0.4834284156383728	4.0	3827
AAACCAGAACACCATTAACGCATGATTAACCACCCATAGCAAGGATTACTTTTGTAAAGAAAAACACAGCAATGAAAGAATAGCCTTATTTATTAATAAAACGTGTCATTCTGATTAAGACCTCTTATCTTACCCCTAAGATTTCAGGAA	23	51	29	1	0	0	0	0	0	0	102	2	103	P20	3	1.0	0.0	1.0	4.0	0.0	4.0	3827
AAACCAGAACACCATTAACGCATGATTAACCACCCATAGCAAGGATTACTTTTGTAAAGAAAAACACAGCAATGAAAGAATAGCCTTATTTATTAATAAAACGTGTCATTCTGATTAAGACCTCTTATCTTACCCTTAAGATTTCAGGAA	174	277	244	3	1	0	0	2	0	207	482	5	695	P20	2	1.25	0.4330127018922193	1.0	3.691751085383502	0.4802058488700248	4.0	3827
AAACCAGAACACCATTAACGCATGATTAACCACCCATAGCAAGGATTACTTTTGTAAAGAAAAACACAGCAATGAAAGAATAGCCTTATTTATTAATAAAACGTGTCATTCTGATTAAGACCTTCTATCTTACCCTTAAGATTTCAGGAA	33	46	63	0	0	2	0	0	0	39	101	1	142	P20	2	3.0	0.0	3.0	3.721428571428572	0.4482960938432344	4.0	3827
AAACCAGAACACCATTAACGCATGATTAACCACCCATAGCAAGGATTACTTTTGTAAAGAAAAACACAGCAATGAAAGAATAGCCTTATTTATTAATAAAACGTGTCATTCTGATTAAGACCTTTCATCTTACCCTTAAGATTTCAGGAA	35	39	41	1	0	1	1	0	0	25	87	5	115	P20	2	2.6666666666666665	1.247219128924647	3.0	3.7767857142857135	0.4164008505843219	4.0	3827
AAACCAGAACACCATTAACGCATGATTAACCACCCATAGCAAGGATTACTTTTGTAAAGAAAAACACAGCAATGAAAGAATAGCCTTATTTATTAATAAAACGTGTCATTCTGATTAAGACCTTTTATCCTACCCTTAAGATTTCAGGAA	1028	1231	1512	21	2	5	5	4	2	861	2871	65	3771	P20	2	1.818181818181818	1.1665682760557672	1.0	3.765382557517389	0.4325074968941574	4.0	3827
AAACCAGAACACCATTAACGCATGATTAACCACCCATAGCAAGGATTACTTTTGTAAAGAAAAACACAGCAATGAAAGAATAGCCTTATTTATTAATAAAACGTGTCATTCTGATTAAGACCTTTTATCTCTCCCTTATGATTTCAGGAA	12	26	25	0	0	0	1	1	0	23	38	2	63	P20	4	4.0	0.0	4.0	3.5806451612903225	0.5833271393556492	4.0	3827
AAACCAGAACACCATTAACGCATGATTAACCACCCATAGCAAGGATTACTTTTGTAAAGAAAAACACAGCAATGAAAGAATAGCCTTATTTATTAATAAAACGTGTCATTCTGATTAAGACCTTTTATCTTACCCTTAAGACTTCAGGAA	117	208	221	0	0	1	0	0	1	247	297	4	546	P20	2	3.0	0.0	3.0	3.543119266055046	0.501807187737996	4.0	3827
AAACCAGAACACCATTAACGCATGATTAACCACCCATAGCAAGGATTACTTTTGTAAAGAAAAACACAGCAATGAAAGAATAGCCTTATTTATTAATAAAACGTGTCATTCTGATTAAGACCTTTTATCTTACCCTTAAGATCTCAGGAA	190	244	225	3	0	6	0	0	0	328	322	5	659	P20	2	2.333333333333333	0.9428090415820634	3.0	3.495384615384616	0.499978697771067	3.0	3827
AAACCAGAACACCATTAACGCATGATTAACCACCCATAGCAAGGATTACTTTTGTAAAGAAAAACACAGCAATGAAAGAATAGCCTTATTTATTAATAAAACGTGTCATTCTGATTAAGACCTTTTATCTTACCCTTAAGATTTCAGGAA	6320	8481	7980	62	33	31	40	10	14	6862	15729	367	22781	P20	1	2.2951807228915664	1.1987346355117052	2.0	3.694008401503427	0.46502899133917	4.0	3827
AAACCAGAACACCATTAACGCATGATTAACCACCCATAGCAAGGATTACTTTTGTAAAGAAAAACACAGCAATGAAAGAATAGCCTTATTTATTAATAAAACGTGTCATTCTGATTAAGACCTTTTATCTTACCCTTAAGATTTCAGGAG	768	949	972	12	3	4	3	2	0	377	2288	43	2689	P20	2	1.9090909090909087	1.12448335244118	1.0	3.85639295088114	0.3570483190445477	4.0	3827
AAACCAGAACACCATTAACGCATGATTAACCACCCATAGCAAGGATTACTTTTGTAAAGAAAAACACAGCAATGAAAGAATAGCCTTATTTATTAATAAAACGTGTCATTCTGATTAAGACCTTTTATCTTACCCTTAAGATTTCAGGGA	24	26	26	1	0	0	1	0	0	25	49	2	76	P20	2	2.5	1.5	2.5	3.6621621621621614	0.472972972972973	4.0	3827
AAACCAGAACACCATTAACGCATGATTAACCACCCATAGCAAGGATTACTTTTGTAAAGAAAAACACAGCAATGAAAGAATAGCCTTATTTATTAATAAAACGTGTCATTCTGATTAAGACCTTTTATCTTACCCTTAGGATTTCAGGAA	39	37	57	0	0	1	0	0	0	21	111	1	133	P20	2	3.0	0.0	3.0	3.840909090909091	0.3657608395325246	4.0	3827
AAACCAGAACACCATTAACGCATGATTAACCACCCATAGCAAGGATTACTTTTGTAAAGAAAAACACAGCAATGAAAGAATAGCCTTATTTATTAATAAAACGTGTCATTCTGATTAAGACCTTTTATCTTACCCTTATGATTTCAGGAA	19	31	38	0	0	0	1	0	0	18	69	1	88	P20	2	4.0	0.0	4.0	3.793103448275862	0.4050806939472665	4.0	3827
AAACCAGAACACCATTAACGCATGATTAACCACCCATAGCAAGGATTACTTTTGTAAAGAAAAACACAGCAATGAAAGAATAGCCTTATTTATTAATAAAACGTGTCATTCTGATTAAGACCTTTTATCTTCCCCTTAAGATTTCAGGAA	12	34	13	0	0	0	1	0	0	54	4	2	59	P20	2	4.0	0.0	4.0	3.0689655172413794	0.2533954906327426	3.0	3827
AAACCAGAACACCATTAACGCATGATTAACCACCCATAGCAAGGATTACTTTTGTAAAGAAAAACACAGCAATGAAAGAATAGCCTTATTTATTAATAAAACGTGTCATTCTGATTAAGGCCTTTTATCTTACCCTTAAGATTTCAGGAA	21	28	21	0	0	1	0	0	0	31	38	4	70	P20	2	3.0	0.0	3.0	3.550724637681159	0.497420356571899	4.0	3827
AAACCAGAACACCATTAACGCATGATTAACCACCCATAGCAAGGATTACTTTTGTAAAGAAAAACACAGCAATGAAAGAATAGCCTTATTTATTAATAAAACGTGTCATTCTGATTAGGACCTTTTATCTTACCCTTAAGATTTCAGGAA	30	55	50	1	0	1	0	0	0	19	114	4	135	P20	2	2.0	1.0	2.0	3.857142857142857	0.3499271061118826	4.0	3827
AAACCAGAACACCATTAACGCATGATTAACCACCCATAGCAAGGATTACTTTTGTAAAGAAAAACACAGCAATGAAAGAATAGCCTTATTTATTAATAAAACGTGTCATTCTGGTTAAGACCTTTTATCTTACCCTTAAGATTTCAGGAA	60	135	70	0	0	0	2	1	1	191	70	3	265	P20	2	4.0	0.0	4.0	3.2547528517110265	0.4693315322953452	3.0	3827
AAACCAGAACACCATTAACGCATGATTAACCACCCATAGCAAGGATTACTTTTGTAAAGAAAAACACAGCAATGAAAGAATAGCCTTATTTATTAATAAAACGTGTCGTTCTGATGAAGACCTTTTATCTTACCCTTAAGACTCCAGGAA	18	30	38	0	1	0	0	0	1	8	76	2	86	P20	5	2.0	0.0	2.0	3.882352941176471	0.3568411973671317	4.0	3827
AAACCAGAACACCATTAACGCATGATTAACCACCCATAGCAAGGATTACTTTTGTAAAGAAAAACACAGCAATGAAAGAATAGCCTTATTTATTAATAAAACGTGTCGTTCTGATTAAGACCTTTTATCTTACCCTTAAGATTTCAGGAA	123	209	179	0	1	0	2	0	0	114	394	5	511	P20	2	3.333333333333333	0.9428090415820634	4.0	3.7755905511811023	0.4171928188496252	4.0	3827
AAACCAGAACACCATTAACGCATGATTAACCACCCATAGCAAGGATTACTTTTGTAAAGAAAAACACAGCAATGAAAGAATAGCCTTATTTATTAATAAAGCGTGTCATTCTGATTAAGACCTTTTATCTTACCCTTAAGATTTCAGGAA	37	58	40	0	1	0	0	0	1	61	72	3	135	P20	2	2.0	0.0	2.0	3.529850746268657	0.513842686122448	4.0	3827
AAACCAGAACACCATTAACGCATGATTAACCACCCATAGCAAGGATTACTTTTGTAAAGAAAAACACAGCAATGAAAGAATAGCCTTATTTATTAATAAAGCGTGTCATTCTGATTAAGACCTTTTATCTTACCCTTAAGATTTCAGGAG	5	17	12	0	0	1	0	0	0	11	22	1	34	P20	3	3.0	0.0	3.0	3.6666666666666665	0.4714045207910317	4.0	3827
AAACCAGAACACCATTAACGCATGATTAACCACCCATAGCAAGGATTACTTTTGTAAAGAAAAACACAGCAATGAAAGAATAGCCTTGTTTATTAATAAAACGTGTCATTCTGATTAAGACCTTTTATCCTACCCTTAAGATTTCAGGAA	25	298	56	1	0	0	1	0	0	46	331	11	379	P20	3	2.5	1.5	2.5	3.877984084880637	0.3273041881445266	4.0	3827
AAACCAGAACACCATTAACGCATGATTAACCACCCATAGCAAGGATTACTTTTGTAAAGAAAAACACAGCAATGAAAGAATAGCGTTATTTATTAATAAAACGTGTCATTCTGATTAAGACCTTTTATCTTACCCTTAAGATTTCAGGAA	215	289	367	1	2	4	0	0	0	346	518	8	871	P20	1	2.4285714285714284	0.7284313590846836	3.0	3.599537037037037	0.4899922226504085	4.0	3827
AAACCAGAACACCATTAACGCATGATTAACCACCCATAGCAAGGATTACTTTTGTAAAGAAAAACACAGCAATGAAAGAATAGCGTTATTTATTAATAAAACGTGTCATTCTGATTAAGACCTTTTATCTTACCCTTAAGATTTCAGGAG	644	942	1172	4	2	7	10	0	3	870	1862	40	2758	P20	2	3.0	1.103354568734741	3.0	3.679707495429616	0.4689338976490118	4.0	3827
AAACCAGAACACCATTAACGCATGATTAACCACCCATAGCAAGGATTACTTTTGTAAAGAAAAACACAGCAATGAAAGAATAGCTCCATTTATTAATAAAACGTGTCATTCTGATTAAGACCTTTTATCTTACCCTTAAGATTTCAGGAA	34	69	99	0	0	0	1	0	0	78	123	2	202	P20	2	4.0	0.0	4.0	3.611940298507463	0.4873082900690897	4.0	3827
AAACCAGAACACCATTAACGCATGATTAACCACCCATAGCAAGGATTACTTTTGTAAAGAAAAACACAGCAATGAAAGAATAGCTCCATTTATTAATAAAACGTGTCATTCTGGTTAAGGCCTTTTATCTTACCCTTAAGATTTCAGGAA	40	78	120	0	0	0	2	1	1	71	163	3	238	P20	4	4.0	0.0	4.0	3.6779661016949152	0.5022214369501374	4.0	3827
AAACCAGAACACCATTAACGCATGATTAACCACCCATAGCAAGGATTACTTTTGTAAAGAAAAACACAGCAATGAAAGAATAGCTCCATTTATTAATAAAACGTGTCATTCTGGTTAAGGCCTTTTATCTTACCCTTAAGGTTTCAGGAA	158	293	538	0	3	4	1	0	0	355	626	14	989	P20	5	2.75	0.6614378277661477	3.0	3.638124362895005	0.4805430889887491	4.0	3827
AAACCAGAACACCATTAACGCATGATTAACCACCCATAGCAAGGATTACTTTTGTAAAGAAAAACACAGCAATGAAAGAATAGCTCTATCTATTAATAGAACGTGTCATTCTGGTTAAGACCTTTTATCTTACCCTTAAGATTTCAGGAA	112	354	219	0	0	1	0	0	0	327	357	11	685	P20	4	3.0	0.0	3.0	3.521929824561404	0.4995188512906255	4.0	3827
AAACCAGAACACCATTAACGCATGATTAACCACCCATAGCAAGGATTACTTTTGTAAAGAAAAACACAGCAATGAAAGAATAGCTCTATTTATTAATAAAACATGTCACTCTGATTAAGACCTCTTATCTTACCCTTAAGATTTCAGGGG	94	128	192	1	1	2	2	0	0	1	407	5	414	P20	6	2.833333333333333	1.0671873729054748	3.0	3.997549019607843	0.0494466691221373	4.0	3827
AAACCAGAACACCATTAACGCATGATTAACCACCCATAGCAAGGATTACTTTTGTAAAGAAAAACACAGCAATGAAAGAATAGCTCTATTTATTAATAAAACGAGTCATTCTGATTAAGACCTTTTATCTTACCCTTAAGATTTCAGGAA	7	15	14	1	0	0	0	0	0	3	32	1	36	P20	2	1.0	0.0	1.0	3.914285714285714	0.279941684889506	4.0	3827
AAACCAGAACACCATTAACGCATGATTAACCACCCATAGCAAGGATTACTTTTGTAAAGAAAAACACAGCAATGAAAGAATAGCTCTATTTATTAATAAAACGCGTCATTCAGATTAAGACCTTTTATCTTGCCCTTAAGATTTCAGGAA	8	6	17	0	0	0	1	0	0	10	20	2	31	P20	4	4.0	0.0	4.0	3.6666666666666665	0.4714045207910318	4.0	3827
AAACCAGAACACCATTAACGCATGATTAACCACCCATAGCAAGGATTACTTTTGTAAAGAAAAACACAGCAATGAAAGAATAGCTCTATTTATTAATAAAACGCGTCATTCTGATTAAGACCTTCTATCTTACCCTTAAGATTTCAGGAA	22	29	18	0	0	0	2	0	0	34	33	1	69	P20	3	4.0	0.0	4.0	3.492537313432836	0.4999443052072903	3.0	3827
AAACCAGAACACCATTAACGCATGATTAACCACCCATAGCAAGGATTACTTTTGTAAAGAAAAACACAGCAATGAAAGAATAGCTCTATTTATTAATAAAACGCGTCATTCTGATTAAGACCTTTTATCTTACCCTTAAGATTTCAGGAA	86	116	156	1	0	0	1	0	2	67	287	4	358	P20	2	2.5	1.5	2.5	3.800561797752809	0.4133987914686971	4.0	3827
AAACCAGAACACCATTAACGCATGATTAACCACCCATAGCAAGGATTACTTTTGTAAAGAAAAACACAGCAATGAAAGAATAGCTCTATTTATTAATAAAACGTCTCATTCTGGTTAAGACCTTTTATCTTACCCTTAAGATTTCAGGAA	18	26	33	1	0	0	0	0	0	5	71	2	77	P20	3	1.0	0.0	1.0	3.934210526315789	0.2479137326502206	4.0	3827
AAACCAGAACACCATTAACGCATGATTAACCACCCATAGCAAGGATTACTTTTGTAAAGAAAAACACAGCAATGAAAGAATAGCTCTATTTATTAATAAAACGTGCCATTCTGATTAAGACCTTTTATCTTACCCTTAAGATTTCAGGAA	34	39	59	0	1	0	0	2	0	26	103	1	132	P20	2	2.0	0.0	2.0	3.755725190839695	0.5255546405514048	4.0	3827
AAACCAGAACACCATTAACGCATGATTAACCACCCATAGCAAGGATTACTTTTGTAAAGAAAAACACAGCAATGAAAGAATAGCTCTATTTATTAATAAAACGTGTCATTCCGATTAAGACCTTTTATCTTACCCTTAAGATTTCAGGAA	71	80	88	0	0	1	0	0	0	55	183	4	239	P20	2	3.0	0.0	3.0	3.76890756302521	0.4215314016153988	4.0	3827
AAACCAGAACACCATTAACGCATGATTAACCACCCATAGCAAGGATTACTTTTGTAAAGAAAAACACAGCAATGAAAGAATAGCTCTATTTATTAATAAAACGTGTCATTCTGACTAAGACCTTTTATCTTACCCTTAAGATTTCAGGAA	44	110	81	1	0	0	0	0	0	37	197	6	235	P20	2	1.0	0.0	1.0	3.841880341880342	0.3648531647605383	4.0	3827
AAACCAGAACACCATTAACGCATGATTAACCACCCATAGCAAGGATTACTTTTGTAAAGAAAAACACAGCAATGAAAGAATAGCTCTATTTATTAATAAAACGTGTCATTCTGACTAAGACCTTTTATCTTACCCTTAAGATTTCAGGAG	109	167	182	1	2	1	2	0	0	71	381	3	458	P20	3	2.6666666666666665	1.1055415967851334	2.5	3.8429203539823007	0.3638758453437841	4.0	3827
AAACCAGAACACCATTAACGCATGATTAACCACCCATAGCAAGGATTACTTTTGTAAAGAAAAACACAGCAATGAAAGAATAGCTCTATTTATTAATAAAACGTGTCATTCTGATTAAGACCTCTTATCTTACCCTTAAGATTTCAGGAA	143	244	247	0	2	1	1	1	0	155	474	4	634	P20	2	2.75	0.82915619758885	2.5	3.749206349206349	0.4443197103877483	4.0	3827
AAACCAGAACACCATTAACGCATGATTAACCACCCATAGCAAGGATTACTTTTGTAAAGAAAAACACAGCAATGAAAGAATAGCTCTATTTATTAATAAAACGTGTCATTCTGATTAAGACCTTCTATCTTACCCTTAAGATTTCAGGAA	24	45	68	1	0	0	0	0	5	45	86	1	137	P20	2	1.0	0.0	1.0	3.5955882352941178	0.5607069653910698	4.0	3827
AAACCAGAACACCATTAACGCATGATTAACCACCCATAGCAAGGATTACTTTTGTAAAGAAAAACACAGCAATGAAAGAATAGCTCTATTTATTAATAAAACGTGTCATTCTGATTAAGACCTTTCATCTTACCCTTAAGATTTCAGGAA	1122	1516	2048	8	5	4	6	4	2	574	4083	65	4686	P20	2	2.347826086956522	1.2017630400943695	2.0	3.8734720137250696	0.341355200570974	4.0	3827
AAACCAGAACACCATTAACGCATGATTAACCACCCATAGCAAGGATTACTTTTGTAAAGAAAAACACAGCAATGAAAGAATAGCTCTATTTATTAATAAAACGTGTCATTCTGATTAAGACCTTTTATCTAACCCTTAAGATTTCAGGAA	994	1436	1595	9	5	8	9	5	1	1036	2952	73	4025	P20	2	2.548387096774193	1.1869915801918771	3.0	3.736354531797697	0.4496093341176673	4.0	3827
AAACCAGAACACCATTAACGCATGATTAACCACCCATAGCAAGGATTACTTTTGTAAAGAAAAACACAGCAATGAAAGAATAGCTCTATTTATTAATAAAACGTGTCATTCTGATTAAGACCTTTTATCTGACCCTTAAGATTTCAGGAA	1000	1074	2188	7	3	14	5	8	0	770	3455	58	4262	P20	2	2.586206896551724	1.0344827586206895	3.0	3.8124261752893926	0.4046348484044564	4.0	3827
AAACCAGAACACCATTAACGCATGATTAACCACCCATAGCAAGGATTACTTTTGTAAAGAAAAACACAGCAATGAAAGAATAGCTCTATTTATTAATAAAACGTGTCATTCTGATTAAGACCTTTTATCTTACCCTTAAGATCTCAGGAA	18	55	56	0	0	0	2	0	0	46	81	6	129	P20	2	4.0	0.0	4.0	3.637795275590552	0.480637557859271	4.0	3827
AAACCAGAACACCATTAACGCATGATTAACCACCCATAGCAAGGATTACTTTTGTAAAGAAAAACACAGCAATGAAAGAATAGCTCTATTTATTAATAAAACGTGTCATTCTGATTAAGACCTTTTATCTTACCCTTAAGATTTCAGGAA	4637	6494	7381	30	32	20	35	14	7	4600	13774	310	18512	P20	1	2.5128205128205128	1.166596222161777	2.0	3.746887741234031	0.4408786430351495	4.0	3827
AAACCAGAACACCATTAACGCATGATTAACCACCCATAGCAAGGATTACTTTTGTAAAGAAAAACACAGCAATGAAAGAATAGCTCTATTTATTAATAAAACGTGTCATTCTGATTAAGACCTTTTATCTTACCCTTAAGATTTCAGGAG	553	587	741	2	1	2	3	2	0	602	1269	19	1881	P20	2	2.75	1.1989578808281798	3.0	3.6753870795515216	0.4750223218782546	4.0	3827
AAACCAGAACACCATTAACGCATGATTAACCACCCATAGCAAGGATTACTTTTGTAAAGAAAAACACAGCAATGAAAGAATAGCTCTATTTATTAATAAAACGTGTCATTCTGATTAAGACCTTTTATCTTACCCTTGAGATTTCAGGAA	12	17	26	1	0	0	0	0	0	28	26	2	55	P20	2	1.0	0.0	1.0	3.4814814814814814	0.4996569467863719	3.0	3827
AAACCAGAACACCATTAACGCATGATTAACCACCCATAGCAAGGATTACTTTTGTAAAGAAAAACACAGCAATGAAAGAATAGCTCTATTTATTAATAAAACGTGTCATTCTGATTAAGATCTTTTATCTTACCCTTAAGATTTCAGGAG	12	93	112	0	0	1	0	0	1	0	215	10	217	P20	3	3.0	0.0	3.0	3.990740740740741	0.1357673916538442	4.0	3827
AAACCAGAACACCATTAACGCATGATTAACCACCCATAGCAAGGATTACTTTTGTAAAGAAAAACACAGCAATGAAAGAATAGCTCTATTTATTAATAAAACGTGTCGTTCTGATTAAGACCTTTTATCTTACCCTTAAGATTTCAGGAA	112	149	252	0	0	1	1	0	0	78	433	11	513	P20	2	3.5	0.5	3.5	3.847358121330724	0.3596419546515534	4.0	3827
AAACCAGAACACCATTAACGCATGATTAACCACCCATAGCAAGGATTACTTTTGTAAAGAAAAACACAGCAATGAAAGAATAGCTCTATTTATTAATAAAACGTGTCGTTCTGATTAAGGCCTTTTATCTTACCCTTAAGATTTCAGGAA	11	12	33	1	0	0	0	0	0	12	43	2	56	P20	3	1.0	0.0	1.0	3.7818181818181817	0.4130115160582016	4.0	3827
AAACCAGAACACCATTAACGCATGATTAACCACCCATAGCAAGGATTACTTTTGTAAAGAAAAACACAGCAATGAAAGAATAGCTCTATTTATTAATAAAACGTGTCGTTCTGATTAGGACCTTTTATCTTACCCTTAAGATTTCAGGAA	12	26	23	0	0	0	1	0	0	4	56	1	61	P20	3	4.0	0.0	4.0	3.933333333333333	0.2494438257849294	4.0	3827
AAACCAGAACACCATTAACGCATGATTAACCACCCATAGCAAGGATTACTTTTGTAAAGAAAAACACAGCAATGAAAGAATAGCTTAATTTATTAATAAAACGTGTCATTCTGATTAAGACCTTTTATCTTACCCTTAAGATTTCAGGAA	449	441	412	2	1	1	1	0	1	538	758	23	1302	P20	1	2.2	1.16619037896906	2.0	3.583654587509637	0.4945138319954791	4.0	3827
AAACCAGAACACCATTAACGCATGATTAACCACCCATAGCAAGGATTACTTTTGTAAAGAAAAACACAGCAATGAAAGAATAGCTTCATTTATTAATAAAACGTGTCATTCCGATTAAGACCTTTTATCTTACCCTTAAGATTTCAGGAA	12	20	33	1	0	1	0	2	10	12	39	12	65	P20	2	2.0	1.0	2.0	3.3968253968253967	0.8644602415358796	4.0	3827
AAACCAGAACACCATTAACGCATGATTAACCACCCATAGCAAGGATTACTTTTGTAAAGAAAAACACAGCAATGAAAGAATAGCTTCATTTATTAATAAAACGTGTCATTCTGATTAAGACCTCTTATCTTACCCTTAAGATTTCAGGAA	26	27	40	0	1	1	0	0	3	23	65	1	93	P20	2	2.5	0.5	2.5	3.681318681318681	0.5320315796444046	4.0	3827
AAACCAGAACACCATTAACGCATGATTAACCACCCATAGCAAGGATTACTTTTGTAAAGAAAAACACAGCAATGAAAGAATAGCTTCATTTATTAATAAAACGTGTCATTCTGATTAAGACCTTTTATCTTACCCTTAAGACTTCAGGAA	11	20	14	0	0	1	0	0	0	17	27	1	45	P20	2	3.0	0.0	3.0	3.613636363636364	0.4869155746733761	4.0	3827
AAACCAGAACACCATTAACGCATGATTAACCACCCATAGCAAGGATTACTTTTGTAAAGAAAAACACAGCAATGAAAGAATAGCTTCATTTATTAATAAAACGTGTCATTCTGATTAAGACCTTTTATCTTACCCTTAAGATTCCAGGAA	8	18	13	0	1	1	0	0	0	13	24	1	39	P20	2	2.5	0.5	2.5	3.6486486486486487	0.4773924792609647	4.0	3827
AAACCAGAACACCATTAACGCATGATTAACCACCCATAGCAAGGATTACTTTTGTAAAGAAAAACACAGCAATGAAAGAATAGCTTCATTTATTAATAAAACGTGTCATTCTGATTAAGACCTTTTATCTTACCCTTAAGATTTCAGGAA	543	851	513	4	24	80	8	0	10	620	1161	53	1907	P20	1	2.793103448275862	0.6090869562984721	3.0	3.6426577331099934	0.4907297800462392	4.0	3827
AAACCAGAACACCATTAACGCATGATTAACCACCCATAGCAAGGATTACTTTTGTAAAGAAAAACACAGCAATGAAAGAATAGCTTCATTTATTAATAAAACGTGTCATTCTGATTAAGACCTTTTATCTTACCCTTAAGATTTCAGGAG	19	40	33	1	1	2	0	0	0	22	66	3	92	P20	2	2.25	0.82915619758885	2.5	3.75	0.4330127018922193	4.0	3827
AAACCAGAACACCATTAACGCATGATTAACCACCCATAGCAAGGATTACTTTTGTAAAGAAAAACACAGCAATGAAAGAATAGCTTCATTTATTAATAAAACGTGTCATTCTGATTAAGACCTTTTATCTTACCCTTAGGATTTCAGGAA	143	82	236	0	1	3	2	0	0	13	442	14	461	P20	2	3.1666666666666665	0.6871842709362768	3.0	3.971428571428572	0.1665986255670086	4.0	3827
AAACCAGAACACCATTAACGCATGATTAACCACCCATAGCAAGGATTACTTTTGTAAAGAAAAACACAGCAATGAAAGAATAGCTTCATTTATTAATAAAACGTGTCGTTCTGATTAAGACCTTTTATCTTACCCTTAAGATTTCAGGAA	1465	1917	2075	9	8	2	9	2	3	1197	4227	70	5457	P20	2	2.392857142857143	1.2345990012459718	2.0	3.777307054706208	0.4200194342309224	4.0	3827
AAACCAGAACACCATTAACGCATGATTAACCACCCATAGCAAGGATTACTTTTGTAAAGAAAAACACAGCAATGAAAGAATAGCTTTAATTATTAATAAAACGTGTCATTCTGATTAAGACCTTCTATCTTACCCTTAAGATTTCAGGAA	274	425	490	0	0	0	1	2	0	212	974	34	1189	P20	2	4.0	0.0	4.0	3.8164983164983166	0.3999122725733002	4.0	3827
AAACCAGAACACCATTAACGCATGATTAACCACCCATAGCAAGGATTACTTTTGTAAAGAAAAACACAGCAATGAAAGAATAGCTTTAATTATTAATAAAACGTGTCATTCTGATTAAGACCTTTTATCTTACCCTTAAGATTTCAGGAA	52	67	69	1	0	0	2	0	0	57	128	6	188	P20	1	3.0	1.4142135623730951	4.0	3.691891891891892	0.4617114919797324	4.0	3827
AAACCAGAACACCATTAACGCATGATTAACCACCCATAGCAAGGATTACTTTTGTAAAGAAAAACACAGCAATGAAAGAATAGCTTTACCTATTAATAAAACGTGTCATTCTGATTAAGACCTTTTATCTTACCCTTAAGATTTCAGGAA	115	101	61	0	3	0	1	0	0	214	59	8	277	P20	2	2.5	0.8660254037844386	2.0	3.216117216117216	0.41159514697693	3.0	3827
AAACCAGAACACCATTAACGCATGATTAACCACCCATAGCAAGGATTACTTTTGTAAAGAAAAACACAGCAATGAAAGAATAGCTTTACTTATTAATAAAACGTGTCATTCTGATTAAGACCTTTTATCTTACCCTTAAGATTTCAGGAA	173	166	128	0	23	70	139	0	1	121	113	44	467	P20	1	3.5	0.6695340634119862	4.0	3.476595744680851	0.5079004618336436	3.0	3827
AAACCAGAACACCATTAACGCATGATTAACCACCCATAGCAAGGATTACTTTTGTAAAGAAAAACACAGCAATGAAAGAATAGCTTTACTTATTAATAAAACGTGTCATTCTGATTATGACCTTTTATCTTACCCTTAAGATTTCAGGAA	5	7	58	0	8	5	51	0	2	0	4	13	70	P20	2	3.671875	0.6859001271139991	4.0	3.333333333333333	0.9428090415820636	4.0	3827
AAACCAGAACACCATTAACGCATGATTAACCACCCATAGCAAGGATTACTTTTGTAAAGAAAAACACAGCAATGAAAGAATAGCTTTACTTATTAATAAAACGTGTCATTCTGATTTAGACCTTTTATCCTACCCTTAAGATTTCAGGAA	27	35	89	0	55	77	14	0	0	3	2	13	151	P20	3	2.719178082191781	0.627488478144851	3.0	3.4	0.4898979485566356	3.0	3827
AAACCAGAACACCATTAACGCATGATTAACCACCCATAGCAAGGATTACTTTTGTAAAGAAAAACACAGCAATGAAAGAATAGCTTTACTTATTAATAAAACGTGTCGTTCTGATTAAGACCTTTTATCTTACCCTTAAGATTTCAGGAA	777	1377	1172	4	7	8	7	2	1	1280	2017	30	3326	P20	2	2.6923076923076925	1.029160627712281	3.0	3.60969696969697	0.4921473347298818	4.0	3827
AAACCAGAACACCATTAACGCATGATTAACCACCCATAGCAAGGATTACTTTTGTAAAGAAAAACACAGCAATGAAAGAATAGCTTTACTTATTAATAAAACGTGTCGTTCTGATTAAGACCTTTTATCTTACCCTTAAGATTTCAGGAG	6	21	17	0	1	0	0	1	0	15	27	1	44	P20	3	2.0	0.0	2.0	3.581395348837209	0.6187969625883755	4.0	3827
AAACCAGAACACCATTAACGCATGATTAACCACCCATAGCAAGGATTACTTTTGTAAAGAAAAACACAGCAATGAAAGAATAGCTTTAGTTATTAATAAAACGTGTCATTCTGATTAAGACCTTTTATCTTACCCCTAAGATTTCAGGAG	82	72	265	1	1	2	2	1	0	22	390	14	419	P20	3	2.833333333333333	1.0671873729054748	3.0	3.939467312348668	0.267200910203086	4.0	3827
AAACCAGAACACCATTAACGCATGATTAACCACCCATAGCAAGGATTACTTTTGTAAAGAAAAACACAGCAATGAAAGAATAGCTTTATACATTAATAAAACGTGTCATTCTGATTAAGACCTTTTATCTTACCCTTAAGATTTCAGGAA	169	242	217	1	2	1	1	2	0	136	485	10	628	P20	2	2.4	1.019803902718557	2.0	3.7720706260032095	0.4418588142216771	4.0	3827
AAACCAGAACACCATTAACGCATGATTAACCACCCATAGCAAGGATTACTTTTGTAAAGAAAAACACAGCAATGAAAGAATAGCTTTATCTATTAATAAAACGCGTCATTCTGATTAAGACCTTTTATCTTACCCTTAAGATTTCAGGAA	27	59	63	2	0	0	0	0	0	28	119	2	149	P20	2	1.0	0.0	1.0	3.809523809523809	0.392676726249301	4.0	3827
AAACCAGAACACCATTAACGCATGATTAACCACCCATAGCAAGGATTACTTTTGTAAAGAAAAACACAGCAATGAAAGAATAGCTTTATCTATTAATAAAACGTGCCATTCTGATTAAGACCTTTTATCTTACCCTTAAGATTTCAGGAA	9	18	18	1	1	0	0	0	0	8	35	2	45	P20	2	1.5	0.5	1.5	3.813953488372093	0.389144198387942	4.0	3827
AAACCAGAACACCATTAACGCATGATTAACCACCCATAGCAAGGATTACTTTTGTAAAGAAAAACACAGCAATGAAAGAATAGCTTTATCTATTAATAAAACGTGTCATTCCGATTAAGACCTTTTATCTTACCCTTAAGATTTCAGGAA	580	621	638	2	2	5	3	3	0	25	1799	26	1839	P20	2	2.75	1.0103629710818451	3.0	3.9813902572523263	0.1676771808306295	4.0	3827
AAACCAGAACACCATTAACGCATGATTAACCACCCATAGCAAGGATTACTTTTGTAAAGAAAAACACAGCAATGAAAGAATAGCTTTATCTATTAATAAAACGTGTCATTCCGATTAAGACCTTTTATCTTACCCTTAAGATTTCAGGAG	16	31	38	2	0	0	0	0	0	1	82	2	85	P20	3	1.0	0.0	1.0	3.987951807228916	0.1091010257606917	4.0	3827
AAACCAGAACACCATTAACGCATGATTAACCACCCATAGCAAGGATTACTTTTGTAAAGAAAAACACAGCAATGAAAGAATAGCTTTATCTATTAATAAAACGTGTCATTCTGATTAAGACCTCTTATCTTACCCTTAAGATTTCAGGAA	49	95	94	2	0	0	4	0	0	56	176	6	238	P20	2	3.0	1.4142135623730951	4.0	3.7586206896551726	0.4279197808962364	4.0	3827
AAACCAGAACACCATTAACGCATGATTAACCACCCATAGCAAGGATTACTTTTGTAAAGAAAAACACAGCAATGAAAGAATAGCTTTATCTATTAATAAAACGTGTCATTCTGATTAAGACCTTTCATCTTACCCTTAAGATTTCAGGAA	9	17	21	0	1	1	0	0	0	7	38	1	47	P20	2	2.5	0.5	2.5	3.844444444444445	0.3624334762288908	4.0	3827
AAACCAGAACACCATTAACGCATGATTAACCACCCATAGCAAGGATTACTTTTGTAAAGAAAAACACAGCAATGAAAGAATAGCTTTATCTATTAATAAAACGTGTCATTCTGATTAAGACCTTTTATCTTACCCCTAAGATTTCAGGAA	15	53	41	1	5	3	0	0	0	13	87	4	109	P20	2	2.2222222222222223	0.6285393610547089	2.0	3.87	0.3363034344160047	4.0	3827
AAACCAGAACACCATTAACGCATGATTAACCACCCATAGCAAGGATTACTTTTGTAAAGAAAAACACAGCAATGAAAGAATAGCTTTATCTATTAATAAAACGTGTCATTCTGATTAAGACCTTTTATCTTACCCCTAAGATTTCAGGAG	266	599	476	2	1	0	2	1	1	223	1111	26	1341	P20	3	2.4	1.3564659966250536	2.0	3.8293413173652695	0.3840863452769503	4.0	3827
AAACCAGAACACCATTAACGCATGATTAACCACCCATAGCAAGGATTACTTTTGTAAAGAAAAACACAGCAATGAAAGAATAGCTTTATCTATTAATAAAACGTGTCATTCTGATTAAGACCTTTTATCTTACCCTTAAGATCTCAGGAA	14	25	19	0	0	1	0	0	0	21	36	3	58	P20	2	3.0	0.0	3.0	3.631578947368421	0.4823763889427199	4.0	3827
AAACCAGAACACCATTAACGCATGATTAACCACCCATAGCAAGGATTACTTTTGTAAAGAAAAACACAGCAATGAAAGAATAGCTTTATCTATTAATAAAACGTGTCATTCTGATTAAGACCTTTTATCTTACCCTTAAGATTCCAGGAA	1123	1543	2147	11	11	10	9	2	1	975	3794	67	4813	P20	2	2.414634146341464	1.1037764389253426	2.0	3.7940067057837386	0.408036563729008	4.0	3827
AAACCAGAACACCATTAACGCATGATTAACCACCCATAGCAAGGATTACTTTTGTAAAGAAAAACACAGCAATGAAAGAATAGCTTTATCTATTAATAAAACGTGTCATTCTGATTAAGACCTTTTATCTTACCCTTAAGATTTCAGGAA	971	1671	1598	5	82	42	25	5	2	1387	2692	63	4240	P20	1	2.564935064935065	0.7971159432305117	2.0	3.6558981889378366	0.4837528822784686	4.0	3827
AAACCAGAACACCATTAACGCATGATTAACCACCCATAGCAAGGATTACTTTTGTAAAGAAAAACACAGCAATGAAAGAATAGCTTTATCTATTAATAAAACGTGTCATTCTGATTAAGACCTTTTATCTTACCCTTAAGATTTCAGGAG	302	550	501	2	4	3	2	1	0	443	898	15	1353	P20	2	2.4545454545454546	0.9875254992000196	2.0	3.6676602086438153	0.4757740990582408	4.0	3827
AAACCAGAACACCATTAACGCATGATTAACCACCCATAGCAAGGATTACTTTTGTAAAGAAAAACACAGCAATGAAAGAATAGCTTTATCTATTAATAAAACGTGTCATTCTGATTAAGACCTTTTATCTTACCCTTAAGATTTCGGGAA	14	20	13	0	8	4	0	0	0	5	30	2	47	P20	2	2.333333333333333	0.4714045207910317	2.0	3.857142857142857	0.3499271061118826	4.0	3827
AAACCAGAACACCATTAACGCATGATTAACCACCCATAGCAAGGATTACTTTTGTAAAGAAAAACACAGCAATGAAAGAATAGCTTTATCTATTAATAAAACGTGTCATTCTGATTAAGATCTTTTATCTTACCCTTAAGATTTCAGGAA	325	428	487	1	3	5	7	2	1	7	1214	25	1240	P20	2	3.125	0.927024810886958	3.0	3.987745098039216	0.1534360708420543	4.0	3827
AAACCAGAACACCATTAACGCATGATTAACCACCCATAGCAAGGATTACTTTTGTAAAGAAAAACACAGCAATGAAAGAATAGCTTTATCTATTAATAAAACGTGTCATTCTGATTAAGGCCTTTTATCTTACCCTTAAGATTTCAGGAA	19	10	10	0	0	17	0	0	0	5	17	3	39	P20	2	3.0	0.0	3.0	3.772727272727273	0.419070202604222	4.0	3827
AAACCAGAACACCATTAACGCATGATTAACCACCCATAGCAAGGATTACTTTTGTAAAGAAAAACACAGCAATGAAAGAATAGCTTTATCTATTAATAAAACGTGTCGTTCTGATTAAGACCTTTTATCTTACCCTTAAGATTTCAGGAA	47	66	66	0	0	0	2	0	0	30	147	1	179	P20	2	4.0	0.0	4.0	3.830508474576271	0.3751854851047229	4.0	3827
AAACCAGAACACCATTAACGCATGATTAACCACCCATAGCAAGGATTACTTTTGTAAAGAAAAACACAGCAATGAAAGAATAGCTTTATCTATTAATAAAGCGTGTCATTCTGATTAAGACCTTTTATCTTACCCTTAAGATTTCAGGAA	30	36	40	0	0	0	1	0	4	60	41	5	106	P20	2	4.0	0.0	4.0	3.3523809523809525	0.5517237469699139	3.0	3827
AAACCAGAACACCATTAACGCATGATTAACCACCCATAGCAAGGATTACTTTTGTAAAGAAAAACACAGCAATGAAAGAATAGCTTTATTAATTAATAAAACGTGTCATTCTGATTAAGACCTTTTATCTTACCCTTAAGATCTCAGGAA	250	121	73	2	1	1	6	1	0	2	431	19	444	P20	2	3.1	1.2206555615733703	4.0	3.988479262672811	0.1587856880554843	4.0	3827
AAACCAGAACACCATTAACGCATGATTAACCACCCATAGCAAGGATTACTTTTGTAAAGAAAAACACAGCAATGAAAGAATAGCTTTATTAATTAATAAAACGTGTCATTCTGATTAAGACCTTTTATCTTACCCTTAAGATTTCAGGAA	268	198	275	4	83	162	233	2	2	70	185	24	741	P20	1	3.2946058091286305	0.7758892303193737	3.0	3.6911196911196913	0.5246420927092827	4.0	3827
AAACCAGAACACCATTAACGCATGATTAACCACCCATAGCAAGGATTACTTTTGTAAAGAAAAACACAGCAATGAAAGAATAGCTTTATTAATTAATAGAACGTGTCATTCTGATTAAGACCCTTTATCTTACCCTTAAGATTTCAGGAA	57	176	111	0	0	1	0	2	0	148	193	5	344	P20	3	3.0	0.0	3.0	3.5510204081632653	0.5313965945425118	4.0	3827
AAACCAGAACACCATTAACGCATGATTAACCACCCATAGCAAGGATTACTTTTGTAAAGAAAAACACAGCAATGAAAGAATAGCTTTATTCATTAATAAAACGTGTCATCCTGATAAGGACCTTTTATCTTACCCTTAAGATTTCAGGAA	25	22	26	0	0	0	1	0	0	0	72	3	73	P20	4	4.0	0.0	4.0	4.0	0.0	4.0	3827
AAACCAGAACACCATTAACGCATGATTAACCACCCATAGCAAGGATTACTTTTGTAAAGAAAAACACAGCAATGAAAGAATAGCTTTATTCATTAATAAAACGTGTCATTCTGATTAAGACCTCTTATCTTACCCTTAAGATTTCAGGAA	15	33	37	0	0	0	3	0	0	17	65	1	85	P20	2	4.0	0.0	4.0	3.792682926829268	0.405384637526699	4.0	3827
AAACCAGAACACCATTAACGCATGATTAACCACCCATAGCAAGGATTACTTTTGTAAAGAAAAACACAGCAATGAAAGAATAGCTTTATTCATTAATAAAACGTGTCATTCTGATTAAGACCTTTTATCTTACCAATAAGATTTCAGGAA	842	783	1232	6	9	5	6	3	0	802	2026	49	2857	P20	3	2.423076923076923	1.080351685014472	2.0	3.713528788413988	0.4590900062525379	4.0	3827
AAACCAGAACACCATTAACGCATGATTAACCACCCATAGCAAGGATTACTTTTGTAAAGAAAAACACAGCAATGAAAGAATAGCTTTATTCATTAATAAAACGTGTCATTCTGATTAAGACCTTTTATCTTACCCTTAAGATTTCAGGAA	440	501	697	1	16	16	2	4	0	395	1204	31	1638	P20	1	2.5428571428571427	0.6477590885002649	3.0	3.746101060511541	0.4521130341527194	4.0	3827
AAACCAGAACACCATTAACGCATGATTAACCACCCATAGCAAGGATTACTTTTGTAAAGAAAAACACAGCAATGAAAGAATAGCTTTATTCATTAATAAAACGTGTCATTCTGATTAAGACCTTTTATCTTACCCTTAAGATTTCAGGAG	147	267	415	4	1	3	0	1	1	48	771	12	829	P20	2	1.875	0.927024810886958	1.5	3.9354445797807553	0.2648249087836674	4.0	3827
AAACCAGAACACCATTAACGCATGATTAACCACCCATAGCAAGGATTACTTTTGTAAAGAAAAACACAGCAATGAAAGAATAGCTTTATTCATTAATAAAACGTGTCATTCTGATTAAGACCTTTTATCTTACCCTTAAGGTTTCAGGAG	23	5	17	1	11	25	0	0	4	4	0	5	45	P20	3	2.6486486486486487	0.5309968298483378	3.0	2.5	0.5	2.5	3827
AAACCAGAACACCATTAACGCATGATTAACCACCCATAGCAAGGATTACTTTTGTAAAGAAAAACACAGCAATGAAAGAATAGCTTTATTCATTAATAAAGCGAGTCATTCTGATTAAGACCTTTTATCTTACCCTTAAGATTCCAGGAA	287	350	224	2	2	2	0	1	0	375	479	10	861	P20	4	2.0	0.816496580927726	2.0	3.557894736842105	0.5036524032560874	4.0	3827
AAACCAGAACACCATTAACGCATGATTAACCACCCATAGCAAGGATTACTTTTGTAAAGAAAAACACAGCAATGAAAGAATAGCTTTATTCATTAATAAAGCGAGTCATTCTGATTAAGACCTTTTATCTTACCCTTAAGATTTCAGGAA	57	70	58	0	1	0	0	0	0	83	101	4	185	P20	3	2.0	0.0	2.0	3.5489130434782608	0.4976017626352361	4.0	3827
AAACCAGAACACCATTAACGCATGATTAACCACCCATAGCAAGGATTACTTTTGTAAAGAAAAACACAGCAATGAAAGAATAGCTTTATTCTTTAATAAAACGTGTCGTCCTGATTAAGACCTTTAATCTTACCCTTAAGATTTCAGGAA	2070	4548	3947	10	16	16	14	2	4	2466	8037	117	10565	P20	5	2.607142857142857	1.0467393492680603	3.0	3.764011799410029	0.4268499741386866	4.0	3827
AAACCAGAACACCATTAACGCATGATTAACCACCCATAGCAAGGATTACTTTTGTAAAGAAAAACACAGCAATGAAAGAATAGCTTTATTCTTTAATAAAACGTGTCGTCCTGATTAAGACCTTTTATCTTACCCTTAAGATTTCAGGAA	80	202	167	0	0	1	1	0	0	116	331	5	449	P20	4	3.5	0.5	3.5	3.740492170022371	0.438364592728394	4.0	3827
AAACCAGAACACCATTAACGCATGATTAACCACCCATAGCAAGGATTACTTTTGTAAAGAAAAACACAGCAATGAAAGAATAGCTTTATTTAATAATAAAACGTGTCATTCTGATTAAGACCTTTTATCTTACCCTTAAGATTCCAGGAA	823	1103	1273	7	4	3	8	1	0	1127	2049	51	3199	P20	2	2.5454545454545454	1.2694763676153582	2.5	3.644318539502676	0.4806877710971531	4.0	3827
AAACCAGAACACCATTAACGCATGATTAACCACCCATAGCAAGGATTACTTTTGTAAAGAAAAACACAGCAATGAAAGAATAGCTTTATTTAATAATAAAACGTGTCATTCTGATTAAGACCTTTTATCTTACCCTTAAGATTTCAGGAA	236	324	347	1	8	69	2	0	1	324	502	17	907	P20	1	2.9	0.406201920231798	3.0	3.6058041112454657	0.4911454669740603	4.0	3827
AAACCAGAACACCATTAACGCATGATTAACCACCCATAGCAAGGATTACTTTTGTAAAGAAAAACACAGCAATGAAAGAATAGCTTTATTTAATAATAAAACGTGTCATTCTGATTAAGACCTTTTATCTTACCCTTAAGATTTCAGGAG	19	16	18	0	0	3	1	0	0	21	28	1	53	P20	2	3.25	0.4330127018922193	3.0	3.571428571428572	0.4948716593053934	4.0	3827
AAACCAGAACACCATTAACGCATGATTAACCACCCATAGCAAGGATTACTTTTGTAAAGAAAAACACAGCAATGAAAGAATAGCTTTATTTACTAATAAAACGCGTCACTCTGATTAAGACCTTTTATCTTACCCTTAAGATTTCAGGAA	239	567	611	1	5	3	2	2	0	188	1216	19	1417	P20	3	2.5454545454545454	0.8907235428302466	2.0	3.8620199146514937	0.3570384181510991	4.0	3827
AAACCAGAACACCATTAACGCATGATTAACCACCCATAGCAAGGATTACTTTTGTAAAGAAAAACACAGCAATGAAAGAATAGCTTTATTTACTAATAAAACGCGTCATTCTGATTAAGACCTTTTATCTTACCCTTAAGATTTCAGGAA	314	521	408	3	1	1	1	2	0	348	887	20	1243	P20	2	2.0	1.1547005383792517	1.5	3.713823767178658	0.4625800318190443	4.0	3827
AAACCAGAACACCATTAACGCATGATTAACCACCCATAGCAAGGATTACTTTTGTAAAGAAAAACACAGCAATGAAAGAATAGCTTTATTTACTAATAAAACGTGTCATTCTGATTAAGACCTCTTATCTTACCCTTAAGATTTCAGGAA	24	74	44	1	0	0	0	2	0	48	91	5	142	P20	2	1.0	0.0	1.0	3.617021276595745	0.5669324508286906	4.0	3827
AAACCAGAACACCATTAACGCATGATTAACCACCCATAGCAAGGATTACTTTTGTAAAGAAAAACACAGCAATGAAAGAATAGCTTTATTTACTAATAAAACGTGTCATTCTGATTAAGACCTTATATCTTACCCATAAGATCTCAGGAA	72	180	189	2	2	0	0	0	0	73	364	7	441	P20	4	1.5	0.5	1.5	3.832951945080092	0.3730187693231852	4.0	3827
AAACCAGAACACCATTAACGCATGATTAACCACCCATAGCAAGGATTACTTTTGTAAAGAAAAACACAGCAATGAAAGAATAGCTTTATTTACTAATAAAACGTGTCATTCTGATTAAGACCTTTTATCCTACCCTTAAGATTTCAGGAA	8	13	12	0	0	2	0	0	0	9	22	4	33	P20	2	3.0	0.0	3.0	3.70967741935484	0.4539112025635576	4.0	3827
AAACCAGAACACCATTAACGCATGATTAACCACCCATAGCAAGGATTACTTTTGTAAAGAAAAACACAGCAATGAAAGAATAGCTTTATTTACTAATAAAACGTGTCATTCTGATTAAGACCTTTTATCTTACCCTTAAGATCTCAGGAA	17	21	19	0	0	1	0	0	0	20	36	7	57	P20	2	3.0	0.0	3.0	3.642857142857143	0.4791574237499549	4.0	3827
AAACCAGAACACCATTAACGCATGATTAACCACCCATAGCAAGGATTACTTTTGTAAAGAAAAACACAGCAATGAAAGAATAGCTTTATTTACTAATAAAACGTGTCATTCTGATTAAGACCTTTTATCTTACCCTTAAGATTCCAGGAA	16	22	25	0	1	0	0	0	0	24	38	1	63	P20	2	2.0	0.0	2.0	3.612903225806452	0.4870860925981128	4.0	3827
AAACCAGAACACCATTAACGCATGATTAACCACCCATAGCAAGGATTACTTTTGTAAAGAAAAACACAGCAATGAAAGAATAGCTTTATTTACTAATAAAACGTGTCATTCTGATTAAGACCTTTTATCTTACCCTTAAGATTTCAGGAA	2266	3213	2979	11	38	45	32	12	1	2641	5678	228	8458	P20	1	2.7777777777777777	0.924867119489347	3.0	3.678468554968795	0.4764770675643419	4.0	3827
AAACCAGAACACCATTAACGCATGATTAACCACCCATAGCAAGGATTACTTTTGTAAAGAAAAACACAGCAATGAAAGAATAGCTTTATTTACTAATAAAACGTGTCATTCTGATTAAGACCTTTTATCTTACCCTTAAGATTTCAGGAG	565	442	532	3	51	39	17	0	0	107	1322	49	1539	P20	2	2.636363636363636	0.7713892158398701	3.0	3.9251224632610215	0.2631936382796538	4.0	3827
AAACCAGAACACCATTAACGCATGATTAACCACCCATAGCAAGGATTACTTTTGTAAAGAAAAACACAGCAATGAAAGAATAGCTTTATTTACTAATAAGACGTGTCATTCTGATTAAGACCTCTTATCTTACCCTTAAGATTTCAGGAA	40	56	59	2	1	0	0	0	0	8	144	1	155	P20	3	1.3333333333333333	0.4714045207910317	1.0	3.947368421052632	0.223296878269436	4.0	3827
AAACCAGAACACCATTAACGCATGATTAACCACCCATAGCAAGGATTACTTTTGTAAAGAAAAACACAGCAATGAAAGAATAGCTTTATTTATAAATAAAACGTGTCATTCTGATTAAGACCTTTTATCTTACCCTTAAGATTTCAGGAA	86	168	75	2	0	0	1	0	2	198	126	15	329	P20	1	2.0	1.4142135623730951	1.0	3.380368098159509	0.49795396043443	3.0	3827
AAACCAGAACACCATTAACGCATGATTAACCACCCATAGCAAGGATTACTTTTGTAAAGAAAAACACAGCAATGAAAGAATAGCTTTATTTATAAATAAAACGTGTCGTTCTGATTAAGACCTTTTATCTTACCCTTAAGATTTCAGGAA	178	390	446	2	1	1	2	0	0	273	735	14	1014	P20	2	2.5	1.2583057392117916	2.5	3.7291666666666665	0.4443901876604488	4.0	3827
AAACCAGAACACCATTAACGCATGATTAACCACCCATAGCAAGGATTACTTTTGTAAAGAAAAACACAGCAATGAAAGAATAGCTTTATTTATCAATAAAACGCGTCATTCTGATTAAGACCTTTTATCTTACCCTTAAGATTTCAGGAA	950	1501	1347	3	6	4	9	3	2	789	2982	59	3798	P20	2	2.863636363636364	1.0993987838588932	3.0	3.7876059322033897	0.4160638159559898	4.0	3827
AAACCAGAACACCATTAACGCATGATTAACCACCCATAGCAAGGATTACTTTTGTAAAGAAAAACACAGCAATGAAAGAATAGCTTTATTTATCAATAAAACGTGTCATTCTGATTAAGACCTTTTATCTTACCCTTAAGACTTCAGGAA	5	20	18	0	0	1	0	0	0	14	28	3	43	P20	2	3.0	0.0	3.0	3.6666666666666665	0.4714045207910316	4.0	3827
AAACCAGAACACCATTAACGCATGATTAACCACCCATAGCAAGGATTACTTTTGTAAAGAAAAACACAGCAATGAAAGAATAGCTTTATTTATCAATAAAACGTGTCATTCTGATTAAGACCTTTTATCTTACCCTTAAGATTTCAGGAA	443	783	767	6	12	25	17	0	0	433	1500	55	1993	P20	1	2.8833333333333333	0.9325889889025188	3.0	3.775995861355406	0.4169247947948016	4.0	3827
AAACCAGAACACCATTAACGCATGATTAACCACCCATAGCAAGGATTACTTTTGTAAAGAAAAACACAGCAATGAAAGAATAGCTTTATTTATCAATAAAACGTGTCATTCTGATTAAGACCTTTTATCTTACCCTTAAGATTTCAGGAG	16	52	34	1	0	2	1	0	0	14	84	2	102	P20	2	2.75	1.0897247358851685	3.0	3.857142857142857	0.3499271061118826	4.0	3827
AAACCAGAACACCATTAACGCATGATTAACCACCCATAGCAAGGATTACTTTTGTAAAGAAAAACACAGCAATGAAAGAATAGCTTTATTTATCAATAAAACGTGTCATTCTGATTAAGACCTTTTATCTTACCCTTATGATTTTAGGAA	393	792	709	0	3	3	4	2	0	23	1859	24	1894	P20	3	3.1	0.8306623862918074	3.0	3.984607218683652	0.1467149288630425	4.0	3827
AAACCAGAACACCATTAACGCATGATTAACCACCCATAGCAAGGATTACTTTTGTAAAGAAAAACACAGCAATGAAAGAATAGCTTTATTTATCAATAAAACGTGTCATTCTGATTAGGACCTTTTATCTTACCCTTAAGATTTCAGGAA	78	123	127	1	0	0	0	0	0	48	279	7	328	P20	2	1.0	0.0	1.0	3.853211009174312	0.3538954407703836	4.0	3827
AAACCAGAACACCATTAACGCATGATTAACCACCCATAGCAAGGATTACTTTTGTAAAGAAAAACACAGCAATGAAAGAATAGCTTTATTTATCAATAGAACGTGTCATCCTGATTAAGACCTTTTATCTTACCCTTAAGATTTCAGGAA	151	346	205	0	2	0	1	3	0	607	89	6	702	P20	3	2.6666666666666665	0.9428090415820634	2.0	3.1187410586552216	0.3610992835855983	3.0	3827
AAACCAGAACACCATTAACGCATGATTAACCACCCATAGCAAGGATTACTTTTGTAAAGAAAAACACAGCAATGAAAGAATAGCTTTATTTATTAACAAAACGTGTCATTCTGATTAAGACCCTTTATCTTACCCTTAAGATTTCAGGAA	95	205	177	5	0	0	0	0	0	352	120	9	477	P20	2	1.0	0.0	1.0	3.254237288135593	0.435431612836106	3.0	3827
AAACCAGAACACCATTAACGCATGATTAACCACCCATAGCAAGGATTACTTTTGTAAAGAAAAACACAGCAATGAAAGAATAGCTTTATTTATTAACAAAACGTGTCATTCTGATTAAGACCTTTTATCTTACCCTTAAGATTTCAGGAA	348	427	462	8	35	118	13	0	1	281	781	54	1237	P20	1	2.781609195402299	0.6419311266870438	3.0	3.733772342427093	0.4441080493087632	4.0	3827
AAACCAGAACACCATTAACGCATGATTAACCACCCATAGCAAGGATTACTTTTGTAAAGAAAAACACAGCAATGAAAGAATAGCTTTATTTATTAACAAAACGTGTCATTCTGATTAAGACCTTTTATCTTACCCTTAAGATTTCAGGAG	78	178	107	1	2	4	1	1	0	221	133	14	363	P20	2	2.625	0.8569568250501305	3.0	3.369014084507042	0.4997440328740063	3.0	3827
AAACCAGAACACCATTAACGCATGATTAACCACCCATAGCAAGGATTACTTTTGTAAAGAAAAACACAGCAATGAAAGAATAGCTTTATTTATTAACAAAACGTGTCATTCTGATTAAGACCTTTTATCTTACCCTTAAGGTTTCAGGAA	31	18	14	0	1	2	0	0	0	53	7	2	63	P20	2	2.6666666666666665	0.4714045207910317	3.0	3.1166666666666667	0.3210226714043037	3.0	3827
AAACCAGAACACCATTAACGCATGATTAACCACCCATAGCAAGGATTACTTTTGTAAAGAAAAACACAGCAATGAAAGAATAGCTTTATTTATTAACAAAACGTGTCATTCTGATTAAGACCTTTTATCTTACCTTTAAGATTTCAGGAA	589	499	598	6	1	7	2	2	2	245	1421	65	1686	P20	2	2.3125	1.1021995055342748	3.0	3.8473053892215567	0.3727731279760066	4.0	3827
AAACCAGAACACCATTAACGCATGATTAACCACCCATAGCAAGGATTACTTTTGTAAAGAAAAACACAGCAATGAAAGAATAGCTTTATTTATTAACAAAACGTGTCATTCTGGTTAAGACCTTTTATCTTACCCTTAAGATTTCAGGAA	22	18	14	0	18	27	1	0	0	1	7	4	54	P20	2	2.630434782608696	0.5257994183672967	3.0	3.875	0.3307189138830738	4.0	3827
AAACCAGAACACCATTAACGCATGATTAACCACCCATAGCAAGGATTACTTTTGTAAAGAAAAACACAGCAATGAAAGAATAGCTTTATTTATTAATAAAAAGTGTCATTCTGATTAAGACCTTTTATCTTACCCTTAAGATTTCAGGAA	32	40	45	0	1	2	4	1	0	33	76	3	117	P20	1	3.4285714285714284	0.7284313590846836	4.0	3.672727272727273	0.5241285565599845	4.0	3827
AAACCAGAACACCATTAACGCATGATTAACCACCCATAGCAAGGATTACTTTTGTAAAGAAAAACACAGCAATGAAAGAATAGCTTTATTTATTAATAAAACATGTCACTCTGATTAAGACCTCTTATCTTACCCTTAAGATTTCAGGGG	42	113	86	0	1	0	0	0	0	3	237	3	241	P20	5	2.0	0.0	2.0	3.9875	0.1111024302164448	4.0	3827
AAACCAGAACACCATTAACGCATGATTAACCACCCATAGCAAGGATTACTTTTGTAAAGAAAAACACAGCAATGAAAGAATAGCTTTATTTATTAATAAAACATGTCATTCTGATTAAGACCTTTTATCTTACCCTTAAGATCTCAGGAA	51	60	39	4	0	1	0	0	0	71	74	5	150	P20	2	1.4	0.8	1.0	3.510344827586207	0.4998929730874515	4.0	3827
AAACCAGAACACCATTAACGCATGATTAACCACCCATAGCAAGGATTACTTTTGTAAAGAAAAACACAGCAATGAAAGAATAGCTTTATTTATTAATAAAACATGTCATTCTGATTAAGACCTTTTATCTTACCCTTAAGATTTCAGGAA	43	82	50	2	30	12	15	1	2	66	47	14	175	P20	1	2.6779661016949152	0.8914029689698105	2.0	3.3706896551724137	0.5652306885443278	3.0	3827
AAACCAGAACACCATTAACGCATGATTAACCACCCATAGCAAGGATTACTTTTGTAAAGAAAAACACAGCAATGAAAGAATAGCTTTATTTATTAATAAAACATGTCATTCTGATTAAGACCTTTTATCTTACCCTTAAGATTTCAGGAG	16	29	36	3	1	0	0	0	0	7	70	1	81	P20	2	1.25	0.4330127018922193	1.0	3.909090909090909	0.2874797872880344	4.0	3827
AAACCAGAACACCATTAACGCATGATTAACCACCCATAGCAAGGATTACTTTTGTAAAGAAAAACACAGCAATGAAAGAATAGCTTTATTTATTAATAAAACGAGTCATTCTGATTAAGACCTTTTATCTTACCCTTAAGATTTCAGGAA	616	738	592	13	2	3	3	1	0	645	1279	36	1946	P20	1	1.809523809523809	1.1388819755334665	1.0	3.663376623376623	0.4758413202433518	4.0	3827
AAACCAGAACACCATTAACGCATGATTAACCACCCATAGCAAGGATTACTTTTGTAAAGAAAAACACAGCAATGAAAGAATAGCTTTATTTATTAATAAAACGAGTCATTCTGATTAAGACCTTTTATCTTATCCTTAAGATTTCAGGAA	746	640	615	5	1	2	5	2	0	778	1208	40	2001	P20	2	2.5384615384615383	1.336780553614059	3.0	3.6056338028169015	0.4948512069362497	4.0	3827
AAACCAGAACACCATTAACGCATGATTAACCACCCATAGCAAGGATTACTTTTGTAAAGAAAAACACAGCAATGAAAGAATAGCTTTATTTATTAATAAAACGCGACATTCTGATTAAGACCTTTTATCTTACCCTTAAGATTTCAGGAA	18	32	47	0	1	0	0	0	1	75	20	1	97	P20	2	2.0	0.0	2.0	3.1979166666666665	0.4237676168084999	3.0	3827
AAACCAGAACACCATTAACGCATGATTAACCACCCATAGCAAGGATTACTTTTGTAAAGAAAAACACAGCAATGAAAGAATAGCTTTATTTATTAATAAAACGCGTCACTCTGATTAAGACCTTTTATCTTACCCTTAAGATTTCAGGAA	160	338	342	1	2	4	2	3	0	312	516	8	840	P20	2	2.7777777777777777	0.9162456945817024	3.0	3.6137184115523455	0.508653883002485	4.0	3827
AAACCAGAACACCATTAACGCATGATTAACCACCCATAGCAAGGATTACTTTTGTAAAGAAAAACACAGCAATGAAAGAATAGCTTTATTTATTAATAAAACGCGTCACTCTGATTAAGACCTTTTATCTTACCCTTAAGATTTCTGGAG	179	387	262	0	2	2	1	0	1	696	126	8	828	P20	4	2.8	0.7483314773547882	3.0	3.151883353584448	0.3622774270441647	3.0	3827
AAACCAGAACACCATTAACGCATGATTAACCACCCATAGCAAGGATTACTTTTGTAAAGAAAAACACAGCAATGAAAGAATAGCTTTATTTATTAATAAAACGCGTCATTCAGATTAAGACCTTTTATCTTACCCTTAAGATTTCAGGAA	80	132	129	2	0	0	0	0	0	134	205	4	341	P20	2	1.0	0.0	1.0	3.6047197640118	0.4889108006838395	4.0	3827
AAACCAGAACACCATTAACGCATGATTAACCACCCATAGCAAGGATTACTTTTGTAAAGAAAAACACAGCAATGAAAGAATAGCTTTATTTATTAATAAAACGCGTCATTCAGATTAAGACCTTTTATCTTGCCCTTAAGATTTCAGGAA	1111	1532	1720	8	14	8	10	2	2	1859	2460	51	4363	P20	3	2.5	1.0723805294763609	2.0	3.5676613462873004	0.4991223053428045	4.0	3827
AAACCAGAACACCATTAACGCATGATTAACCACCCATAGCAAGGATTACTTTTGTAAAGAAAAACACAGCAATGAAAGAATAGCTTTATTTATTAATAAAACGCGTCATTCTGATTAAGACCATTTATCTTACCCTTAAGATTTCAGGAA	414	765	738	2	2	4	2	1	1	265	1640	25	1917	P20	2	2.6	1.019803902718557	3.0	3.858416360776088	0.3545881880715214	4.0	3827
AAACCAGAACACCATTAACGCATGATTAACCACCCATAGCAAGGATTACTTTTGTAAAGAAAAACACAGCAATGAAAGAATAGCTTTATTTATTAATAAAACGCGTCATTCTGATTAAGACCTCTTATCTTACCCTTAAGATTTCAGGAA	50	79	61	1	0	1	0	0	0	69	119	1	190	P20	2	2.0	1.0	2.0	3.632978723404255	0.4819923849209389	4.0	3827
AAACCAGAACACCATTAACGCATGATTAACCACCCATAGCAAGGATTACTTTTGTAAAGAAAAACACAGCAATGAAAGAATAGCTTTATTTATTAATAAAACGCGTCATTCTGATTAAGACCTTCTATCTTACCCTTAAGATTTCAGGAA	2372	3880	2783	15	12	14	15	6	36	6081	2856	111	9035	P20	2	2.517857142857143	1.1493953601252926	3.0	3.312729702639492	0.4764009878376001	3.0	3827
AAACCAGAACACCATTAACGCATGATTAACCACCCATAGCAAGGATTACTTTTGTAAAGAAAAACACAGCAATGAAAGAATAGCTTTATTTATTAATAAAACGCGTCATTCTGATTAAGACCTTTTATCCTACCCTTAAGATTTCAGGAA	34	65	66	0	0	2	0	0	0	45	118	1	165	P20	2	3.0	0.0	3.0	3.723926380368098	0.4470536614045811	4.0	3827
AAACCAGAACACCATTAACGCATGATTAACCACCCATAGCAAGGATTACTTTTGTAAAGAAAAACACAGCAATGAAAGAATAGCTTTATTTATTAATAAAACGCGTCATTCTGATTAAGACCTTTTATCTTACCCTTAAGACTTCAGGAA	40	101	72	0	0	1	0	1	0	74	137	5	213	P20	2	3.0	0.0	3.0	3.6367924528301887	0.5094994716789738	4.0	3827
AAACCAGAACACCATTAACGCATGATTAACCACCCATAGCAAGGATTACTTTTGTAAAGAAAAACACAGCAATGAAAGAATAGCTTTATTTATTAATAAAACGCGTCATTCTGATTAAGACCTTTTATCTTACCCTTAAGATCTCAGGAA	45	162	165	1	2	2	5	0	1	317	44	6	372	P20	2	3.1	1.044030650891055	3.5	3.1187845303867405	0.3319632925580702	3.0	3827
AAACCAGAACACCATTAACGCATGATTAACCACCCATAGCAAGGATTACTTTTGTAAAGAAAAACACAGCAATGAAAGAATAGCTTTATTTATTAATAAAACGCGTCATTCTGATTAAGACCTTTTATCTTACCCTTAAGATTCCAGGAA	23	42	55	0	2	1	0	2	0	36	79	2	120	P20	2	2.333333333333333	0.4714045207910317	2.0	3.641025641025641	0.5767806091898456	4.0	3827
AAACCAGAACACCATTAACGCATGATTAACCACCCATAGCAAGGATTACTTTTGTAAAGAAAAACACAGCAATGAAAGAATAGCTTTATTTATTAATAAAACGCGTCATTCTGATTAAGACCTTTTATCTTACCCTTAAGATTTCAGAAG	19	2	42	1	0	0	0	0	0	62	0	3	63	P20	3	1.0	0.0	1.0	3.0	0.0	3.0	3827
AAACCAGAACACCATTAACGCATGATTAACCACCCATAGCAAGGATTACTTTTGTAAAGAAAAACACAGCAATGAAAGAATAGCTTTATTTATTAATAAAACGCGTCATTCTGATTAAGACCTTTTATCTTACCCTTAAGATTTCAGGAA	4319	7358	6762	35	47	39	39	16	9	6251	12003	273	18439	P20	1	2.5125	1.0839020942871178	2.0	3.654412166967558	0.4820721395370426	4.0	3827
AAACCAGAACACCATTAACGCATGATTAACCACCCATAGCAAGGATTACTTTTGTAAAGAAAAACACAGCAATGAAAGAATAGCTTTATTTATTAATAAAACGCGTCATTCTGATTAAGACCTTTTATCTTACCCTTAAGATTTCAGGAG	112	212	171	0	4	0	0	0	0	174	317	7	495	P20	2	2.0	0.0	2.0	3.645621181262729	0.4783246508049187	4.0	3827
AAACCAGAACACCATTAACGCATGATTAACCACCCATAGCAAGGATTACTTTTGTAAAGAAAAACACAGCAATGAAAGAATAGCTTTATTTATTAATAAAACGCGTCATTCTGATTAAGACCTTTTATCTTACCCTTAAGATTTCAGGTA	3	16	17	0	1	0	0	0	0	7	28	1	36	P20	2	2.0	0.0	2.0	3.8	0.3999999999999999	4.0	3827
AAACCAGAACACCATTAACGCATGATTAACCACCCATAGCAAGGATTACTTTTGTAAAGAAAAACACAGCAATGAAAGAATAGCTTTATTTATTAATAAAACGCGTCATTCTGATTAAGACCTTTTATCTTACCCTTAGGATTTCAGGAA	111	282	188	1	1	0	0	0	0	191	388	8	581	P20	2	1.5	0.5	1.5	3.6701208981001727	0.4701689909272948	4.0	3827
AAACCAGAACACCATTAACGCATGATTAACCACCCATAGCAAGGATTACTTTTGTAAAGAAAAACACAGCAATGAAAGAATAGCTTTATTTATTAATAAAACGCGTCATTCTGGTTAAGACCTTTTATCTTACCCTTAAGACTTCAGGAA	48	79	86	1	0	1	0	0	5	135	71	6	213	P20	3	2.0	1.0	2.0	3.3127962085308056	0.5121992828855467	3.0	3827
AAACCAGAACACCATTAACGCATGATTAACCACCCATAGCAAGGATTACTTTTGTAAAGAAAAACACAGCAATGAAAGAATAGCTTTATTTATTAATAAAACGTACCATTCCGATTAAGACCTTTTATCTTACCCTTAAGATTTCAGGAA	465	612	774	6	1	1	3	0	3	407	1430	27	1851	P20	3	2.090909090909091	1.311109554714178	1.0	3.775543478260869	0.4211135964951963	4.0	3827
AAACCAGAACACCATTAACGCATGATTAACCACCCATAGCAAGGATTACTTTTGTAAAGAAAAACACAGCAATGAAAGAATAGCTTTATTTATTAATAAAACGTATCATTCTGACTAAGACCTTTTATCTTACCCTTAAGATTTCAGGAA	65	80	103	1	0	0	0	1	0	36	210	5	248	P20	2	1.0	0.0	1.0	3.842105263157895	0.3965545194489354	4.0	3827
AAACCAGAACACCATTAACGCATGATTAACCACCCATAGCAAGGATTACTTTTGTAAAGAAAAACACAGCAATGAAAGAATAGCTTTATTTATTAATAAAACGTATCATTCTGATTAAGACCTTTTATCTTACCCTTAAGATTTCAGGAA	417	342	417	4	3	1	0	1	0	227	940	89	1176	P20	1	1.625	0.6959705453537527	1.5	3.8030821917808217	0.4040769373853239	4.0	3827
AAACCAGAACACCATTAACGCATGATTAACCACCCATAGCAAGGATTACTTTTGTAAAGAAAAACACAGCAATGAAAGAATAGCTTTATTTATTAATAAAACGTATCTTTCTGATTAAGACCTTTTATCTTACCCTTAAGATTTCAGGAA	613	421	622	7	1	3	0	1	3	383	1258	47	1656	P20	2	1.6363636363636365	0.8813963377120598	1.0	3.761702127659575	0.4345190780681551	4.0	3827
AAACCAGAACACCATTAACGCATGATTAACCACCCATAGCAAGGATTACTTTTGTAAAGAAAAACACAGCAATGAAAGAATAGCTTTATTTATTAATAAAACGTCTCATTCTGATTAAGACCTTTTATCTTACCCTTAAGATTTCAGGAA	325	576	1112	3	4	7	0	3	2	172	1822	35	2013	P20	1	2.2857142857142856	0.7953949089757174	2.5	3.907453726863432	0.3081995509673492	4.0	3827
AAACCAGAACACCATTAACGCATGATTAACCACCCATAGCAAGGATTACTTTTGTAAAGAAAAACACAGCAATGAAAGAATAGCTTTATTTATTAATAAAACGTCTCATTCTGGTTAAGACCTTTTATCTTACCCTTAAGATTTCAGGAA	2204	2323	2849	9	15	7	12	6	0	656	6671	109	7376	P20	2	2.511627906976744	1.107523804631689	2.0	3.908086731215055	0.2972785459227444	4.0	3827
AAACCAGAACACCATTAACGCATGATTAACCACCCATAGCAAGGATTACTTTTGTAAAGAAAAACACAGCAATGAAAGAATAGCTTTATTTATTAATAAAACGTGACATTCTGATTAAGACCTTTTATCTTACCCTTAAGACTTCAGGAA	0	3	52	0	1	1	2	4	0	20	27	3	55	P20	2	3.25	0.82915619758885	3.5	3.372549019607843	0.839252335648341	4.0	3827
AAACCAGAACACCATTAACGCATGATTAACCACCCATAGCAAGGATTACTTTTGTAAAGAAAAACACAGCAATGAAAGAATAGCTTTATTTATTAATAAAACGTGACATTCTGATTAAGACCTTTTATCTTACCCTTAAGATTTCAGGAA	38	34	76	1	15	58	55	0	0	11	8	6	148	P20	1	3.294573643410853	0.6977605459327497	3.0	3.421052631578948	0.4937279747182557	3.0	3827
AAACCAGAACACCATTAACGCATGATTAACCACCCATAGCAAGGATTACTTTTGTAAAGAAAAACACAGCAATGAAAGAATAGCTTTATTTATTAATAAAACGTGACATTCTGATTAAGACCTTTTATCTTACCCTTAAGATTTCAGGAG	13	11	11	0	4	9	18	0	0	2	2	2	35	P20	2	3.4516129032258065	0.7111421833886645	4.0	3.5	0.5	3.5	3827
AAACCAGAACACCATTAACGCATGATTAACCACCCATAGCAAGGATTACTTTTGTAAAGAAAAACACAGCAATGAAAGAATAGCTTTATTTATTAATAAAACGTGCCATACTGATTAAGACCTTTTATCTTACCCTTAAGATCTCAGGAG	65	4	26	0	16	15	60	0	0	0	4	11	95	P20	4	3.483516483516484	0.7754847808517517	4.0	4.0	0.0	4.0	3827
AAACCAGAACACCATTAACGCATGATTAACCACCCATAGCAAGGATTACTTTTGTAAAGAAAAACACAGCAATGAAAGAATAGCTTTATTTATTAATAAAACGTGCCATTCTGAATAAGACCTTTAATCTTACCCTTAAGATTCCAGGAA	148	244	337	0	0	1	0	1	0	20	707	18	729	P20	4	3.0	0.0	3.0	3.9684065934065935	0.1970711077123902	4.0	3827
AAACCAGAACACCATTAACGCATGATTAACCACCCATAGCAAGGATTACTTTTGTAAAGAAAAACACAGCAATGAAAGAATAGCTTTATTTATTAATAAAACGTGCCATTCTGAATAAGACCTTTAATCTTACCCTTAAGATTTCAGGAA	24	32	52	1	1	0	0	0	0	2	104	1	108	P20	3	1.5	0.5	1.5	3.981132075471698	0.1360585386967542	4.0	3827
AAACCAGAACACCATTAACGCATGATTAACCACCCATAGCAAGGATTACTTTTGTAAAGAAAAACACAGCAATGAAAGAATAGCTTTATTTATTAATAAAACGTGCCATTCTGACTAAGACCTTTTATCTTACCCTTAAGATTTCAGGAA	316	443	484	0	1	1	2	0	1	372	866	20	1243	P20	2	3.25	0.82915619758885	3.5	3.698143664245359	0.4608180696581438	4.0	3827
AAACCAGAACACCATTAACGCATGATTAACCACCCATAGCAAGGATTACTTTTGTAAAGAAAAACACAGCAATGAAAGAATAGCTTTATTTATTAATAAAACGTGCCATTCTGATAAAGACCTTTTATCTTACCCTTAAGATTTCGGGAG	35	19	26	1	14	48	11	0	0	4	2	4	80	P20	4	2.9324324324324325	0.622355618360511	3.0	3.333333333333333	0.4714045207910317	3.0	3827
AAACCAGAACACCATTAACGCATGATTAACCACCCATAGCAAGGATTACTTTTGTAAAGAAAAACACAGCAATGAAAGAATAGCTTTATTTATTAATAAAACGTGCCATTCTGATTAAGACCTTTTATCTTACCCTTAAGATCTCAGGAG	139	204	225	1	0	0	1	3	0	38	525	8	568	P20	3	2.5	1.5	2.5	3.916961130742049	0.3285506590948407	4.0	3827
AAACCAGAACACCATTAACGCATGATTAACCACCCATAGCAAGGATTACTTTTGTAAAGAAAAACACAGCAATGAAAGAATAGCTTTATTTATTAATAAAACGTGCCATTCTGATTAAGACCTTTTATCTTACCCTTAAGATTTCAGGAA	1990	2375	2654	11	23	11	9	6	2	2124	4833	212	7019	P20	1	2.333333333333333	0.9813067629253164	2.0	3.6918880114860015	0.4678910041514191	4.0	3827
AAACCAGAACACCATTAACGCATGATTAACCACCCATAGCAAGGATTACTTTTGTAAAGAAAAACACAGCAATGAAAGAATAGCTTTATTTATTAATAAAACGTGCCATTCTGATTAAGACCTTTTATCTTACCCTTAAGATTTCAGGAG	373	368	523	4	3	2	2	0	0	340	913	23	1264	P20	2	2.1818181818181817	1.1134044285378082	2.0	3.728651237031125	0.444655610336962	4.0	3827
AAACCAGAACACCATTAACGCATGATTAACCACCCATAGCAAGGATTACTTTTGTAAAGAAAAACACAGCAATGAAAGAATAGCTTTATTTATTAATAAAACGTGCCATTCTGATTAAGACCTTTTATCTTACCCTTGAGATTTCAGGAA	62	166	118	1	1	0	2	0	0	313	29	6	346	P20	2	2.75	1.299038105676658	3.0	3.084795321637427	0.2785768746070503	3.0	3827
AAACCAGAACACCATTAACGCATGATTAACCACCCATAGCAAGGATTACTTTTGTAAAGAAAAACACAGCAATGAAAGAATAGCTTTATTTATTAATAAAACGTGGCATTCTGATTAAGACCTTTTACCTTACCCTTAAGATTTCAGGAA	46	13	50	0	1	0	0	0	0	30	78	27	109	P20	2	2.0	0.0	2.0	3.7222222222222223	0.4479032082388084	4.0	3827
AAACCAGAACACCATTAACGCATGATTAACCACCCATAGCAAGGATTACTTTTGTAAAGAAAAACACAGCAATGAAAGAATAGCTTTATTTATTAATAAAACGTGGCATTCTGATTAAGACCTTTTATCTTACCCTTAAGATTTCAGGAA	91	79	114	2	42	38	80	0	0	78	44	29	284	P20	1	3.2098765432098766	0.870873683385106	3.0	3.360655737704918	0.4801907710123544	3.0	3827
AAACCAGAACACCATTAACGCATGATTAACCACCCATAGCAAGGATTACTTTTGTAAAGAAAAACACAGCAATGAAAGAATAGCTTTATTTATTAATAAAACGTGTAATTCTGATTAAGACCTTTTATCTTACCCTTAAGATTTCAGGAA	1831	1815	1932	13	6	5	14	7	5	2860	2668	116	5578	P20	1	2.526315789473684	1.2924241218745975	2.5	3.478158844765343	0.5088312544709329	3.0	3827
AAACCAGAACACCATTAACGCATGATTAACCACCCATAGCAAGGATTACTTTTGTAAAGAAAAACACAGCAATGAAAGAATAGCTTTATTTATTAATAAAACGTGTCACCCTGATTAAGACCTTTTATCTTACCCTTAAGATTTCAGGAA	300	638	632	6	4	2	1	0	0	626	931	45	1570	P20	2	1.8461538461538465	0.9483713850721502	2.0	3.597944765574824	0.4903129846297086	4.0	3827
AAACCAGAACACCATTAACGCATGATTAACCACCCATAGCAAGGATTACTTTTGTAAAGAAAAACACAGCAATGAAAGAATAGCTTTATTTATTAATAAAACGTGTCACTCTGACTAAGACCTTTTATCTTACCCTTAAGATTTCAGGAA	1225	1470	1775	12	5	7	11	4	2	1214	3215	59	4470	P20	2	2.4857142857142858	1.2506324930422452	3.0	3.7226606538895153	0.4546819209277104	4.0	3827
AAACCAGAACACCATTAACGCATGATTAACCACCCATAGCAAGGATTACTTTTGTAAAGAAAAACACAGCAATGAAAGAATAGCTTTATTTATTAATAAAACGTGTCACTCTGATTAAGACCTCTTATCTTACCCTTAAGATTTCAGGAA	19	38	32	1	0	0	0	0	0	33	55	1	89	P20	2	1.0	0.0	1.0	3.625	0.4841229182759271	4.0	3827
AAACCAGAACACCATTAACGCATGATTAACCACCCATAGCAAGGATTACTTTTGTAAAGAAAAACACAGCAATGAAAGAATAGCTTTATTTATTAATAAAACGTGTCACTCTGATTAAGACCTTTTATCTTACCCTTAAGATCTCAGGAA	18	27	26	0	6	0	1	0	0	32	32	4	71	P20	2	2.2857142857142856	0.6998542122237652	2.0	3.5	0.5	3.5	3827
AAACCAGAACACCATTAACGCATGATTAACCACCCATAGCAAGGATTACTTTTGTAAAGAAAAACACAGCAATGAAAGAATAGCTTTATTTATTAATAAAACGTGTCACTCTGATTAAGACCTTTTATCTTACCCTTAAGATTTCAGGAA	4203	6099	6100	27	32	31	23	25	10	6196	10058	276	16402	P20	1	2.4424778761061945	1.0637889628470183	2.0	3.613788446190681	0.497482341794087	4.0	3827
AAACCAGAACACCATTAACGCATGATTAACCACCCATAGCAAGGATTACTTTTGTAAAGAAAAACACAGCAATGAAAGAATAGCTTTATTTATTAATAAAACGTGTCACTCTGATTAAGACCTTTTATCTTACCCTTAAGATTTCAGGAG	113	170	146	1	0	2	0	0	0	239	187	7	429	P20	2	2.333333333333333	0.9428090415820634	3.0	3.4389671361502345	0.4962610094801888	3.0	3827
AAACCAGAACACCATTAACGCATGATTAACCACCCATAGCAAGGATTACTTTTGTAAAGAAAAACACAGCAATGAAAGAATAGCTTTATTTATTAATAAAACGTGTCACTCTGATTAAGACCTTTTATCTTACCCTTAAGATTTTAGGAA	41	29	54	3	0	0	0	0	0	114	7	9	124	P20	2	1.0	0.0	1.0	3.057851239669421	0.2334619320962898	3.0	3827
AAACCAGAACACCATTAACGCATGATTAACCACCCATAGCAAGGATTACTTTTGTAAAGAAAAACACAGCAATGAAAGAATAGCTTTATTTATTAATAAAACGTGTCACTCTGGTTAAGACCTTTTATCTTACCCTTAAGATTTCAGGAA	131	227	212	1	2	1	1	0	0	154	411	8	570	P20	2	2.4	1.019803902718557	2.0	3.727433628318584	0.4452796253028473	4.0	3827
AAACCAGAACACCATTAACGCATGATTAACCACCCATAGCAAGGATTACTTTTGTAAAGAAAAACACAGCAATGAAAGAATAGCTTTATTTATTAATAAAACGTGTCACTCTGGTTAAGACCTTTTATCTTACCTTTAAGATTTCAGGAA	916	1507	1363	9	2	7	8	4	1	942	2813	74	3786	P20	3	2.5384615384615383	1.2474826723251426	3.0	3.745744680851064	0.4433107775031304	4.0	3827
AAACCAGAACACCATTAACGCATGATTAACCACCCATAGCAAGGATTACTTTTGTAAAGAAAAACACAGCAATGAAAGAATAGCTTTATTTATTAATAAAACGTGTCAGTCTGATTAAGACCTTTTATCTTACCCTTAAGATTTCAGGAA	43	57	43	0	5	3	3	0	0	64	68	6	143	P20	1	2.8181818181818183	0.8331955809010617	3.0	3.515151515151515	0.4997703788627467	4.0	3827
AAACCAGAACACCATTAACGCATGATTAACCACCCATAGCAAGGATTACTTTTGTAAAGAAAAACACAGCAATGAAAGAATAGCTTTATTTATTAATAAAACGTGTCATCCTGATAAAGACCTTCTATCTTACCCTTAAGATTTCAGGAA	14	30	48	0	2	0	1	0	0	19	70	1	92	P20	3	2.6666666666666665	0.9428090415820634	2.0	3.786516853932584	0.4097658995238308	4.0	3827
AAACCAGAACACCATTAACGCATGATTAACCACCCATAGCAAGGATTACTTTTGTAAAGAAAAACACAGCAATGAAAGAATAGCTTTATTTATTAATAAAACGTGTCATCCTGATTAAGACCTCTTATCTTACCCTTAAGATTTCAGGAA	118	213	281	1	2	0	0	0	0	157	452	10	612	P20	2	1.6666666666666667	0.4714045207910317	2.0	3.742200328407225	0.4374231371560407	4.0	3827
AAACCAGAACACCATTAACGCATGATTAACCACCCATAGCAAGGATTACTTTTGTAAAGAAAAACACAGCAATGAAAGAATAGCTTTATTTATTAATAAAACGTGTCATCCTGATTAAGACCTTTTATCTAACCATTAAGATTTCAGGAA	794	1412	1224	3	6	14	6	2	2	1596	1801	80	3430	P20	3	2.793103448275862	0.8858781088734573	3.0	3.5277859453102027	0.5039170962768362	4.0	3827
AAACCAGAACACCATTAACGCATGATTAACCACCCATAGCAAGGATTACTTTTGTAAAGAAAAACACAGCAATGAAAGAATAGCTTTATTTATTAATAAAACGTGTCATCCTGATTAAGACCTTTTATCTCACCCTTAAGATTTCAGGAA	309	719	515	3	1	2	0	1	1	395	1140	34	1543	P20	2	1.8333333333333333	0.8975274678557508	1.5	3.739752765126872	0.4446611702313147	4.0	3827
AAACCAGAACACCATTAACGCATGATTAACCACCCATAGCAAGGATTACTTTTGTAAAGAAAAACACAGCAATGAAAGAATAGCTTTATTTATTAATAAAACGTGTCATCCTGATTAAGACCTTTTATCTTACACTTAAGATTTCAGGAA	39	8	17	0	10	25	21	0	4	3	1	4	64	P20	2	3.196428571428572	0.7176261177646471	3.0	2.625	0.6959705453537527	2.5	3827
AAACCAGAACACCATTAACGCATGATTAACCACCCATAGCAAGGATTACTTTTGTAAAGAAAAACACAGCAATGAAAGAATAGCTTTATTTATTAATAAAACGTGTCATCCTGATTAAGACCTTTTATCTTACCCTTAAGATCTCAGGAA	38	26	29	0	30	35	0	1	2	16	9	11	93	P20	2	2.5384615384615383	0.4985185152621431	3.0	3.1785714285714284	0.7098073897982783	3.0	3827
AAACCAGAACACCATTAACGCATGATTAACCACCCATAGCAAGGATTACTTTTGTAAAGAAAAACACAGCAATGAAAGAATAGCTTTATTTATTAATAAAACGTGTCATCCTGATTAAGACCTTTTATCTTACCCTTAAGATTTCAGGAA	452	730	741	6	37	39	12	0	1	942	886	103	1923	P20	1	2.606382978723404	0.7884550622845864	3.0	3.4838709677419355	0.5008326547169518	3.0	3827
AAACCAGAACACCATTAACGCATGATTAACCACCCATAGCAAGGATTACTTTTGTAAAGAAAAACACAGCAATGAAAGAATAGCTTTATTTATTAATAAAACGTGTCATCCTGATTAAGACCTTTTATCTTACCCTTAAGATTTCAGGAG	7	28	23	0	0	0	1	0	0	32	25	1	58	P20	2	4.0	0.0	4.0	3.43859649122807	0.4962152850431912	3.0	3827
AAACCAGAACACCATTAACGCATGATTAACCACCCATAGCAAGGATTACTTTTGTAAAGAAAAACACAGCAATGAAAGAATAGCTTTATTTATTAATAAAACGTGTCATCCTGATTATGACCTTTTAACTTACCCTTAAGATTTCAGGAA	29	21	29	2	0	0	0	0	0	1	76	5	79	P20	3	1.0	0.0	1.0	3.987012987012987	0.1132181543776798	4.0	3827
AAACCAGAACACCATTAACGCATGATTAACCACCCATAGCAAGGATTACTTTTGTAAAGAAAAACACAGCAATGAAAGAATAGCTTTATTTATTAATAAAACGTGTCATTATGATTAAGACCTTTTATCTTACCCTTAAGATTTCAGGAA	17	31	26	0	2	18	12	0	0	15	27	3	74	P20	1	3.3125	0.582961190818051	3.0	3.642857142857143	0.4791574237499549	4.0	3827
AAACCAGAACACCATTAACGCATGATTAACCACCCATAGCAAGGATTACTTTTGTAAAGAAAAACACAGCAATGAAAGAATAGCTTTATTTATTAATAAAACGTGTCATTATGATTAAGACCTTTTATCTTGCCCTTAAGATTTCAGGAA	208	136	210	4	51	295	161	1	0	33	9	31	554	P20	2	3.1996086105675148	0.6374483160387	3.0	3.1627906976744184	0.525190222820289	3.0	3827
AAACCAGAACACCATTAACGCATGATTAACCACCCATAGCAAGGATTACTTTTGTAAAGAAAAACACAGCAATGAAAGAATAGCTTTATTTATTAATAAAACGTGTCATTCAGATTAAGACCTTTTATCTTACCCTTAAGACTTCAGGAA	488	931	1107	2	5	8	6	4	3	729	1769	31	2526	P20	2	2.857142857142857	0.9404008408634048	3.0	3.7017964071856286	0.4703767191849141	4.0	3827
AAACCAGAACACCATTAACGCATGATTAACCACCCATAGCAAGGATTACTTTTGTAAAGAAAAACACAGCAATGAAAGAATAGCTTTATTTATTAATAAAACGTGTCATTCAGATTAAGACCTTTTATCTTACCCTTAAGATTTCAGGAA	3077	4020	4768	21	11	14	19	7	5	3981	7807	225	11865	P20	1	2.476923076923077	1.2166497796780027	3.0	3.66	0.4783375164682537	4.0	3827
AAACCAGAACACCATTAACGCATGATTAACCACCCATAGCAAGGATTACTTTTGTAAAGAAAAACACAGCAATGAAAGAATAGCTTTATTTATTAATAAAACGTGTCATTCAGATTAAGACCTTTTATCTTACCCTTAAGATTTCAGGAG	413	466	451	2	1	2	0	1	0	638	686	16	1330	P20	2	2.0	0.8944271909999159	2.0	3.5162264150943394	0.5042469685977087	4.0	3827
AAACCAGAACACCATTAACGCATGATTAACCACCCATAGCAAGGATTACTTTTGTAAAGAAAAACACAGCAATGAAAGAATAGCTTTATTTATTAATAAAACGTGTCATTCAGATTAAGACCTTTTGTCTTACCCTTAAGGTTTCAGGAG	93	199	161	1	0	0	0	0	0	451	1	8	453	P20	4	1.0	0.0	1.0	3.002212389380531	0.0469839835876002	3.0	3827
AAACCAGAACACCATTAACGCATGATTAACCACCCATAGCAAGGATTACTTTTGTAAAGAAAAACACAGCAATGAAAGAATAGCTTTATTTATTAATAAAACGTGTCATTCCGATTAAGACCTCTTATCTTACCCTTAAGATTTCAGGAA	16	37	42	0	0	1	0	1	1	26	66	2	95	P20	2	3.0	0.0	3.0	3.670212765957447	0.553293771231738	4.0	3827
AAACCAGAACACCATTAACGCATGATTAACCACCCATAGCAAGGATTACTTTTGTAAAGAAAAACACAGCAATGAAAGAATAGCTTTATTTATTAATAAAACGTGTCATTCCGATTAAGACCTTCTATCTTACCCTTAAGATTTCAGGAA	6	12	20	0	0	0	1	0	0	14	23	3	38	P20	2	4.0	0.0	4.0	3.6216216216216215	0.4849826606736853	4.0	3827
AAACCAGAACACCATTAACGCATGATTAACCACCCATAGCAAGGATTACTTTTGTAAAGAAAAACACAGCAATGAAAGAATAGCTTTATTTATTAATAAAACGTGTCATTCCGATTAAGACCTTTTATCTTACCCTTAAGATCTCAGGAA	21	24	22	1	0	0	0	0	0	33	33	1	67	P20	2	1.0	0.0	1.0	3.5	0.5	3.5	3827
AAACCAGAACACCATTAACGCATGATTAACCACCCATAGCAAGGATTACTTTTGTAAAGAAAAACACAGCAATGAAAGAATAGCTTTATTTATTAATAAAACGTGTCATTCCGATTAAGACCTTTTATCTTACCCTTAAGATTTCAGGAA	3366	5169	5738	23	25	35	17	13	9	4302	9849	258	14273	P20	1	2.46	1.0239140588936164	3.0	3.6924433782544273	0.4687632543481205	4.0	3827
AAACCAGAACACCATTAACGCATGATTAACCACCCATAGCAAGGATTACTTTTGTAAAGAAAAACACAGCAATGAAAGAATAGCTTTATTTATTAATAAAACGTGTCATTCCGATTAAGACCTTTTATCTTACCCTTAAGATTTCAGGAG	2135	3203	3483	10	18	14	18	6	10	1399	7346	137	8821	P20	2	2.6666666666666665	1.07496769977314	3.0	3.835977628124643	0.3788284543000511	4.0	3827
AAACCAGAACACCATTAACGCATGATTAACCACCCATAGCAAGGATTACTTTTGTAAAGAAAAACACAGCAATGAAAGAATAGCTTTATTTATTAATAAAACGTGTCATTCCGATTATGACTTTTTATCTTACCCTTAAGATTTCAGGAA	205	260	202	3	0	0	0	0	0	615	49	11	667	P20	3	1.0	0.0	1.0	3.073795180722892	0.2614372812453636	3.0	3827
AAACCAGAACACCATTAACGCATGATTAACCACCCATAGCAAGGATTACTTTTGTAAAGAAAAACACAGCAATGAAAGAATAGCTTTATTTATTAATAAAACGTGTCATTCGGATTAAGACCTTTTATCTTACCCTTAAGATCTCAGGAA	1012	1935	1619	7	7	5	8	1	1	1082	3455	80	4566	P20	2	2.5185185185185186	1.166519685038787	2.0	3.760519938312404	0.4288261471687705	4.0	3827
AAACCAGAACACCATTAACGCATGATTAACCACCCATAGCAAGGATTACTTTTGTAAAGAAAAACACAGCAATGAAAGAATAGCTTTATTTATTAATAAAACGTGTCATTCGGATTAAGACCTTTTATCTTACCCTTAAGATTTCAGGAA	121	264	198	1	0	0	2	3	0	152	425	7	583	P20	1	3.0	1.4142135623730951	4.0	3.722413793103448	0.4812136608575832	4.0	3827
AAACCAGAACACCATTAACGCATGATTAACCACCCATAGCAAGGATTACTTTTGTAAAGAAAAACACAGCAATGAAAGAATAGCTTTATTTATTAATAAAACGTGTCATTCTAATTAAGACCTTTTATCTCACCCTTAAGATTTCAGGAA	71	165	80	2	0	2	1	1	0	75	235	4	316	P20	2	2.4	1.2	3.0	3.7491961414791	0.4551855529051161	4.0	3827
AAACCAGAACACCATTAACGCATGATTAACCACCCATAGCAAGGATTACTTTTGTAAAGAAAAACACAGCAATGAAAGAATAGCTTTATTTATTAATAAAACGTGTCATTCTAATTAAGACCTTTTATCTTACCCTTAAGATTTCAGGAA	68	98	66	2	12	12	22	1	0	146	37	18	232	P20	1	3.125	0.927024810886958	3.0	3.190217391304348	0.4320224890001565	3.0	3827
AAACCAGAACACCATTAACGCATGATTAACCACCCATAGCAAGGATTACTTTTGTAAAGAAAAACACAGCAATGAAAGAATAGCTTTATTTATTAATAAAACGTGTCATTCTCATTAAGACCTTTTATCTTACCCTTAAGATTTCAGGAA	203	240	465	0	0	4	0	0	0	53	851	20	908	P20	1	3.0	0.0	3.0	3.941371681415929	0.2349277311091126	4.0	3827
AAACCAGAACACCATTAACGCATGATTAACCACCCATAGCAAGGATTACTTTTGTAAAGAAAAACACAGCAATGAAAGAATAGCTTTATTTATTAATAAAACGTGTCATTCTGAATAAGACCTTTTATCTTACCCTTAAGATTTCAGGAA	11	18	24	0	1	0	0	0	0	27	25	1	53	P20	1	2.0	0.0	2.0	3.480769230769231	0.4996300406448685	3.0	3827
AAACCAGAACACCATTAACGCATGATTAACCACCCATAGCAAGGATTACTTTTGTAAAGAAAAACACAGCAATGAAAGAATAGCTTTATTTATTAATAAAACGTGTCATTCTGACTAAAACCTTTTATCTTACCCTTAAGATTTCAGGAA	178	191	251	0	2	0	2	0	0	188	428	14	620	P20	2	3.0	1.0	3.0	3.6948051948051934	0.4604898870517246	4.0	3827
AAACCAGAACACCATTAACGCATGATTAACCACCCATAGCAAGGATTACTTTTGTAAAGAAAAACACAGCAATGAAAGAATAGCTTTATTTATTAATAAAACGTGTCATTCTGACTAAGACCTTTTATCATACCCTTAAGATTTCAGGAA	7	13	51	0	0	0	1	1	0	2	67	7	71	P20	2	4.0	0.0	4.0	3.928571428571429	0.3899241161130338	4.0	3827
AAACCAGAACACCATTAACGCATGATTAACCACCCATAGCAAGGATTACTTTTGTAAAGAAAAACACAGCAATGAAAGAATAGCTTTATTTATTAATAAAACGTGTCATTCTGACTAAGACCTTTTATCCTACCCTTAAGATTTCAGGAA	19	30	57	0	0	1	1	0	0	2	102	6	106	P20	2	3.5	0.5	3.5	3.980769230769231	0.1373351620873625	4.0	3827
AAACCAGAACACCATTAACGCATGATTAACCACCCATAGCAAGGATTACTTTTGTAAAGAAAAACACAGCAATGAAAGAATAGCTTTATTTATTAATAAAACGTGTCATTCTGACTAAGACCTTTTATCTTACCCTTAAGATTTCAAGAA	14	24	8	0	0	0	1	0	0	44	1	1	46	P20	2	4.0	0.0	4.0	3.022222222222222	0.1474055462380177	3.0	3827
AAACCAGAACACCATTAACGCATGATTAACCACCCATAGCAAGGATTACTTTTGTAAAGAAAAACACAGCAATGAAAGAATAGCTTTATTTATTAATAAAACGTGTCATTCTGACTAAGACCTTTTATCTTACCCTTAAGATTTCAGGAA	601	963	789	8	37	28	35	6	1	568	1670	79	2353	P20	1	2.833333333333333	0.9670497325294006	3.0	3.738084632516704	0.4585217673133341	4.0	3827
AAACCAGAACACCATTAACGCATGATTAACCACCCATAGCAAGGATTACTTTTGTAAAGAAAAACACAGCAATGAAAGAATAGCTTTATTTATTAATAAAACGTGTCATTCTGACTAAGACCTTTTATCTTACCCTTAAGATTTCAGGAG	171	338	250	1	6	1	5	1	0	158	587	11	759	P20	2	2.769230769230769	1.049090899768143	2.0	3.784182305630027	0.4210502495061145	4.0	3827
AAACCAGAACACCATTAACGCATGATTAACCACCCATAGCAAGGATTACTTTTGTAAAGAAAAACACAGCAATGAAAGAATAGCTTTATTTATTAATAAAACGTGTCATTCTGACTAAGACCTTTTATCTTACCCTTAGGATTTCAGGAA	131	52	41	2	59	48	97	1	0	1	16	6	224	P20	2	3.1650485436893203	0.8768554516454827	3.0	3.7777777777777777	0.7114582486036499	4.0	3827
AAACCAGAACACCATTAACGCATGATTAACCACCCATAGCAAGGATTACTTTTGTAAAGAAAAACACAGCAATGAAAGAATAGCTTTATTTATTAATAAAACGTGTCATTCTGACTAAGCCCTTTTATCTTACCCTTAAGATTTCAGGAA	147	129	179	0	0	1	2	0	0	124	328	16	455	P20	2	3.6666666666666665	0.4714045207910317	4.0	3.725663716814159	0.446179209414355	4.0	3827
AAACCAGAACACCATTAACGCATGATTAACCACCCATAGCAAGGATTACTTTTGTAAAGAAAAACACAGCAATGAAAGAATAGCTTTATTTATTAATAAAACGTGTCATTCTGATAAAGACCTTTTATCTTACCCTTAAGATTTCAGGAA	11	5	29	0	7	8	1	0	0	15	14	12	45	P20	1	2.625	0.5994789404140899	3.0	3.4827586206896552	0.4997026464203254	3.0	3827
AAACCAGAACACCATTAACGCATGATTAACCACCCATAGCAAGGATTACTTTTGTAAAGAAAAACACAGCAATGAAAGAATAGCTTTATTTATTAATAAAACGTGTCATTCTGATCAAGACCCTTTATCTTACCCTTAAGATTTCAGGAG	17	10	8	0	26	6	1	0	2	0	0	11	35	P20	3	2.242424242424242	0.4942274675848512	2.0	2.0	0.0	2.0	3827
AAACCAGAACACCATTAACGCATGATTAACCACCCATAGCAAGGATTACTTTTGTAAAGAAAAACACAGCAATGAAAGAATAGCTTTATTTATTAATAAAACGTGTCATTCTGATCAAGACCTTTTATCTTACCCTTAAGATTCCAGGAA	8	21	24	1	0	0	0	0	0	18	34	2	53	P20	2	1.0	0.0	1.0	3.6538461538461537	0.4757429568020377	4.0	3827
AAACCAGAACACCATTAACGCATGATTAACCACCCATAGCAAGGATTACTTTTGTAAAGAAAAACACAGCAATGAAAGAATAGCTTTATTTATTAATAAAACGTGTCATTCTGATCAAGACCTTTTATCTTACCCTTAAGATTTCAGGAA	153	242	232	1	3	4	3	1	3	240	372	47	627	P20	1	2.8181818181818183	0.9359663764533636	3.0	3.595779220779221	0.5102027639551209	4.0	3827
AAACCAGAACACCATTAACGCATGATTAACCACCCATAGCAAGGATTACTTTTGTAAAGAAAAACACAGCAATGAAAGAATAGCTTTATTTATTAATAAAACGTGTCATTCTGATCAAGACCTTTTATCTTACCCTTAAGATTTCAGGAG	334	513	494	0	4	2	2	3	0	390	940	58	1341	P20	2	2.75	0.82915619758885	2.5	3.700675168792198	0.4724752400646871	4.0	3827
AAACCAGAACACCATTAACGCATGATTAACCACCCATAGCAAGGATTACTTTTGTAAAGAAAAACACAGCAATGAAAGAATAGCTTTATTTATTAATAAAACGTGTCATTCTGATTAAAACCTTTTATCTTACCCTTAAGATTTCAGGAA	320	272	323	3	4	5	2	0	0	334	567	20	915	P20	1	2.4285714285714284	0.9793792286287204	2.5	3.62930077691454	0.4829920383290977	4.0	3827
AAACCAGAACACCATTAACGCATGATTAACCACCCATAGCAAGGATTACTTTTGTAAAGAAAAACACAGCAATGAAAGAATAGCTTTATTTATTAATAAAACGTGTCATTCTGATTAAAACCTTTTATCTTACCCTTAAGATTTCAGGAG	14	12	17	0	10	0	0	0	0	16	17	1	43	P20	2	2.0	0.0	2.0	3.515151515151515	0.4997703788627467	4.0	3827
AAACCAGAACACCATTAACGCATGATTAACCACCCATAGCAAGGATTACTTTTGTAAAGAAAAACACAGCAATGAAAGAATAGCTTTATTTATTAATAAAACGTGTCATTCTGATTAAGAACTTTTATCTTACCCTTAAGATTTCAGGAA	110	181	178	2	1	5	2	0	0	149	310	12	469	P20	1	2.7	1.004987562112089	3.0	3.6753812636165577	0.4682322205618271	4.0	3827
AAACCAGAACACCATTAACGCATGATTAACCACCCATAGCAAGGATTACTTTTGTAAAGAAAAACACAGCAATGAAAGAATAGCTTTATTTATTAATAAAACGTGTCATTCTGATTAAGAACTTTTATCTTACCCTTATGATTTCAGGAA	856	1421	1514	9	4	7	9	1	3	1228	2530	57	3791	P20	2	2.5517241379310347	1.2201245526175264	3.0	3.671185539606592	0.4731651970433548	4.0	3827
AAACCAGAACACCATTAACGCATGATTAACCACCCATAGCAAGGATTACTTTTGTAAAGAAAAACACAGCAATGAAAGAATAGCTTTATTTATTAATAAAACGTGTCATTCTGATTAAGACATTTTATCTTACCCTTAAGATTTCAGGAA	142	219	188	2	5	6	3	0	0	148	385	47	549	P20	1	2.625	0.927024810886958	3.0	3.7223264540337713	0.447851479663481	4.0	3827
AAACCAGAACACCATTAACGCATGATTAACCACCCATAGCAAGGATTACTTTTGTAAAGAAAAACACAGCAATGAAAGAATAGCTTTATTTATTAATAAAACGTGTCATTCTGATTAAGACCATTTATCTTACCCTTAAGATTTCAGGAA	192	326	482	8	7	99	2	2	0	515	367	49	1000	P20	1	2.8189655172413794	0.566281548272931	3.0	3.410633484162896	0.5055574017662295	3.0	3827
AAACCAGAACACCATTAACGCATGATTAACCACCCATAGCAAGGATTACTTTTGTAAAGAAAAACACAGCAATGAAAGAATAGCTTTATTTATTAATAAAACGTGTCATTCTGATTAAGACCCTATATCTTACCCTTAAGATTTCAGGAA	26	22	42	1	14	34	38	0	0	2	1	5	90	P20	2	3.2528735632183907	0.7614020763990434	3.0	3.333333333333333	0.4714045207910317	3.0	3827
AAACCAGAACACCATTAACGCATGATTAACCACCCATAGCAAGGATTACTTTTGTAAAGAAAAACACAGCAATGAAAGAATAGCTTTATTTATTAATAAAACGTGTCATTCTGATTAAGACCCTTTATCTTACCCTAAAGATTTCAGGAA	19	13	25	1	0	0	0	0	0	28	28	2	57	P20	2	1.0	0.0	1.0	3.5	0.5	3.5	3827
AAACCAGAACACCATTAACGCATGATTAACCACCCATAGCAAGGATTACTTTTGTAAAGAAAAACACAGCAATGAAAGAATAGCTTTATTTATTAATAAAACGTGTCATTCTGATTAAGACCCTTTATCTTACCCTTAAGATCTCAGGAA	42	122	76	0	0	0	3	0	0	59	178	8	240	P20	2	4.0	0.0	4.0	3.7510548523206753	0.432401967070276	4.0	3827
AAACCAGAACACCATTAACGCATGATTAACCACCCATAGCAAGGATTACTTTTGTAAAGAAAAACACAGCAATGAAAGAATAGCTTTATTTATTAATAAAACGTGTCATTCTGATTAAGACCCTTTATCTTACCCTTAAGATTACGGGAG	21	63	59	3	15	0	0	0	0	29	96	10	143	P20	4	1.8333333333333333	0.3726779962499649	2.0	3.768	0.4221089906647333	4.0	3827
AAACCAGAACACCATTAACGCATGATTAACCACCCATAGCAAGGATTACTTTTGTAAAGAAAAACACAGCAATGAAAGAATAGCTTTATTTATTAATAAAACGTGTCATTCTGATTAAGACCCTTTATCTTACCCTTAAGATTTCAGGAA	523	948	694	2	13	6	8	2	2	732	1400	77	2165	P20	1	2.689655172413793	0.9506240518682912	2.0	3.652621722846442	0.4839393003461319	4.0	3827
AAACCAGAACACCATTAACGCATGATTAACCACCCATAGCAAGGATTACTTTTGTAAAGAAAAACACAGCAATGAAAGAATAGCTTTATTTATTAATAAAACGTGTCATTCTGATTAAGACCCTTTATCTTACCCTTAAGATTTCAGGAG	20	45	75	0	1	1	0	0	2	43	93	5	140	P20	2	2.5	0.5	2.5	3.659420289855072	0.5035580189301938	4.0	3827
AAACCAGAACACCATTAACGCATGATTAACCACCCATAGCAAGGATTACTTTTGTAAAGAAAAACACAGCAATGAAAGAATAGCTTTATTTATTAATAAAACGTGTCATTCTGATTAAGACCCTTTATCTTACCCTTAGGATTTCAGGAG	87	64	69	0	1	0	0	0	0	41	178	19	220	P20	3	2.0	0.0	2.0	3.8127853881278537	0.3900837102132154	4.0	3827
AAACCAGAACACCATTAACGCATGATTAACCACCCATAGCAAGGATTACTTTTGTAAAGAAAAACACAGCAATGAAAGAATAGCTTTATTTATTAATAAAACGTGTCATTCTGATTAAGACCTATTATCTTACCCTTAAGATTTCAGGAA	150	282	310	0	3	0	7	2	0	356	374	18	742	P20	1	3.4	0.916515138991168	4.0	3.5054644808743167	0.5161042356653597	4.0	3827
AAACCAGAACACCATTAACGCATGATTAACCACCCATAGCAAGGATTACTTTTGTAAAGAAAAACACAGCAATGAAAGAATAGCTTTATTTATTAATAAAACGTGTCATTCTGATTAAGACCTATTATCTTACCCTTAAGATTTCAGGAG	17	23	40	0	1	0	0	0	0	26	53	7	80	P20	2	2.0	0.0	2.0	3.670886075949367	0.4698914226144453	4.0	3827
AAACCAGAACACCATTAACGCATGATTAACCACCCATAGCAAGGATTACTTTTGTAAAGAAAAACACAGCAATGAAAGAATAGCTTTATTTATTAATAAAACGTGTCATTCTGATTAAGACCTCTTATCTTACCCCTAAGATTTCAGGAA	604	1062	1062	6	7	5	2	0	4	43	2661	52	2728	P20	2	2.15	0.9630680142129112	2.0	3.981166912850812	0.1463988105365302	4.0	3827
AAACCAGAACACCATTAACGCATGATTAACCACCCATAGCAAGGATTACTTTTGTAAAGAAAAACACAGCAATGAAAGAATAGCTTTATTTATTAATAAAACGTGTCATTCTGATTAAGACCTCTTATCTTACCCTTAAGACTTCAGGAA	17	54	49	1	0	0	0	0	0	46	73	1	120	P20	2	1.0	0.0	1.0	3.613445378151261	0.4869601073764846	4.0	3827
AAACCAGAACACCATTAACGCATGATTAACCACCCATAGCAAGGATTACTTTTGTAAAGAAAAACACAGCAATGAAAGAATAGCTTTATTTATTAATAAAACGTGTCATTCTGATTAAGACCTCTTATCTTACCCTTAAGATTCCAGGAA	551	1050	839	4	5	11	7	2	1	1660	750	29	2440	P20	2	2.7777777777777777	0.9938079899999064	3.0	3.3087443016991296	0.4682127339234819	3.0	3827
AAACCAGAACACCATTAACGCATGATTAACCACCCATAGCAAGGATTACTTTTGTAAAGAAAAACACAGCAATGAAAGAATAGCTTTATTTATTAATAAAACGTGTCATTCTGATTAAGACCTCTTATCTTACCCTTAAGATTTCAGGAA	6880	11103	10524	66	35	58	50	28	35	7803	20432	423	28507	P20	1	2.4401913875598087	1.1646762540585824	3.0	3.7188140504629295	0.4588364629078021	4.0	3827
AAACCAGAACACCATTAACGCATGATTAACCACCCATAGCAAGGATTACTTTTGTAAAGAAAAACACAGCAATGAAAGAATAGCTTTATTTATTAATAAAACGTGTCATTCTGATTAAGACCTCTTATCTTACCCTTAAGATTTCAGGAG	635	872	1055	0	3	8	4	3	2	195	2347	37	2562	P20	2	3.066666666666667	0.679869268479038	3.0	3.9183352964271694	0.2891940397744877	4.0	3827
AAACCAGAACACCATTAACGCATGATTAACCACCCATAGCAAGGATTACTTTTGTAAAGAAAAACACAGCAATGAAAGAATAGCTTTATTTATTAATAAAACGTGTCATTCTGATTAAGACCTCTTATCTTACCCTTAGGATTTCAGGAA	30	71	50	1	0	0	0	0	1	115	34	3	151	P20	2	1.0	0.0	1.0	3.22	0.4300387579432037	3.0	3827
AAACCAGAACACCATTAACGCATGATTAACCACCCATAGCAAGGATTACTTTTGTAAAGAAAAACACAGCAATGAAAGAATAGCTTTATTTATTAATAAAACGTGTCATTCTGATTAAGACCTCTTATCTTACCCTTGAGATTTCAGGAA	62	121	81	0	0	1	0	0	0	68	195	4	264	P20	2	3.0	0.0	3.0	3.741444866920152	0.437840583132617	4.0	3827
AAACCAGAACACCATTAACGCATGATTAACCACCCATAGCAAGGATTACTTTTGTAAAGAAAAACACAGCAATGAAAGAATAGCTTTATTTATTAATAAAACGTGTCATTCTGATTAAGACCTGTTATCTTACCCTTAAGATTTCAGGAA	8	12	18	0	1	2	0	0	0	10	25	4	38	P20	1	2.6666666666666665	0.4714045207910317	3.0	3.7142857142857135	0.4517539514526256	4.0	3827
AAACCAGAACACCATTAACGCATGATTAACCACCCATAGCAAGGATTACTTTTGTAAAGAAAAACACAGCAATGAAAGAATAGCTTTATTTATTAATAAAACGTGTCATTCTGATTAAGACCTTATATCTTACCCTTAAGATTTCAGGAA	168	183	152	2	27	43	2	0	3	322	104	44	503	P20	1	2.608108108108108	0.5885751821725018	3.0	3.235431235431236	0.4404422581912089	3.0	3827
AAACCAGAACACCATTAACGCATGATTAACCACCCATAGCAAGGATTACTTTTGTAAAGAAAAACACAGCAATGAAAGAATAGCTTTATTTATTAATAAAACGTGTCATTCTGATTAAGACCTTCTATCTCACCCTTAAGACTTCAGGAA	418	750	728	1	2	1	8	0	0	513	1371	21	1896	P20	3	3.333333333333333	1.0274023338281628	4.0	3.727707006369427	0.4451398872829459	4.0	3827
AAACCAGAACACCATTAACGCATGATTAACCACCCATAGCAAGGATTACTTTTGTAAAGAAAAACACAGCAATGAAAGAATAGCTTTATTTATTAATAAAACGTGTCATTCTGATTAAGACCTTCTATCTTACCCTTAAGATTTCAGGAA	1343	1745	2243	8	20	11	12	5	4	1300	3971	171	5331	P20	1	2.5294117647058822	1.016586776220841	2.0	3.749431818181818	0.4415662326033118	4.0	3827
AAACCAGAACACCATTAACGCATGATTAACCACCCATAGCAAGGATTACTTTTGTAAAGAAAAACACAGCAATGAAAGAATAGCTTTATTTATTAATAAAACGTGTCATTCTGATTAAGACCTTCTATCTTACCCTTAAGATTTCAGGAG	234	371	158	0	12	1	0	0	2	213	535	24	763	P20	2	2.076923076923077	0.2664693550105965	2.0	3.7106666666666666	0.4592960797665149	4.0	3827
AAACCAGAACACCATTAACGCATGATTAACCACCCATAGCAAGGATTACTTTTGTAAAGAAAAACACAGCAATGAAAGAATAGCTTTATTTATTAATAAAACGTGTCATTCTGATTAAGACCTTCTATCTTACCCTTAAGATTTCAGGTA	24	58	90	1	0	0	1	0	0	107	63	13	172	P20	2	2.5	1.5	2.5	3.3705882352941177	0.4829623123554356	3.0	3827
AAACCAGAACACCATTAACGCATGATTAACCACCCATAGCAAGGATTACTTTTGTAAAGAAAAACACAGCAATGAAAGAATAGCTTTATTTATTAATAAAACGTGTCATTCTGATTAAGACCTTGTATCTTACCCTTAAGATTTCAGGAA	13	18	14	0	4	2	0	0	0	8	31	2	45	P20	1	2.333333333333333	0.4714045207910317	2.0	3.7948717948717934	0.4037952755903492	4.0	3827
AAACCAGAACACCATTAACGCATGATTAACCACCCATAGCAAGGATTACTTTTGTAAAGAAAAACACAGCAATGAAAGAATAGCTTTATTTATTAATAAAACGTGTCATTCTGATTAAGACCTTTAATCTTACCCTTGAGATTTCAGGAA	131	76	74	0	0	1	2	2	6	198	72	18	281	P20	2	3.6666666666666665	0.4714045207910317	4.0	3.223021582733813	0.5095232002770006	3.0	3827
AAACCAGAACACCATTAACGCATGATTAACCACCCATAGCAAGGATTACTTTTGTAAAGAAAAACACAGCAATGAAAGAATAGCTTTATTTATTAATAAAACGTGTCATTCTGATTAAGACCTTTCATATTACCCTTAAGATTTCAGGAG	92	142	272	2	4	0	0	0	0	173	327	14	506	P20	3	1.6666666666666667	0.4714045207910317	2.0	3.654	0.4756931784249171	4.0	3827
AAACCAGAACACCATTAACGCATGATTAACCACCCATAGCAAGGATTACTTTTGTAAAGAAAAACACAGCAATGAAAGAATAGCTTTATTTATTAATAAAACGTGTCATTCTGATTAAGACCTTTCATCTTACCCTTAAGATTTCAGGAA	636	734	888	10	128	125	359	2	2	436	1196	96	2258	P20	1	3.3392282958199355	0.8556816255734613	4.0	3.727383863080685	0.4561540637884847	4.0	3827
AAACCAGAACACCATTAACGCATGATTAACCACCCATAGCAAGGATTACTTTTGTAAAGAAAAACACAGCAATGAAAGAATAGCTTTATTTATTAATAAAACGTGTCATTCTGATTAAGACCTTTCATCTTACCCTTAAGATTTCAGGAG	155	122	167	1	11	19	2	0	0	99	312	23	444	P20	2	2.6666666666666665	0.6356417261637282	3.0	3.759124087591241	0.4276151391496878	4.0	3827
AAACCAGAACACCATTAACGCATGATTAACCACCCATAGCAAGGATTACTTTTGTAAAGAAAAACACAGCAATGAAAGAATAGCTTTATTTATTAATAAAACGTGTCATTCTGATTAAGACCTTTCATGTTACCCTTAAGATTTCAGGAA	148	45	70	1	19	83	150	0	1	4	5	17	263	P20	2	3.5098814229249014	0.6510110605506177	4.0	3.4	0.66332495807108	3.5	3827
AAACCAGAACACCATTAACGCATGATTAACCACCCATAGCAAGGATTACTTTTGTAAAGAAAAACACAGCAATGAAAGAATAGCTTTATTTATTAATAAAACGTGTCATTCTGATTAAGACCTTTGATCTTACCCTTAAGACTTCAGGAA	392	512	359	5	1	3	4	1	0	744	505	21	1263	P20	2	2.4615384615384617	1.277942132756627	3.0	3.4024	0.4952516935862007	3.0	3827
AAACCAGAACACCATTAACGCATGATTAACCACCCATAGCAAGGATTACTTTTGTAAAGAAAAACACAGCAATGAAAGAATAGCTTTATTTATTAATAAAACGTGTCATTCTGATTAAGACCTTTGATCTTACCCTTAAGATTTCAGGAA	84	66	55	2	1	4	1	0	0	72	125	6	205	P20	1	2.5	1.0	3.0	3.6345177664974617	0.4815651259139664	4.0	3827
AAACCAGAACACCATTAACGCATGATTAACCACCCATAGCAAGGATTACTTTTGTAAAGAAAAACACAGCAATGAAAGAATAGCTTTATTTATTAATAAAACGTGTCATTCTGATTAAGACCTTTGATCTTACCCTTAAGATTTCAGGAG	149	203	136	5	0	0	1	0	0	63	419	18	488	P20	2	1.5	1.118033988749895	1.0	3.8692946058091287	0.3370778754535519	4.0	3827
AAACCAGAACACCATTAACGCATGATTAACCACCCATAGCAAGGATTACTTTTGTAAAGAAAAACACAGCAATGAAAGAATAGCTTTATTTATTAATAAAACGTGTCATTCTGATTAAGACCTTTTAACTTACCCTTAAGATCTCAGGAA	39	27	89	0	0	1	0	0	0	1	153	13	155	P20	2	3.0	0.0	3.0	3.993506493506493	0.0803202394600843	4.0	3827
AAACCAGAACACCATTAACGCATGATTAACCACCCATAGCAAGGATTACTTTTGTAAAGAAAAACACAGCAATGAAAGAATAGCTTTATTTATTAATAAAACGTGTCATTCTGATTAAGACCTTTTAACTTACCCTTAAGATTTCAGGAA	39	9	78	0	9	0	0	0	0	98	19	7	126	P20	1	2.0	0.0	2.0	3.1623931623931623	0.3688110941947251	3.0	3827
AAACCAGAACACCATTAACGCATGATTAACCACCCATAGCAAGGATTACTTTTGTAAAGAAAAACACAGCAATGAAAGAATAGCTTTATTTATTAATAAAACGTGTCATTCTGATTAAGACCTTTTACCTTACCCTTAAGATCTCAGGAA	10	12	44	0	0	1	1	0	0	9	55	5	66	P20	2	3.5	0.5	3.5	3.859375	0.3476343040826092	4.0	3827
AAACCAGAACACCATTAACGCATGATTAACCACCCATAGCAAGGATTACTTTTGTAAAGAAAAACACAGCAATGAAAGAATAGCTTTATTTATTAATAAAACGTGTCATTCTGATTAAGACCTTTTACCTTACCCTTAAGATTTCAGGAA	938	1392	1376	7	35	17	30	0	1	873	2743	111	3706	P20	1	2.7865168539325844	0.9996843334622574	3.0	3.758086812275366	0.4288870967499776	4.0	3827
AAACCAGAACACCATTAACGCATGATTAACCACCCATAGCAAGGATTACTTTTGTAAAGAAAAACACAGCAATGAAAGAATAGCTTTATTTATTAATAAAACGTGTCATTCTGATTAAGACCTTTTACCTTACCCTTAAGATTTCAGGAG	29	34	28	0	0	10	28	0	0	11	42	4	91	P20	2	3.736842105263158	0.4403473823863555	4.0	3.792452830188679	0.4055506652868808	4.0	3827
AAACCAGAACACCATTAACGCATGATTAACCACCCATAGCAAGGATTACTTTTGTAAAGAAAAACACAGCAATGAAAGAATAGCTTTATTTATTAATAAAACGTGTCATTCTGATTAAGACCTTTTACCTTACCCTTAAGGTTTCAGGAG	85	88	198	0	1	32	0	4	0	52	282	18	371	P20	3	2.9696969696969697	0.1714198257421933	3.0	3.810650887573965	0.4738163602169846	4.0	3827
AAACCAGAACACCATTAACGCATGATTAACCACCCATAGCAAGGATTACTTTTGTAAAGAAAAACACAGCAATGAAAGAATAGCTTTATTTATTAATAAAACGTGTCATTCTGATTAAGACCTTTTANCTTACCCTTAAGATTTCAGGAA	64	52	71	0	8	8	7	2	0	68	94	12	187	P20	1	2.9565217391304346	0.8064016083039741	3.0	3.548780487804878	0.5663843180357621	4.0	3827
AAACCAGAACACCATTAACGCATGATTAACCACCCATAGCAAGGATTACTTTTGTAAAGAAAAACACAGCAATGAAAGAATAGCTTTATTTATTAATAAAACGTGTCATTCTGATTAAGACCTTTTATATTACCCTTAAGATTTCAGGAA	24	77	96	0	12	14	1	0	0	56	114	15	197	P20	1	2.592592592592593	0.5616944773371518	3.0	3.6705882352941175	0.469999631892663	4.0	3827
AAACCAGAACACCATTAACGCATGATTAACCACCCATAGCAAGGATTACTTTTGTAAAGAAAAACACAGCAATGAAAGAATAGCTTTATTTATTAATAAAACGTGTCATTCTGATTAAGACCTTTTATCATACCATTAAGATTTCAGGAA	23	44	8	0	9	40	21	0	0	2	3	8	75	P20	2	3.171428571428572	0.6318098396427423	3.0	3.6	0.4898979485566356	4.0	3827
AAACCAGAACACCATTAACGCATGATTAACCACCCATAGCAAGGATTACTTTTGTAAAGAAAAACACAGCAATGAAAGAATAGCTTTATTTATTAATAAAACGTGTCATTCTGATTAAGACCTTTTATCATACCCTTAAGATTTCAGGAA	68	103	203	0	17	1	0	0	0	147	209	32	374	P20	1	2.055555555555556	0.2290614236454256	2.0	3.587078651685393	0.4923589223530472	4.0	3827
AAACCAGAACACCATTAACGCATGATTAACCACCCATAGCAAGGATTACTTTTGTAAAGAAAAACACAGCAATGAAAGAATAGCTTTATTTATTAATAAAACGTGTCATTCTGATTAAGACCTTTTATCATACCCTTAAGATTTCAGGAG	7	23	31	1	0	0	0	0	0	33	27	6	61	P20	2	1.0	0.0	1.0	3.45	0.49749371855331	3.0	3827
AAACCAGAACACCATTAACGCATGATTAACCACCCATAGCAAGGATTACTTTTGTAAAGAAAAACACAGCAATGAAAGAATAGCTTTATTTATTAATAAAACGTGTCATTCTGATTAAGACCTTTTATCCTACCCTTAAGATTTCAGGAA	856	1027	1230	22	201	447	334	4	1	650	1454	177	3113	P20	1	3.0886454183266934	0.782725953381219	3.0	3.68515884305358	0.4775398626610508	4.0	3827
AAACCAGAACACCATTAACGCATGATTAACCACCCATAGCAAGGATTACTTTTGTAAAGAAAAACACAGCAATGAAAGAATAGCTTTATTTATTAATAAAACGTGTCATTCTGATTAAGACCTTTTATCCTACCCTTAAGATTTCAGGAG	63	123	84	4	1	5	1	0	0	73	186	4	270	P20	2	2.272727272727273	1.052348809344566	3.0	3.718146718146718	0.4499022220014215	4.0	3827
AAACCAGAACACCATTAACGCATGATTAACCACCCATAGCAAGGATTACTTTTGTAAAGAAAAACACAGCAATGAAAGAATAGCTTTATTTATTAATAAAACGTGTCATTCTGATTAAGACCTTTTATCCTACCCTTAGGACTTCAGGAA	9	38	9	0	0	1	1	0	0	49	5	3	56	P20	3	3.5	0.5	3.5	3.092592592592593	0.2898606637499727	3.0	3827
AAACCAGAACACCATTAACGCATGATTAACCACCCATAGCAAGGATTACTTTTGTAAAGAAAAACACAGCAATGAAAGAATAGCTTTATTTATTAATAAAACGTGTCATTCTGATTAAGACCTTTTATCGTACCCTTAAGATTTCAGGAA	7	12	11	0	0	2	0	0	0	15	13	1	30	P20	1	3.0	0.0	3.0	3.4642857142857144	0.4987228587060336	3.0	3827
AAACCAGAACACCATTAACGCATGATTAACCACCCATAGCAAGGATTACTTTTGTAAAGAAAAACACAGCAATGAAAGAATAGCTTTATTTATTAATAAAACGTGTCATTCTGATTAAGACCTTTTATCTAACCCTTAAGATTTCAGGAA	158	350	321	1	1	0	0	0	1	241	585	22	829	P20	1	1.5	0.5	1.5	3.706166868198307	0.4581632920072411	4.0	3827
AAACCAGAACACCATTAACGCATGATTAACCACCCATAGCAAGGATTACTTTTGTAAAGAAAAACACAGCAATGAAAGAATAGCTTTATTTATTAATAAAACGTGTCATTCTGATTAAGACCTTTTATCTCACACTTAAGATTTCAGGAA	36	84	94	0	0	1	0	0	1	65	147	10	214	P20	2	3.0	0.0	3.0	3.685446009389672	0.4743410681808484	4.0	3827
AAACCAGAACACCATTAACGCATGATTAACCACCCATAGCAAGGATTACTTTTGTAAAGAAAAACACAGCAATGAAAGAATAGCTTTATTTATTAATAAAACGTGTCATTCTGATTAAGACCTTTTATCTCACCCATAAGATTTCAGGAG	52	102	57	1	9	0	0	1	0	130	70	7	211	P20	3	1.9	0.3	2.0	3.3383084577114426	0.5036929535153379	3.0	3827
AAACCAGAACACCATTAACGCATGATTAACCACCCATAGCAAGGATTACTTTTGTAAAGAAAAACACAGCAATGAAAGAATAGCTTTATTTATTAATAAAACGTGTCATTCTGATTAAGACCTTTTATCTCACCCTTAAGATTTCAGGAA	796	986	1137	7	22	5	76	3	0	662	2144	65	2919	P20	1	3.363636363636364	1.0065898571393754	4.0	3.761124955500178	0.4338452857680173	4.0	3827
AAACCAGAACACCATTAACGCATGATTAACCACCCATAGCAAGGATTACTTTTGTAAAGAAAAACACAGCAATGAAAGAATAGCTTTATTTATTAATAAAACGTGTCATTCTGATTAAGACCTTTTATCTCACCCTTAAGATTTCAGGAG	362	526	949	3	9	26	4	1	1	413	1380	50	1837	P20	2	2.738095238095238	0.7257024121013415	3.0	3.767130919220056	0.4278993999869395	4.0	3827
AAACCAGAACACCATTAACGCATGATTAACCACCCATAGCAAGGATTACTTTTGTAAAGAAAAACACAGCAATGAAAGAATAGCTTTATTTATTAATAAAACGTGTCATTCTGATTAAGACCTTTTATCTCTCCCTTATGATTTCAGGAA	805	884	1206	3	1	2	2	1	0	717	2169	50	2895	P20	3	2.375	1.2183492931011204	2.5	3.750606165569796	0.4350572740823778	4.0	3827
AAACCAGAACACCATTAACGCATGATTAACCACCCATAGCAAGGATTACTTTTGTAAAGAAAAACACAGCAATGAAAGAATAGCTTTATTTATTAATAAAACGTGTCATTCTGATTAAGACCTTTTATCTGACCCTTAAGATTTCAGGAA	185	239	442	2	4	4	2	0	0	212	642	17	866	P20	1	2.5	0.957427107756338	2.5	3.751756440281031	0.4319938596519909	4.0	3827
AAACCAGAACACCATTAACGCATGATTAACCACCCATAGCAAGGATTACTTTTGTAAAGAAAAACACAGCAATGAAAGAATAGCTTTATTTATTAATAAAACGTGTCATTCTGATTAAGACCTTTTATCTTACACTTAAGATTCCAGGAA	12	29	34	0	0	0	1	0	0	47	27	1	75	P20	2	4.0	0.0	4.0	3.364864864864865	0.4813922467718075	3.0	3827
AAACCAGAACACCATTAACGCATGATTAACCACCCATAGCAAGGATTACTTTTGTAAAGAAAAACACAGCAATGAAAGAATAGCTTTATTTATTAATAAAACGTGTCATTCTGATTAAGACCTTTTATCTTACACTTAAGATTTCAGGAA	22	37	22	0	5	4	0	0	0	32	40	5	81	P20	1	2.4444444444444446	0.4969039949999532	2.0	3.555555555555556	0.4969039949999532	4.0	3827
AAACCAGAACACCATTAACGCATGATTAACCACCCATAGCAAGGATTACTTTTGTAAAGAAAAACACAGCAATGAAAGAATAGCTTTATTTATTAATAAAACGTGTCATTCTGATTAAGACCTTTTATCTTACCAATAAGATTTCAGGAA	103	110	151	3	0	0	0	1	0	88	272	3	364	P20	2	1.0	0.0	1.0	3.74792243767313	0.452940353151683	4.0	3827
AAACCAGAACACCATTAACGCATGATTAACCACCCATAGCAAGGATTACTTTTGTAAAGAAAAACACAGCAATGAAAGAATAGCTTTATTTATTAATAAAACGTGTCATTCTGATTAAGACCTTTTATCTTACCATTAAGATTTCAGGAA	20	29	26	0	4	2	3	0	0	19	47	4	75	P20	1	2.888888888888889	0.8748897637790901	3.0	3.712121212121212	0.4527743271964828	4.0	3827
AAACCAGAACACCATTAACGCATGATTAACCACCCATAGCAAGGATTACTTTTGTAAAGAAAAACACAGCAATGAAAGAATAGCTTTATTTATTAATAAAACGTGTCATTCTGATTAAGACCTTTTATCTTACCATTAAGATTTCAGGAG	26	16	17	2	11	30	8	1	0	4	3	4	59	P20	2	2.862745098039216	0.7145438101289645	3.0	3.125	0.927024810886958	3.0	3827
AAACCAGAACACCATTAACGCATGATTAACCACCCATAGCAAGGATTACTTTTGTAAAGAAAAACACAGCAATGAAAGAATAGCTTTATTTATTAATAAAACGTGTCATTCTGATTAAGACCTTTTATCTTACCCATAAGATTTCAGGAA	81	128	135	1	18	14	18	0	1	263	29	28	344	P20	1	2.9607843137254903	0.8847462096218414	3.0	3.0955631399317407	0.3053797059149151	3.0	3827
AAACCAGAACACCATTAACGCATGATTAACCACCCATAGCAAGGATTACTTTTGTAAAGAAAAACACAGCAATGAAAGAATAGCTTTATTTATTAATAAAACGTGTCATTCTGATTAAGACCTTTTATCTTACCCATAAGATTTCAGGAG	35	46	47	0	9	3	32	0	0	69	15	4	128	P20	2	3.522727272727273	0.8115259577889602	4.0	3.1785714285714284	0.3829930462415575	3.0	3827
AAACCAGAACACCATTAACGCATGATTAACCACCCATAGCAAGGATTACTTTTGTAAAGAAAAACACAGCAATGAAAGAATAGCTTTATTTATTAATAAAACGTGTCATTCTGATTAAGACCTTTTATCTTACCCCTAAGATCTCAGGAA	124	56	168	0	1	0	1	0	0	22	324	22	348	P20	2	3.0	1.0	3.0	3.9364161849710975	0.2440100684301206	4.0	3827
AAACCAGAACACCATTAACGCATGATTAACCACCCATAGCAAGGATTACTTTTGTAAAGAAAAACACAGCAATGAAAGAATAGCTTTATTTATTAATAAAACGTGTCATTCTGATTAAGACCTTTTATCTTACCCCTAAGATTCCAGGAA	70	107	53	1	0	0	0	1	0	90	138	12	230	P20	2	1.0	0.0	1.0	3.593886462882096	0.517094000593639	4.0	3827
AAACCAGAACACCATTAACGCATGATTAACCACCCATAGCAAGGATTACTTTTGTAAAGAAAAACACAGCAATGAAAGAATAGCTTTATTTATTAATAAAACGTGTCATTCTGATTAAGACCTTTTATCTTACCCCTAAGATTTCAGGAA	645	1029	1089	9	136	113	153	2	2	633	1715	115	2763	P20	1	2.997566909975669	0.8892403150895015	3.0	3.726615646258504	0.453263797318158	4.0	3827
AAACCAGAACACCATTAACGCATGATTAACCACCCATAGCAAGGATTACTTTTGTAAAGAAAAACACAGCAATGAAAGAATAGCTTTATTTATTAATAAAACGTGTCATTCTGATTAAGACCTTTTATCTTACCCCTAAGATTTCAGGAG	75	132	217	0	1	1	3	1	0	60	358	13	424	P20	2	3.4	0.8	4.0	3.8496420047732696	0.376922110743508	4.0	3827
AAACCAGAACACCATTAACGCATGATTAACCACCCATAGCAAGGATTACTTTTGTAAAGAAAAACACAGCAATGAAAGAATAGCTTTATTTATTAATAAAACGTGTCATTCTGATTAAGACCTTTTATCTTACCCTAAAGATTTCAGGAA	194	155	198	1	41	58	53	3	0	322	69	24	547	P20	1	3.065359477124183	0.7976534426472733	3.0	3.1598984771573604	0.4242831994646202	3.0	3827
AAACCAGAACACCATTAACGCATGATTAACCACCCATAGCAAGGATTACTTTTGTAAAGAAAAACACAGCAATGAAAGAATAGCTTTATTTATTAATAAAACGTGTCATTCTGATTAAGACCTTTTATCTTACCCTCAAGATTTCAGGAA	1031	1613	1552	12	19	83	6	7	4	952	3113	104	4196	P20	1	2.691666666666667	0.7164243776483942	3.0	3.759322865554465	0.4416090802528399	4.0	3827
AAACCAGAACACCATTAACGCATGATTAACCACCCATAGCAAGGATTACTTTTGTAAAGAAAAACACAGCAATGAAAGAATAGCTTTATTTATTAATAAAACGTGTCATTCTGATTAAGACCTTTTATCTTACCCTGAAGATATCAGGAA	6	28	23	0	1	0	0	0	0	0	56	2	57	P20	2	2.0	0.0	2.0	4.0	0.0	4.0	3827
AAACCAGAACACCATTAACGCATGATTAACCACCCATAGCAAGGATTACTTTTGTAAAGAAAAACACAGCAATGAAAGAATAGCTTTATTTATTAATAAAACGTGTCATTCTGATTAAGACCTTTTATCTTACCCTGAAGATTTCAGGAA	11	30	20	0	3	1	1	0	0	19	37	1	61	P20	1	2.6	0.8	2.0	3.6607142857142856	0.4734669136986732	4.0	3827
AAACCAGAACACCATTAACGCATGATTAACCACCCATAGCAAGGATTACTTTTGTAAAGAAAAACACAGCAATGAAAGAATAGCTTTATTTATTAATAAAACGTGTCATTCTGATTAAGACCTTTTATCTTACCCTTAAGACTTCAGGAA	2443	3780	4085	28	85	97	30	12	6	3897	6153	250	10308	P20	1	2.5375	0.8555273714693957	3.0	3.608164481525626	0.4966323697957099	4.0	3827
AAACCAGAACACCATTAACGCATGATTAACCACCCATAGCAAGGATTACTTTTGTAAAGAAAAACACAGCAATGAAAGAATAGCTTTATTTATTAATAAAACGTGTCATTCTGATTAAGACCTTTTATCTTACCCTTAAGACTTCAGGAG	105	143	177	0	0	2	1	1	1	83	337	22	425	P20	2	3.333333333333333	0.4714045207910317	3.0	3.791469194312796	0.4289557724733558	4.0	3827
AAACCAGAACACCATTAACGCATGATTAACCACCCATAGCAAGGATTACTTTTGTAAAGAAAAACACAGCAATGAAAGAATAGCTTTATTTATTAATAAAACGTGTCATTCTGATTAAGACCTTTTATCTTACCCTTAAGATATCAAGAA	102	156	131	0	0	0	1	0	1	98	289	3	389	P20	2	4.0	0.0	4.0	3.7422680412371134	0.4432390273547559	4.0	3827
AAACCAGAACACCATTAACGCATGATTAACCACCCATAGCAAGGATTACTTTTGTAAAGAAAAACACAGCAATGAAAGAATAGCTTTATTTATTAATAAAACGTGTCATTCTGATTAAGACCTTTTATCTTACCCTTAAGATATCAGGAA	81	143	82	1	7	3	0	1	0	163	131	13	306	P20	1	2.1818181818181817	0.5749595745760689	2.0	3.4372881355932203	0.5161455270691331	3.0	3827
AAACCAGAACACCATTAACGCATGATTAACCACCCATAGCAAGGATTACTTTTGTAAAGAAAAACACAGCAATGAAAGAATAGCTTTATTTATTAATAAAACGTGTCATTCTGATTAAGACCTTTTATCTTACCCTTAAGATCTCAGGAA	1275	1305	1151	10	136	196	147	0	4	1452	1786	213	3731	P20	1	2.98159509202454	0.8125225884268868	3.0	3.549660703269587	0.5000014271335574	4.0	3827
AAACCAGAACACCATTAACGCATGATTAACCACCCATAGCAAGGATTACTTTTGTAAAGAAAAACACAGCAATGAAAGAATAGCTTTATTTATTAATAAAACGTGTCATTCTGATTAAGACCTTTTATCTTACCCTTAAGATCTCAGGAG	91	171	252	5	0	1	1	0	1	60	446	23	514	P20	2	1.7142857142857142	1.1605769149479943	1.0	3.877712031558185	0.3335841638803178	4.0	3827
AAACCAGAACACCATTAACGCATGATTAACCACCCATAGCAAGGATTACTTTTGTAAAGAAAAACACAGCAATGAAAGAATAGCTTTATTTATTAATAAAACGTGTCATTCTGATTAAGACCTTTTATCTTACCCTTAAGATCTCGGGAA	53	44	69	1	27	65	15	0	0	34	24	10	166	P20	2	2.8703703703703702	0.6396265199692794	3.0	3.413793103448276	0.4925123054167483	3.0	3827
AAACCAGAACACCATTAACGCATGATTAACCACCCATAGCAAGGATTACTTTTGTAAAGAAAAACACAGCAATGAAAGAATAGCTTTATTTATTAATAAAACGTGTCATTCTGATTAAGACCTTTTATCTTACCCTTAAGATTACAGAAA	51	48	23	1	1	0	5	0	0	21	94	32	122	P20	2	3.2857142857142856	1.1605769149479943	4.0	3.817391304347826	0.3863453894177924	4.0	3827
AAACCAGAACACCATTAACGCATGATTAACCACCCATAGCAAGGATTACTTTTGTAAAGAAAAACACAGCAATGAAAGAATAGCTTTATTTATTAATAAAACGTGTCATTCTGATTAAGACCTTTTATCTTACCCTTAAGATTACAGGAA	151	230	134	3	8	2	1	0	0	359	142	17	515	P20	1	2.071428571428572	0.7985957062499249	2.0	3.283433133732535	0.4506648338123244	3.0	3827
AAACCAGAACACCATTAACGCATGATTAACCACCCATAGCAAGGATTACTTTTGTAAAGAAAAACACAGCAATGAAAGAATAGCTTTATTTATTAATAAAACGTGTCATTCTGATTAAGACCTTTTATCTTACCCTTAAGATTACTGGAA	87	46	143	3	75	35	146	0	0	5	12	26	276	P20	2	3.250965250965251	0.9146749927825992	4.0	3.7058823529411766	0.4556450995538137	4.0	3827
AAACCAGAACACCATTAACGCATGATTAACCACCCATAGCAAGGATTACTTTTGTAAAGAAAAACACAGCAATGAAAGAATAGCTTTATTTATTAATAAAACGTGTCATTCTGATTAAGACCTTTTATCTTACCCTTAAGATTCAAGGAA	58	96	22	0	21	0	33	0	2	114	6	2	176	P20	2	3.2222222222222223	0.974996043043569	4.0	3.0327868852459017	0.2539661210627814	3.0	3827
AAACCAGAACACCATTAACGCATGATTAACCACCCATAGCAAGGATTACTTTTGTAAAGAAAAACACAGCAATGAAAGAATAGCTTTATTTATTAATAAAACGTGTCATTCTGATTAAGACCTTTTATCTTACCCTTAAGATTCCAGGAA	957	1408	1801	15	190	91	7	5	4	1396	2458	104	4166	P20	1	2.297029702970297	0.5949937646528907	2.0	3.63266891017344	0.4921746383030018	4.0	3827
AAACCAGAACACCATTAACGCATGATTAACCACCCATAGCAAGGATTACTTTTGTAAAGAAAAACACAGCAATGAAAGAATAGCTTTATTTATTAATAAAACGTGTCATTCTGATTAAGACCTTTTATCTTACCCTTAAGATTCCAGGAG	445	881	813	6	4	4	7	2	5	920	1191	54	2139	P20	2	2.571428571428572	1.2177820811947069	3.0	3.558073654390935	0.5069660820623229	4.0	3827
AAACCAGAACACCATTAACGCATGATTAACCACCCATAGCAAGGATTACTTTTGTAAAGAAAAACACAGCAATGAAAGAATAGCTTTATTTATTAATAAAACGTGTCATTCTGATTAAGACCTTTTATCTTACCCTTAAGATTGCAGGAA	82	350	297	0	0	1	0	1	0	118	609	29	729	P20	1	3.0	0.0	3.0	3.833791208791209	0.3831777488000339	4.0	3827
AAACCAGAACACCATTAACGCATGATTAACCACCCATAGCAAGGATTACTTTTGTAAAGAAAAACACAGCAATGAAAGAATAGCTTTATTTATTAATAAAACGTGTCATTCTGATTAAGACCTTTTATCTTACCCTTAAGATTTCAAGAA	113	208	186	0	9	0	0	0	1	362	135	24	507	P20	1	2.0	0.0	2.0	3.269076305220884	0.4479847223361412	3.0	3827
AAACCAGAACACCATTAACGCATGATTAACCACCCATAGCAAGGATTACTTTTGTAAAGAAAAACACAGCAATGAAAGAATAGCTTTATTTATTAATAAAACGTGTCATTCTGATTAAGACCTTTTATCTTACCCTTAAGATTTCAAGAG	62	81	41	0	8	1	0	0	0	164	11	4	184	P20	2	2.111111111111111	0.3142696805273545	2.0	3.0628571428571427	0.242705835218232	3.0	3827
AAACCAGAACACCATTAACGCATGATTAACCACCCATAGCAAGGATTACTTTTGTAAAGAAAAACACAGCAATGAAAGAATAGCTTTATTTATTAATAAAACGTGTCATTCTGATTAAGACCTTTTATCTTACCCTTAAGATTTCACGAA	23	70	13	1	11	0	0	1	0	90	3	8	106	P20	1	1.9166666666666667	0.2763853991962833	2.0	3.0106382978723403	0.2726809705952404	3.0	3827
AAACCAGAACACCATTAACGCATGATTAACCACCCATAGCAAGGATTACTTTTGTAAAGAAAAACACAGCAATGAAAGAATAGCTTTATTTATTAATAAAACGTGTCATTCTGATTAAGACCTTTTATCTTACCCTTAAGATTTCAGGAA	55072	74498	71493	516	5441	5856	4569	257	126	69409	114889	10251	201063	P20	0	2.883774874862654	0.8505998860463215	3.0	3.618628878985927	0.4956220702674286	4.0	3827
AAACCAGAACACCATTAACGCATGATTAACCACCCATAGCAAGGATTACTTTTGTAAAGAAAAACACAGCAATGAAAGAATAGCTTTATTTATTAATAAAACGTGTCATTCTGATTAAGACCTTTTATCTTACCCTTAAGATTTCAGGAG	4088	6335	6574	42	361	518	348	19	16	5590	10103	895	16997	P20	1	2.9235618597320725	0.8277998317118695	3.0	3.638924211597152	0.4898804661991986	4.0	3827
AAACCAGAACACCATTAACGCATGATTAACCACCCATAGCAAGGATTACTTTTGTAAAGAAAAACACAGCAATGAAAGAATAGCTTTATTTATTAATAAAACGTGTCATTCTGATTAAGACCTTTTATCTTACCCTTAAGATTTCAGGAT	98	95	71	1	23	41	30	1	0	25	143	24	264	P20	1	3.0526315789473686	0.7728065197043222	3.0	3.834319526627219	0.4168134027303271	4.0	3827
AAACCAGAACACCATTAACGCATGATTAACCACCCATAGCAAGGATTACTTTTGTAAAGAAAAACACAGCAATGAAAGAATAGCTTTATTTATTAATAAAACGTGTCATTCTGATTAAGACCTTTTATCTTACCCTTAAGATTTCAGGCG	151	250	258	1	0	2	2	0	0	541	113	6	659	P20	2	3.0	1.095445115010332	3.0	3.172782874617737	0.3780594567744185	3.0	3827
AAACCAGAACACCATTAACGCATGATTAACCACCCATAGCAAGGATTACTTTTGTAAAGAAAAACACAGCAATGAAAGAATAGCTTTATTTATTAATAAAACGTGTCATTCTGATTAAGACCTTTTATCTTACCCTTAAGATTTCAGGGA	367	705	648	2	11	32	5	3	0	567	1100	122	1720	P20	1	2.8	0.6633249580710799	3.0	3.6550898203592816	0.4865445413676926	4.0	3827
AAACCAGAACACCATTAACGCATGATTAACCACCCATAGCAAGGATTACTTTTGTAAAGAAAAACACAGCAATGAAAGAATAGCTTTATTTATTAATAAAACGTGTCATTCTGATTAAGACCTTTTATCTTACCCTTAAGATTTCAGGGG	29	83	85	2	22	2	1	0	1	33	136	4	197	P20	2	2.074074074074074	0.5392673992059643	2.0	3.794117647058824	0.4186400787919549	4.0	3827
AAACCAGAACACCATTAACGCATGATTAACCACCCATAGCAAGGATTACTTTTGTAAAGAAAAACACAGCAATGAAAGAATAGCTTTATTTATTAATAAAACGTGTCATTCTGATTAAGACCTTTTATCTTACCCTTAAGATTTCAGGTA	164	392	403	1	8	3	18	1	0	186	742	35	959	P20	1	3.2666666666666666	0.9637888196533972	4.0	3.796555435952637	0.4105038745197741	4.0	3827
AAACCAGAACACCATTAACGCATGATTAACCACCCATAGCAAGGATTACTTTTGTAAAGAAAAACACAGCAATGAAAGAATAGCTTTATTTATTAATAAAACGTGTCATTCTGATTAAGACCTTTTATCTTACCCTTAAGATTTCAGTAA	34	25	46	0	6	4	11	1	0	60	23	10	105	P20	1	3.238095238095238	0.8676603408708855	4.0	3.25	0.5088502445991074	3.0	3827
AAACCAGAACACCATTAACGCATGATTAACCACCCATAGCAAGGATTACTTTTGTAAAGAAAAACACAGCAATGAAAGAATAGCTTTATTTATTAATAAAACGTGTCATTCTGATTAAGACCTTTTATCTTACCCTTAAGATTTCATGAA	123	96	226	0	2	3	2	0	0	132	306	42	445	P20	1	3.0	0.7559289460184544	3.0	3.6986301369863015	0.4588529924505268	4.0	3827
AAACCAGAACACCATTAACGCATGATTAACCACCCATAGCAAGGATTACTTTTGTAAAGAAAAACACAGCAATGAAAGAATAGCTTTATTTATTAATAAAACGTGTCATTCTGATTAAGACCTTTTATCTTACCCTTAAGATTTCGGGAA	1099	1640	1654	5	90	62	44	3	4	976	3209	161	4393	P20	1	2.7213930348258706	0.8297875108636651	3.0	3.7631202290076335	0.4324003181813195	4.0	3827
AAACCAGAACACCATTAACGCATGATTAACCACCCATAGCAAGGATTACTTTTGTAAAGAAAAACACAGCAATGAAAGAATAGCTTTATTTATTAATAAAACGTGTCATTCTGATTAAGACCTTTTATCTTACCCTTAAGATTTCGGGAG	55	29	5	1	33	28	3	0	0	2	22	8	89	P20	2	2.507692307692308	0.6107517920393603	2.0	3.9166666666666665	0.2763853991962833	4.0	3827
AAACCAGAACACCATTAACGCATGATTAACCACCCATAGCAAGGATTACTTTTGTAAAGAAAAACACAGCAATGAAAGAATAGCTTTATTTATTAATAAAACGTGTCATTCTGATTAAGACCTTTTATCTTACCCTTAAGATTTCTGGAA	175	282	138	2	2	6	1	1	0	426	157	19	595	P20	1	2.5454545454545454	0.8907235428302466	3.0	3.2654109589041096	0.4530363720502476	3.0	3827
AAACCAGAACACCATTAACGCATGATTAACCACCCATAGCAAGGATTACTTTTGTAAAGAAAAACACAGCAATGAAAGAATAGCTTTATTTATTAATAAAACGTGTCATTCTGATTAAGACCTTTTATCTTACCCTTAAGATTTCTGGAG	39	64	50	1	0	1	0	0	0	134	17	1	153	P20	2	2.0	1.0	2.0	3.1125827814569536	0.316082107649847	3.0	3827
AAACCAGAACACCATTAACGCATGATTAACCACCCATAGCAAGGATTACTTTTGTAAAGAAAAACACAGCAATGAAAGAATAGCTTTATTTATTAATAAAACGTGTCATTCTGATTAAGACCTTTTATCTTACCCTTAAGATTTTAGGAA	607	746	664	3	2	6	4	0	1	1118	883	57	2017	P20	1	2.7333333333333334	1.0624918300339483	3.0	3.4405594405594404	0.4974593660716363	3.0	3827
AAACCAGAACACCATTAACGCATGATTAACCACCCATAGCAAGGATTACTTTTGTAAAGAAAAACACAGCAATGAAAGAATAGCTTTATTTATTAATAAAACGTGTCATTCTGATTAAGACCTTTTATCTTACCCTTAAGATTTTGGGAA	23	20	46	0	42	25	18	0	0	0	4	11	89	P20	2	2.717647058823529	0.7913021986258935	3.0	4.0	0.0	4.0	3827
AAACCAGAACACCATTAACGCATGATTAACCACCCATAGCAAGGATTACTTTTGTAAAGAAAAACACAGCAATGAAAGAATAGCTTTATTTATTAATAAAACGTGTCATTCTGATTAAGACCTTTTATCTTACCCTTAAGGTTTCAGAAA	127	88	75	0	1	0	0	0	0	40	249	26	290	P20	2	2.0	0.0	2.0	3.86159169550173	0.3453280262941079	4.0	3827
AAACCAGAACACCATTAACGCATGATTAACCACCCATAGCAAGGATTACTTTTGTAAAGAAAAACACAGCAATGAAAGAATAGCTTTATTTATTAATAAAACGTGTCATTCTGATTAAGACCTTTTATCTTACCCTTAAGGTTTCAGGAA	345	438	407	5	164	100	43	0	2	516	360	92	1190	P20	1	2.5801282051282053	0.742476786462203	2.0	3.407744874715262	0.4960290319272993	3.0	3827
AAACCAGAACACCATTAACGCATGATTAACCACCCATAGCAAGGATTACTTTTGTAAAGAAAAACACAGCAATGAAAGAATAGCTTTATTTATTAATAAAACGTGTCATTCTGATTAAGACCTTTTATCTTACCCTTAAGGTTTCAGGAG	29	27	32	2	10	13	0	1	0	33	29	3	88	P20	2	2.44	0.6374950980203691	3.0	3.4285714285714284	0.5832118435198044	3.0	3827
AAACCAGAACACCATTAACGCATGATTAACCACCCATAGCAAGGATTACTTTTGTAAAGAAAAACACAGCAATGAAAGAATAGCTTTATTTATTAATAAAACGTGTCATTCTGATTAAGACCTTTTATCTTACCCTTAAGTTTTCAGGAA	23	52	43	1	28	20	38	0	0	16	15	8	118	P20	1	3.0919540229885056	0.892267985980476	3.0	3.4838709677419355	0.4997397866074087	3.0	3827
AAACCAGAACACCATTAACGCATGATTAACCACCCATAGCAAGGATTACTTTTGTAAAGAAAAACACAGCAATGAAAGAATAGCTTTATTTATTAATAAAACGTGTCATTCTGATTAAGACCTTTTATCTTACCCTTAATATTTCAGGAA	17	27	21	1	33	2	0	0	4	13	12	17	65	P20	1	2.0277777777777777	0.2873355675774611	2.0	3.2758620689655173	0.689655172413793	3.0	3827
AAACCAGAACACCATTAACGCATGATTAACCACCCATAGCAAGGATTACTTTTGTAAAGAAAAACACAGCAATGAAAGAATAGCTTTATTTATTAATAAAACGTGTCATTCTGATTAAGACCTTTTATCTTACCCTTAGGATTTCAGGAA	1438	1152	1516	13	49	33	45	2	4	641	3319	145	4106	P20	1	2.7857142857142856	0.998468214571803	3.0	3.834846192637418	0.3780487952939067	4.0	3827
AAACCAGAACACCATTAACGCATGATTAACCACCCATAGCAAGGATTACTTTTGTAAAGAAAAACACAGCAATGAAAGAATAGCTTTATTTATTAATAAAACGTGTCATTCTGATTAAGACCTTTTATCTTACCCTTAGGATTTCAGGAG	40	53	78	0	0	1	0	0	0	39	131	6	171	P20	2	3.0	0.0	3.0	3.7705882352941176	0.4204545242001984	4.0	3827
AAACCAGAACACCATTAACGCATGATTAACCACCCATAGCAAGGATTACTTTTGTAAAGAAAAACACAGCAATGAAAGAATAGCTTTATTTATTAATAAAACGTGTCATTCTGATTAAGACCTTTTATCTTACCCTTATGATTTCAGGAA	1095	1330	1690	7	10	4	4	6	2	883	3199	108	4115	P20	1	2.2	1.0198039027185568	2.0	3.778728606356968	0.4267204179536605	4.0	3827
AAACCAGAACACCATTAACGCATGATTAACCACCCATAGCAAGGATTACTTTTGTAAAGAAAAACACAGCAATGAAAGAATAGCTTTATTTATTAATAAAACGTGTCATTCTGATTAAGACCTTTTATCTTACCCTTATGATTTTAGGAA	44	81	79	0	0	0	1	0	0	4	199	1	204	P20	2	4.0	0.0	4.0	3.980295566502463	0.138982620489319	4.0	3827
AAACCAGAACACCATTAACGCATGATTAACCACCCATAGCAAGGATTACTTTTGTAAAGAAAAACACAGCAATGAAAGAATAGCTTTATTTATTAATAAAACGTGTCATTCTGATTAAGACCTTTTATCTTACCCTTCAGATTTCAGGAA	18	23	11	0	1	1	0	0	0	18	32	2	52	P20	1	2.5	0.5	2.5	3.64	0.48	4.0	3827
AAACCAGAACACCATTAACGCATGATTAACCACCCATAGCAAGGATTACTTTTGTAAAGAAAAACACAGCAATGAAAGAATAGCTTTATTTATTAATAAAACGTGTCATTCTGATTAAGACCTTTTATCTTACCCTTGAGATTTCAGGAA	324	560	503	0	0	6	6	2	1	548	824	47	1387	P20	1	3.5	0.5	3.5	3.5956363636363635	0.5010344340783689	4.0	3827
AAACCAGAACACCATTAACGCATGATTAACCACCCATAGCAAGGATTACTTTTGTAAAGAAAAACACAGCAATGAAAGAATAGCTTTATTTATTAATAAAACGTGTCATTCTGATTAAGACCTTTTATCTTACCCTTGAGTTTTCAGGAA	19	20	45	0	20	57	1	0	0	4	2	7	84	P20	2	2.7564102564102564	0.4581427791078368	3.0	3.333333333333333	0.4714045207910317	3.0	3827
AAACCAGAACACCATTAACGCATGATTAACCACCCATAGCAAGGATTACTTTTGTAAAGAAAAACACAGCAATGAAAGAATAGCTTTATTTATTAATAAAACGTGTCATTCTGATTAAGACCTTTTATCTTACCCTTTAGATTTCAGGAA	285	320	296	7	2	0	0	1	1	502	388	28	901	P20	1	1.2222222222222223	0.415739709641549	1.0	3.431614349775785	0.5042737477887206	3.0	3827
AAACCAGAACACCATTAACGCATGATTAACCACCCATAGCAAGGATTACTTTTGTAAAGAAAAACACAGCAATGAAAGAATAGCTTTATTTATTAATAAAACGTGTCATTCTGATTAAGACCTTTTATCTTACCTTTAAGATTTCAGGAA	244	276	212	0	2	2	3	1	0	360	364	30	732	P20	1	3.142857142857143	0.8329931278350429	3.0	3.4993103448275864	0.5082080149355268	4.0	3827
AAACCAGAACACCATTAACGCATGATTAACCACCCATAGCAAGGATTACTTTTGTAAAGAAAAACACAGCAATGAAAGAATAGCTTTATTTATTAATAAAACGTGTCATTCTGATTAAGACCTTTTATCTTACCTTTAAGATTTCAGGAG	133	110	152	2	0	0	1	0	0	65	327	24	395	P20	2	2.0	1.4142135623730951	1.0	3.834183673469388	0.3719156791350771	4.0	3827
AAACCAGAACACCATTAACGCATGATTAACCACCCATAGCAAGGATTACTTTTGTAAAGAAAAACACAGCAATGAAAGAATAGCTTTATTTATTAATAAAACGTGTCATTCTGATTAAGACCTTTTATCTTACGCTTAAGATTTCAGGAA	14	37	15	0	0	1	1	0	6	56	2	13	66	P20	1	3.5	0.5	3.5	2.9375	0.3479852726768763	3.0	3827
AAACCAGAACACCATTAACGCATGATTAACCACCCATAGCAAGGATTACTTTTGTAAAGAAAAACACAGCAATGAAAGAATAGCTTTATTTATTAATAAAACGTGTCATTCTGATTAAGACCTTTTATCTTACTCTTAAGATTTCAGGAA	1100	1218	1428	7	8	10	6	8	1	1017	2689	122	3746	P20	1	2.4838709677419355	1.0432878470191116	3.0	3.7192462987886943	0.4641012935441387	4.0	3827
AAACCAGAACACCATTAACGCATGATTAACCACCCATAGCAAGGATTACTTTTGTAAAGAAAAACACAGCAATGAAAGAATAGCTTTATTTATTAATAAAACGTGTCATTCTGATTAAGACCTTTTATCTTACTCTTAAGATTTCAGGAG	161	327	260	0	0	0	2	0	0	272	474	32	748	P20	2	4.0	0.0	4.0	3.635388739946381	0.4813209834359305	4.0	3827
AAACCAGAACACCATTAACGCATGATTAACCACCCATAGCAAGGATTACTTTTGTAAAGAAAAACACAGCAATGAAAGAATAGCTTTATTTATTAATAAAACGTGTCATTCTGATTAAGACCTTTTATCTTATCCTTAAGATTTCAGGAA	562	589	872	3	3	6	9	1	3	473	1525	108	2023	P20	1	3.0	1.0690449676496976	3.0	3.7592407592407593	0.4344976809400491	4.0	3827
AAACCAGAACACCATTAACGCATGATTAACCACCCATAGCAAGGATTACTTTTGTAAAGAAAAACACAGCAATGAAAGAATAGCTTTATTTATTAATAAAACGTGTCATTCTGATTAAGACCTTTTATCTTCCCCTTAAGATTTCAGGAA	390	1102	510	2	12	0	2	3	4	1839	140	21	2002	P20	1	2.125	0.7806247497997998	2.0	3.065458207452165	0.2725161867114456	3.0	3827
AAACCAGAACACCATTAACGCATGATTAACCACCCATAGCAAGGATTACTTTTGTAAAGAAAAACACAGCAATGAAAGAATAGCTTTATTTATTAATAAAACGTGTCATTCTGATTAAGACCTTTTATCTTGCCCTTAAGATTTAAGGAA	36	21	28	0	10	7	0	0	2	66	0	4	85	P20	2	2.411764705882353	0.4921529567847503	2.0	2.9705882352941178	0.1689577248981772	3.0	3827
AAACCAGAACACCATTAACGCATGATTAACCACCCATAGCAAGGATTACTTTTGTAAAGAAAAACACAGCAATGAAAGAATAGCTTTATTTATTAATAAAACGTGTCATTCTGATTAAGACCTTTTATCTTGCCCTTAAGATTTCAGGAA	411	580	693	1	4	11	10	2	1	748	907	53	1684	P20	1	3.1538461538461537	0.8177035240565115	3.0	3.544028950542822	0.5064635819458085	4.0	3827
AAACCAGAACACCATTAACGCATGATTAACCACCCATAGCAAGGATTACTTTTGTAAAGAAAAACACAGCAATGAAAGAATAGCTTTATTTATTAATAAAACGTGTCATTCTGATTAAGACCTTTTATCTTTCCCTTAAGACTTCAGGAA	207	136	205	0	0	0	5	1	0	134	408	10	548	P20	2	4.0	0.0	4.0	3.7476979742173113	0.4468729543455794	4.0	3827
AAACCAGAACACCATTAACGCATGATTAACCACCCATAGCAAGGATTACTTTTGTAAAGAAAAACACAGCAATGAAAGAATAGCTTTATTTATTAATAAAACGTGTCATTCTGATTAAGACCTTTTATCTTTCCCTTAAGATTTCAGGAA	12	15	12	0	1	1	1	0	0	10	26	3	39	P20	1	3.0	0.816496580927726	3.0	3.7222222222222223	0.4479032082388083	4.0	3827
AAACCAGAACACCATTAACGCATGATTAACCACCCATAGCAAGGATTACTTTTGTAAAGAAAAACACAGCAATGAAAGAATAGCTTTATTTATTAATAAAACGTGTCATTCTGATTAAGACCTTTTATCTTTTCCTTAAGATTTCAGGAA	125	171	265	1	0	1	3	3	0	164	389	15	561	P20	2	3.2	1.16619037896906	4.0	3.688848920863309	0.4966992911291377	4.0	3827
AAACCAGAACACCATTAACGCATGATTAACCACCCATAGCAAGGATTACTTTTGTAAAGAAAAACACAGCAATGAAAGAATAGCTTTATTTATTAATAAAACGTGTCATTCTGATTAAGACCTTTTATTTTACCCTTAAGATTTCAGGAA	497	403	397	3	5	0	4	0	0	668	617	28	1297	P20	1	2.4166666666666665	1.1873172373979173	2.0	3.4801556420233464	0.4996060462569427	3.0	3827
AAACCAGAACACCATTAACGCATGATTAACCACCCATAGCAAGGATTACTTTTGTAAAGAAAAACACAGCAATGAAAGAATAGCTTTATTTATTAATAAAACGTGTCATTCTGATTAAGACCTTTTGTCTTACCCTTAAGATCTCGGGAA	370	882	258	3	1	6	6	1	0	879	614	13	1510	P20	3	2.9375	1.0879309490955758	3.0	3.409638554216868	0.4958335137654676	3.0	3827
AAACCAGAACACCATTAACGCATGATTAACCACCCATAGCAAGGATTACTTTTGTAAAGAAAAACACAGCAATGAAAGAATAGCTTTATTTATTAATAAAACGTGTCATTCTGATTAAGACCTTTTGTCTTACCCTTAAGATTTCAGGAA	185	397	281	0	14	3	1	2	0	361	482	57	863	P20	1	2.2777777777777777	0.558326423395605	2.0	3.565680473372781	0.5097913875787625	4.0	3827
AAACCAGAACACCATTAACGCATGATTAACCACCCATAGCAAGGATTACTTTTGTAAAGAAAAACACAGCAATGAAAGAATAGCTTTATTTATTAATAAAACGTGTCATTCTGATTAAGACTTTTTACCTTACCCTTAAGATTTCAGGAA	56	84	57	2	0	0	1	0	0	40	154	2	197	P20	2	2.0	1.4142135623730951	1.0	3.7938144329896906	0.4045652962958471	4.0	3827
AAACCAGAACACCATTAACGCATGATTAACCACCCATAGCAAGGATTACTTTTGTAAAGAAAAACACAGCAATGAAAGAATAGCTTTATTTATTAATAAAACGTGTCATTCTGATTAAGACTTTTTATCTTACCCTTAAGATTTCAGGAA	379	496	570	2	0	4	1	3	0	165	1270	46	1445	P20	1	2.571428571428572	1.049781318335648	3.0	3.878998609179416	0.3447860778763699	4.0	3827
AAACCAGAACACCATTAACGCATGATTAACCACCCATAGCAAGGATTACTTTTGTAAAGAAAAACACAGCAATGAAAGAATAGCTTTATTTATTAATAAAACGTGTCATTCTGATTAAGACTTTTTATCTTACCCTTAAGATTTCAGGGG	21	137	106	0	3	2	0	2	0	237	20	9	264	P20	3	2.4	0.4898979485566356	2.0	3.0617760617760617	0.3229424504451967	3.0	3827
AAACCAGAACACCATTAACGCATGATTAACCACCCATAGCAAGGATTACTTTTGTAAAGAAAAACACAGCAATGAAAGAATAGCTTTATTTATTAATAAAACGTGTCATTCTGATTAAGAGCTTTTATCTTACCCTTAAGATTTCAGGAA	57	72	55	2	8	3	1	0	0	170	0	4	184	P20	1	2.2142857142857144	0.7726181304565691	2.0	3.0	0.0	3.0	3827
AAACCAGAACACCATTAACGCATGATTAACCACCCATAGCAAGGATTACTTTTGTAAAGAAAAACACAGCAATGAAAGAATAGCTTTATTTATTAATAAAACGTGTCATTCTGATTAAGATCTTTTATCTTACCCTTAAGATTTCAGGAA	493	652	646	3	49	6	5	6	0	251	1471	62	1791	P20	1	2.2063492063492065	0.6463261292540423	2.0	3.844328703703704	0.3902192680264011	4.0	3827
AAACCAGAACACCATTAACGCATGATTAACCACCCATAGCAAGGATTACTTTTGTAAAGAAAAACACAGCAATGAAAGAATAGCTTTATTTATTAATAAAACGTGTCATTCTGATTAAGCCCTTTTATCTTACACTTAAGATTTCAGGAA	63	141	87	0	26	0	2	0	0	166	97	16	291	P20	2	2.142857142857143	0.5150787536377128	2.0	3.3688212927756656	0.4824853850335285	3.0	3827
AAACCAGAACACCATTAACGCATGATTAACCACCCATAGCAAGGATTACTTTTGTAAAGAAAAACACAGCAATGAAAGAATAGCTTTATTTATTAATAAAACGTGTCATTCTGATTAAGCCCTTTTATCTTACCCTTAAGATTTCAGGAA	43	80	76	0	4	0	2	0	0	80	113	3	199	P20	1	2.6666666666666665	0.9428090415820634	2.0	3.5854922279792745	0.4926368631711798	4.0	3827
AAACCAGAACACCATTAACGCATGATTAACCACCCATAGCAAGGATTACTTTTGTAAAGAAAAACACAGCAATGAAAGAATAGCTTTATTTATTAATAAAACGTGTCATTCTGATTAAGCCCTTTTATCTTACCCTTAAGATTTCGAGAA	216	381	213	3	1	0	0	0	0	361	445	25	810	P20	3	1.25	0.4330127018922193	1.0	3.55210918114144	0.4972772197082514	4.0	3827
AAACCAGAACACCATTAACGCATGATTAACCACCCATAGCAAGGATTACTTTTGTAAAGAAAAACACAGCAATGAAAGAATAGCTTTATTTATTAATAAAACGTGTCATTCTGATTAAGCCCTTTTATCTTACCCTTAGGATTTCAGGAA	165	201	385	5	23	3	0	1	0	195	524	24	751	P20	2	1.935483870967742	0.5038870758649454	2.0	3.725	0.4557502971291772	4.0	3827
AAACCAGAACACCATTAACGCATGATTAACCACCCATAGCAAGGATTACTTTTGTAAAGAAAAACACAGCAATGAAAGAATAGCTTTATTTATTAATAAAACGTGTCATTCTGATTAAGGCCCTTTATCTTACCCTTAAGATTTCAGGAA	553	883	683	3	4	6	4	3	2	532	1565	37	2119	P20	2	2.647058823529412	1.0256232808330996	3.0	3.740723120837298	0.4500206681247558	4.0	3827
AAACCAGAACACCATTAACGCATGATTAACCACCCATAGCAAGGATTACTTTTGTAAAGAAAAACACAGCAATGAAAGAATAGCTTTATTTATTAATAAAACGTGTCATTCTGATTAAGGCCCTTTATCTTACCCTTAAGATTTCATGAA	75	88	90	2	0	1	0	0	0	11	239	3	253	P20	3	1.6666666666666667	0.9428090415820634	1.0	3.956	0.2050950998927083	4.0	3827
AAACCAGAACACCATTAACGCATGATTAACCACCCATAGCAAGGATTACTTTTGTAAAGAAAAACACAGCAATGAAAGAATAGCTTTATTTATTAATAAAACGTGTCATTCTGATTAAGGCCTTCTATCTTACCCTTAAGACTTCAGGAA	697	976	1119	7	4	2	3	5	0	856	1915	35	2792	P20	3	2.0625	1.1439378261076951	2.0	3.6862391930835736	0.4755227432900474	4.0	3827
AAACCAGAACACCATTAACGCATGATTAACCACCCATAGCAAGGATTACTTTTGTAAAGAAAAACACAGCAATGAAAGAATAGCTTTATTTATTAATAAAACGTGTCATTCTGATTAAGGCCTTCTATCTTACCCTTAAGATTTCAGGAA	30	51	69	0	0	1	0	0	0	44	105	5	150	P20	2	3.0	0.0	3.0	3.704697986577181	0.4561784018246022	4.0	3827
AAACCAGAACACCATTAACGCATGATTAACCACCCATAGCAAGGATTACTTTTGTAAAGAAAAACACAGCAATGAAAGAATAGCTTTATTTATTAATAAAACGTGTCATTCTGATTAAGGCCTTGTATCTTACCCTTAAGATTTCAGGAA	17	20	11	0	1	0	0	0	0	13	34	3	48	P20	2	2.0	0.0	2.0	3.723404255319149	0.4473148093963539	4.0	3827
AAACCAGAACACCATTAACGCATGATTAACCACCCATAGCAAGGATTACTTTTGTAAAGAAAAACACAGCAATGAAAGAATAGCTTTATTTATTAATAAAACGTGTCATTCTGATTAAGGCCTTTTATCTTACCCCTAAGATTCCAGGAA	33	50	35	0	0	0	2	0	0	92	24	4	118	P20	3	4.0	0.0	4.0	3.206896551724138	0.4050806939472666	3.0	3827
AAACCAGAACACCATTAACGCATGATTAACCACCCATAGCAAGGATTACTTTTGTAAAGAAAAACACAGCAATGAAAGAATAGCTTTATTTATTAATAAAACGTGTCATTCTGATTAAGGCCTTTTATCTTACCCCTAAGATTTCAGGAA	98	154	125	0	0	3	1	1	0	33	339	9	377	P20	2	3.25	0.4330127018922193	3.0	3.903485254691689	0.3213805223268848	4.0	3827
AAACCAGAACACCATTAACGCATGATTAACCACCCATAGCAAGGATTACTTTTGTAAAGAAAAACACAGCAATGAAAGAATAGCTTTATTTATTAATAAAACGTGTCATTCTGATTAAGGCCTTTTATCTTACCCTTAAGATCTCAGGAA	127	121	169	1	1	0	1	0	0	207	207	28	417	P20	2	2.333333333333333	1.247219128924647	2.0	3.5	0.5	3.5	3827
AAACCAGAACACCATTAACGCATGATTAACCACCCATAGCAAGGATTACTTTTGTAAAGAAAAACACAGCAATGAAAGAATAGCTTTATTTATTAATAAAACGTGTCATTCTGATTAAGGCCTTTTATCTTACCCTTAAGATTTCAGGAA	789	1237	1001	3	47	60	158	4	1	1061	1693	112	3027	P20	1	3.39179104477612	0.8100625097920222	4.0	3.6103660746647335	0.4972353907394015	4.0	3827
AAACCAGAACACCATTAACGCATGATTAACCACCCATAGCAAGGATTACTTTTGTAAAGAAAAACACAGCAATGAAAGAATAGCTTTATTTATTAATAAAACGTGTCATTCTGATTAAGGCCTTTTATCTTACCCTTAAGATTTCAGGAG	136	197	291	1	1	5	2	0	0	172	443	32	624	P20	2	2.888888888888889	0.8748897637790901	3.0	3.720325203252032	0.4488393975710583	4.0	3827
AAACCAGAACACCATTAACGCATGATTAACCACCCATAGCAAGGATTACTTTTGTAAAGAAAAACACAGCAATGAAAGAATAGCTTTATTTATTAATAAAACGTGTCATTCTGATTAAGGCCTTTTATCTTACCCTTAAGATTTCAGGAT	53	85	116	1	0	0	1	2	0	36	214	5	254	P20	2	2.5	1.5	2.5	3.8333333333333335	0.4318656463623108	4.0	3827
AAACCAGAACACCATTAACGCATGATTAACCACCCATAGCAAGGATTACTTTTGTAAAGAAAAACACAGCAATGAAAGAATAGCTTTATTTATTAATAAAACGTGTCATTCTGATTAAGGCCTTTTATCTTACCCTTAAGGTTTCAGGAA	13	18	14	0	1	0	0	0	0	7	37	2	45	P20	2	2.0	0.0	2.0	3.840909090909091	0.3657608395325246	4.0	3827
AAACCAGAACACCATTAACGCATGATTAACCACCCATAGCAAGGATTACTTTTGTAAAGAAAAACACAGCAATGAAAGAATAGCTTTATTTATTAATAAAACGTGTCATTCTGATTAAGTCCTTTTATCTTACCCTTAAGATTTCAGGAA	188	171	201	2	1	0	0	0	0	225	332	29	560	P20	1	1.3333333333333333	0.4714045207910317	1.0	3.5960502692998206	0.4906876254476283	4.0	3827
AAACCAGAACACCATTAACGCATGATTAACCACCCATAGCAAGGATTACTTTTGTAAAGAAAAACACAGCAATGAAAGAATAGCTTTATTTATTAATAAAACGTGTCATTCTGATTAATACCTTTTATCTTACCCTTAAGATTTCAGGAA	34	73	58	0	38	38	23	0	0	33	33	8	165	P20	1	2.8484848484848486	0.7701978804326567	3.0	3.5	0.5	3.5	3827
AAACCAGAACACCATTAACGCATGATTAACCACCCATAGCAAGGATTACTTTTGTAAAGAAAAACACAGCAATGAAAGAATAGCTTTATTTATTAATAAAACGTGTCATTCTGATTAGGACCTCTTATCTTACCCTTAAGATTTCAGGAA	103	140	221	1	2	0	2	0	1	35	423	27	464	P20	2	2.6	1.2000000000000002	2.0	3.919389978213508	0.2801238023607047	4.0	3827
AAACCAGAACACCATTAACGCATGATTAACCACCCATAGCAAGGATTACTTTTGTAAAGAAAAACACAGCAATGAAAGAATAGCTTTATTTATTAATAAAACGTGTCATTCTGATTAGGACCTTCCATCTTACCCTTAAGATTTCAGGAA	153	223	582	2	2	2	0	1	0	170	781	28	958	P20	3	2.0	0.816496580927726	2.0	3.81827731092437	0.3937030281305383	4.0	3827
AAACCAGAACACCATTAACGCATGATTAACCACCCATAGCAAGGATTACTTTTGTAAAGAAAAACACAGCAATGAAAGAATAGCTTTATTTATTAATAAAACGTGTCATTCTGATTAGGACCTTTTATCATACCCTTAAGATTTCAGGAA	62	49	83	1	0	2	0	0	0	45	146	23	194	P20	2	2.333333333333333	0.9428090415820634	3.0	3.764397905759162	0.4243745367363234	4.0	3827
AAACCAGAACACCATTAACGCATGATTAACCACCCATAGCAAGGATTACTTTTGTAAAGAAAAACACAGCAATGAAAGAATAGCTTTATTTATTAATAAAACGTGTCATTCTGATTAGGACCTTTTATCTTACCCTTAAGATTTCAGGAA	1286	1830	1906	11	189	111	203	5	2	768	3733	312	5022	P20	1	2.9844357976653697	0.9208728374987724	3.0	3.825421472937001	0.3894136775271419	4.0	3827
AAACCAGAACACCATTAACGCATGATTAACCACCCATAGCAAGGATTACTTTTGTAAAGAAAAACACAGCAATGAAAGAATAGCTTTATTTATTAATAAAACGTGTCATTCTGATTAGGACCTTTTATCTTACCCTTAAGATTTCAGGAG	40	90	86	0	4	2	0	1	0	74	135	10	216	P20	2	2.333333333333333	0.4714045207910317	2.0	3.633333333333333	0.5106795970015356	4.0	3827
AAACCAGAACACCATTAACGCATGATTAACCACCCATAGCAAGGATTACTTTTGTAAAGAAAAACACAGCAATGAAAGAATAGCTTTATTTATTAATAAAACGTGTCATTCTGATTAGGACCTTTTATCTTACCCTTAGGATTTCAGGAA	42	36	52	1	18	40	47	0	0	8	16	12	130	P20	2	3.254716981132076	0.7655472916478624	3.0	3.6666666666666665	0.4714045207910317	4.0	3827
AAACCAGAACACCATTAACGCATGATTAACCACCCATAGCAAGGATTACTTTTGTAAAGAAAAACACAGCAATGAAAGAATAGCTTTATTTATTAATAAAACGTGTCATTCTGATTAGGACCTTTTATCTTACCCTTGAGATTTCAGGAA	62	120	142	0	0	1	0	0	0	18	305	2	324	P20	2	3.0	0.0	3.0	3.944272445820433	0.2293948427596619	4.0	3827
AAACCAGAACACCATTAACGCATGATTAACCACCCATAGCAAGGATTACTTTTGTAAAGAAAAACACAGCAATGAAAGAATAGCTTTATTTATTAATAAAACGTGTCATTCTGATTATGACCTTTTATCTTACCCTTAAGACTTCAGGAA	185	283	342	1	0	6	30	1	0	438	334	10	810	P20	2	3.756756756756757	0.5884200285696553	4.0	3.429495472186287	0.5027833309911715	3.0	3827
AAACCAGAACACCATTAACGCATGATTAACCACCCATAGCAAGGATTACTTTTGTAAAGAAAAACACAGCAATGAAAGAATAGCTTTATTTATTAATAAAACGTGTCATTCTGATTATGACCTTTTATCTTACCCTTAAGATTTCAGGAA	117	143	176	1	2	3	14	1	2	239	174	7	436	P20	1	3.5	0.8660254037844386	4.0	3.4086538461538463	0.5154554701581664	3.0	3827
AAACCAGAACACCATTAACGCATGATTAACCACCCATAGCAAGGATTACTTTTGTAAAGAAAAACACAGCAATGAAAGAATAGCTTTATTTATTAATAAAACGTGTCATTCTGATTATGACCTTTTATCTTACCCTTAAGGTTTCAGGAA	8	22	14	1	0	0	0	0	0	21	22	1	44	P20	2	1.0	0.0	1.0	3.511627906976744	0.499864773493132	4.0	3827
AAACCAGAACACCATTAACGCATGATTAACCACCCATAGCAAGGATTACTTTTGTAAAGAAAAACACAGCAATGAAAGAATAGCTTTATTTATTAATAAAACGTGTCATTCTGATTGAGACCCTTTACCTTACCCTTAAGATATCAGGAA	897	1526	1408	7	5	15	5	0	0	1429	2370	74	3831	P20	4	2.5625	0.998044963916957	3.0	3.623848381152935	0.4844188048432857	4.0	3827
AAACCAGAACACCATTAACGCATGATTAACCACCCATAGCAAGGATTACTTTTGTAAAGAAAAACACAGCAATGAAAGAATAGCTTTATTTATTAATAAAACGTGTCATTCTGATTGAGACCCTTTACCTTACCCTTAAGATTTCAGGAA	54	105	96	2	0	0	0	0	0	98	155	2	255	P20	3	1.0	0.0	1.0	3.6126482213438735	0.4871451305597354	4.0	3827
AAACCAGAACACCATTAACGCATGATTAACCACCCATAGCAAGGATTACTTTTGTAAAGAAAAACACAGCAATGAAAGAATAGCTTTATTTATTAATAAAACGTGTCATTCTGATTGAGACCTTTTATCCTACCCTTAAGATTTCAGGAA	69	150	117	1	11	1	2	0	1	316	4	8	336	P20	2	2.2666666666666666	0.7717224601860151	2.0	3.0093457943925235	0.1244547311865306	3.0	3827
AAACCAGAACACCATTAACGCATGATTAACCACCCATAGCAAGGATTACTTTTGTAAAGAAAAACACAGCAATGAAAGAATAGCTTTATTTATTAATAAAACGTGTCATTCTGATTGAGACCTTTTATCTTACCCATAAGATTTCAGGAA	48	191	184	0	1	0	2	0	0	82	338	13	423	P20	2	3.333333333333333	0.9428090415820634	4.0	3.804761904761905	0.3963838813648907	4.0	3827
AAACCAGAACACCATTAACGCATGATTAACCACCCATAGCAAGGATTACTTTTGTAAAGAAAAACACAGCAATGAAAGAATAGCTTTATTTATTAATAAAACGTGTCATTCTGATTGAGACCTTTTATCTTACCCTTAAGATTTCAGGAA	260	195	315	1	34	60	144	0	2	186	343	45	770	P20	1	3.4518828451882846	0.7465307564830591	4.0	3.6421845574387945	0.4871514223641691	4.0	3827
AAACCAGAACACCATTAACGCATGATTAACCACCCATAGCAAGGATTACTTTTGTAAAGAAAAACACAGCAATGAAAGAATAGCTTTATTTATTAATAAAACGTGTCATTCTGATTTAGACCTTTTATCTTACCCTTAAGATTTCAGGAA	266	420	551	0	50	4	2	0	0	467	714	68	1237	P20	1	2.142857142857143	0.4403152859263555	2.0	3.604572396274344	0.4889423421400948	4.0	3827
AAACCAGAACACCATTAACGCATGATTAACCACCCATAGCAAGGATTACTTTTGTAAAGAAAAACACAGCAATGAAAGAATAGCTTTATTTATTAATAAAACGTGTCATTCTGATTTAGACCTTTTATCTTACCCTTAAGATTTCAGGAG	258	214	283	5	5	0	2	0	0	296	447	31	755	P20	2	1.9166666666666667	1.0374916331657276	2.0	3.601615074024226	0.4895654978969116	4.0	3827
AAACCAGAACACCATTAACGCATGATTAACCACCCATAGCAAGGATTACTTTTGTAAAGAAAAACACAGCAATGAAAGAATAGCTTTATTTATTAATAAAACGTGTCATTCTGGTTAAGACCTCTTATCTTACCCTTAAGATTTCAGGAG	75	98	58	2	0	0	0	0	0	102	127	7	231	P20	3	1.0	0.0	1.0	3.554585152838428	0.4970115301374863	4.0	3827
AAACCAGAACACCATTAACGCATGATTAACCACCCATAGCAAGGATTACTTTTGTAAAGAAAAACACAGCAATGAAAGAATAGCTTTATTTATTAATAAAACGTGTCATTCTGGTTAAGACCTTTTATCTTACCCTCAAGATTTCAGGAA	321	324	596	1	39	1	2	2	0	238	958	41	1241	P20	2	2.0930232558139537	0.4731858127761815	2.0	3.796327212020033	0.414978165578928	4.0	3827
AAACCAGAACACCATTAACGCATGATTAACCACCCATAGCAAGGATTACTTTTGTAAAGAAAAACACAGCAATGAAAGAATAGCTTTATTTATTAATAAAACGTGTCATTCTGGTTAAGACCTTTTATCTTACCCTTAAGATTTCAGGAA	970	1242	1407	7	40	37	20	2	3	1677	1833	118	3619	P20	1	2.673076923076923	0.8598111117733906	3.0	3.5194879089615934	0.5047188641098853	4.0	3827
AAACCAGAACACCATTAACGCATGATTAACCACCCATAGCAAGGATTACTTTTGTAAAGAAAAACACAGCAATGAAAGAATAGCTTTATTTATTAATAAAACGTGTCATTCTGGTTAAGACCTTTTATCTTACCCTTAAGATTTCAGGAG	21	40	52	0	2	10	20	0	0	34	47	7	113	P20	2	3.5625	0.6091746465505602	4.0	3.580246913580247	0.4935184220075724	4.0	3827
AAACCAGAACACCATTAACGCATGATTAACCACCCATAGCAAGGATTACTTTTGTAAAGAAAAACACAGCAATGAAAGAATAGCTTTATTTATTAATAAAACGTGTCATTCTGGTTAAGACCTTTTATCTTACCCTTAGGATTTCAGGAA	53	119	343	0	0	2	1	1	0	30	481	21	515	P20	2	3.333333333333333	0.4714045207910317	3.0	3.935546875	0.2683610807806049	4.0	3827
AAACCAGAACACCATTAACGCATGATTAACCACCCATAGCAAGGATTACTTTTGTAAAGAAAAACACAGCAATGAAAGAATAGCTTTATTTATTAATAAAACGTGTCATTCTGGTTAAGACCTTTTATCTTGCCCTTAAGATTTCAGGAG	67	86	202	2	0	0	0	0	0	50	303	4	355	P20	3	1.0	0.0	1.0	3.858356940509915	0.3486836720989001	4.0	3827
AAACCAGAACACCATTAACGCATGATTAACCACCCATAGCAAGGATTACTTTTGTAAAGAAAAACACAGCAATGAAAGAATAGCTTTATTTATTAATAAAACGTGTCATTCTGGTTAAGGCCTTTTATCTTACCCTTAAGATTTCAGGAA	16	34	55	0	0	1	0	0	0	39	65	4	105	P20	2	3.0	0.0	3.0	3.625	0.4841229182759271	4.0	3827
AAACCAGAACACCATTAACGCATGATTAACCACCCATAGCAAGGATTACTTTTGTAAAGAAAAACACAGCAATGAAAGAATAGCTTTATTTATTAATAAAACGTGTCATTCTGGTTAAGGCCTTTTATCTTACCCTTAAGGTTTCAGGAA	42	124	130	3	1	0	0	0	0	110	182	3	296	P20	3	1.25	0.4330127018922193	1.0	3.6232876712328768	0.4845618124883286	4.0	3827
AAACCAGAACACCATTAACGCATGATTAACCACCCATAGCAAGGATTACTTTTGTAAAGAAAAACACAGCAATGAAAGAATAGCTTTATTTATTAATAAAACGTGTCATTCTTATTAAGACCTTTTATCTTACCCTTAAGATTTCAGGAA	7	21	13	0	1	0	0	0	0	13	27	2	41	P20	1	2.0	0.0	2.0	3.675	0.4683748498798799	4.0	3827
AAACCAGAACACCATTAACGCATGATTAACCACCCATAGCAAGGATTACTTTTGTAAAGAAAAACACAGCAATGAAAGAATAGCTTTATTTATTAATAAAACGTGTCCTTCTGATTAAGACCTTTTATCTTACCCTTAAGATTTCAGGAA	160	290	227	37	9	3	1	1	121	486	19	53	677	P20	1	1.36	0.6858571279792898	1.0	2.8341307814992027	0.4496136943246609	3.0	3827
AAACCAGAACACCATTAACGCATGATTAACCACCCATAGCAAGGATTACTTTTGTAAAGAAAAACACAGCAATGAAAGAATAGCTTTATTTATTAATAAAACGTGTCGCTCTGATTAAGACCTTTTATCTTACCCTTAAGATTTCAGGAA	280	257	266	3	4	0	0	0	0	254	542	18	803	P20	2	1.5714285714285714	0.4948716593053935	2.0	3.680904522613065	0.4661261135123615	4.0	3827
AAACCAGAACACCATTAACGCATGATTAACCACCCATAGCAAGGATTACTTTTGTAAAGAAAAACACAGCAATGAAAGAATAGCTTTATTTATTAATAAAACGTGTCGTCCTGATTAAGACCTTTAATCTTACCCTTAAGATTTCAGGAA	139	359	273	1	1	0	1	0	0	180	588	5	771	P20	3	2.333333333333333	1.247219128924647	2.0	3.765625	0.4236075534914362	4.0	3827
AAACCAGAACACCATTAACGCATGATTAACCACCCATAGCAAGGATTACTTTTGTAAAGAAAAACACAGCAATGAAAGAATAGCTTTATTTATTAATAAAACGTGTCGTTCAGATTAAGACCTTTTATCTTACCCTTAAGATTTCAGGAA	959	2229	1970	2	5	6	5	7	0	1898	3235	64	5158	P20	2	2.7777777777777777	0.9749960430435692	3.0	3.626653696498056	0.4920671167524402	4.0	3827
AAACCAGAACACCATTAACGCATGATTAACCACCCATAGCAAGGATTACTTTTGTAAAGAAAAACACAGCAATGAAAGAATAGCTTTATTTATTAATAAAACGTGTCGTTCTGATGAAGACCTTTTATCTTACCCTTAAGACTCCAGGAA	1758	2409	3303	24	4	7	13	7	7	1282	6126	98	7470	P20	4	2.1875	1.3015415539531063	1.5	3.822554567502021	0.3917954658562331	4.0	3827
AAACCAGAACACCATTAACGCATGATTAACCACCCATAGCAAGGATTACTTTTGTAAAGAAAAACACAGCAATGAAAGAATAGCTTTATTTATTAATAAAACGTGTCGTTCTGATGAAGACCTTTTATCTTACCCTTAAGATTTCAGGAA	111	170	236	2	0	0	0	0	0	78	437	3	517	P20	2	1.0	0.0	1.0	3.848543689320388	0.3584930914744838	4.0	3827
AAACCAGAACACCATTAACGCATGATTAACCACCCATAGCAAGGATTACTTTTGTAAAGAAAAACACAGCAATGAAAGAATAGCTTTATTTATTAATAAAACGTGTCGTTCTGATTAAGACCTCTTATCTTACCCTTGAGATTTCAGGAA	2366	3340	2880	17	17	13	12	13	2	1643	6869	101	8586	P20	3	2.3389830508474576	1.0986921268231762	2.0	3.80227512607013	0.4101783275777456	4.0	3827
AAACCAGAACACCATTAACGCATGATTAACCACCCATAGCAAGGATTACTTTTGTAAAGAAAAACACAGCAATGAAAGAATAGCTTTATTTATTAATAAAACGTGTCGTTCTGATTAAGACCTTTTACCTTACCCTTAAGATTTCAGGAA	67	219	149	1	1	0	0	0	4	97	332	10	435	P20	2	1.5	0.5	1.5	3.757505773672056	0.4496293218896243	4.0	3827
AAACCAGAACACCATTAACGCATGATTAACCACCCATAGCAAGGATTACTTTTGTAAAGAAAAACACAGCAATGAAAGAATAGCTTTATTTATTAATAAAACGTGTCGTTCTGATTAAGACCTTTTATCTTACCCTTAAGACTTCAGGAA	361	767	592	4	1	3	2	0	0	1507	203	25	1720	P20	2	2.3	1.1874342087037917	2.5	3.1187134502923977	0.3234510272237083	3.0	3827
AAACCAGAACACCATTAACGCATGATTAACCACCCATAGCAAGGATTACTTTTGTAAAGAAAAACACAGCAATGAAAGAATAGCTTTATTTATTAATAAAACGTGTCGTTCTGATTAAGACCTTTTATCTTACCCTTAAGATTCCAGGAA	37	43	68	0	0	2	0	0	0	38	108	3	148	P20	2	3.0	0.0	3.0	3.73972602739726	0.4387840377547115	4.0	3827
AAACCAGAACACCATTAACGCATGATTAACCACCCATAGCAAGGATTACTTTTGTAAAGAAAAACACAGCAATGAAAGAATAGCTTTATTTATTAATAAAACGTGTCGTTCTGATTAAGACCTTTTATCTTACCCTTAAGATTTCAGGAA	8787	10666	11928	68	41	38	48	29	6	6772	24379	479	31381	P20	1	2.3384615384615386	1.1889696864038952	2.0	3.779676778041429	0.4215982857366654	4.0	3827
AAACCAGAACACCATTAACGCATGATTAACCACCCATAGCAAGGATTACTTTTGTAAAGAAAAACACAGCAATGAAAGAATAGCTTTATTTATTAATAAAACGTGTCGTTCTGATTAAGACCTTTTATCTTACCCTTAAGATTTCAGGAG	187	233	241	3	2	0	0	0	2	143	511	11	661	P20	2	1.4	0.4898979485566356	1.0	3.775914634146341	0.4242271509928381	4.0	3827
AAACCAGAACACCATTAACGCATGATTAACCACCCATAGCAAGGATTACTTTTGTAAAGAAAAACACAGCAATGAAAGAATAGCTTTATTTATTAATAAAACGTGTCGTTCTGATTAAGGCCTTTTATCTTACCCTTAAGATTTCAGGAA	1116	1766	1806	11	7	16	7	6	0	1977	2664	60	4688	P20	2	2.463414634146341	1.061466104731168	3.0	3.5706907682375726	0.5027422289717358	4.0	3827
AAACCAGAACACCATTAACGCATGATTAACCACCCATAGCAAGGATTACTTTTGTAAAGAAAAACACAGCAATGAAAGAATAGCTTTATTTATTAATAAAACGTGTCGTTCTGATTAAGGCCTTTTATCTTACCCTTGAGATTTCAGGAA	384	578	560	0	1	5	2	1	1	1257	255	18	1522	P20	3	3.125	0.5994789404140899	3.0	3.166446499339498	0.379507678511479	3.0	3827
AAACCAGAACACCATTAACGCATGATTAACCACCCATAGCAAGGATTACTTTTGTAAAGAAAAACACAGCAATGAAAGAATAGCTTTATTTATTAATAAAACGTGTCGTTCTGATTAGGACCTTTTATCTTACCCTTAAGATTTCAGGAA	1387	2149	2208	11	0	6	4	2	3	814	4904	73	5744	P20	2	2.142857142857143	1.2453996981544782	1.0	3.855670103092784	0.3558707368280409	4.0	3827
AAACCAGAACACCATTAACGCATGATTAACCACCCATAGCAAGGATTACTTTTGTAAAGAAAAACACAGCAATGAAAGAATAGCTTTATTTATTAATAAAACGTGTCTTCCTGATTAAGACCTTTTATCTTACCCTTAAGATTTCAGGAA	66	121	118	0	1	0	0	0	0	87	217	4	305	P20	2	2.0	0.0	2.0	3.713815789473684	0.4519765571041767	4.0	3827
AAACCAGAACACCATTAACGCATGATTAACCACCCATAGCAAGGATTACTTTTGTAAAGAAAAACACAGCAATGAAAGAATAGCTTTATTTATTAATAAAACGTGTCTTCCTGATTAAGACCTTTTATCTTACCCTTAAGATTTCAGGAG	385	589	720	18	1	5	3	0	0	456	1211	36	1694	P20	3	1.7407407407407407	1.1086392257107975	1.0	3.726454709058189	0.4457782685880631	4.0	3827
AAACCAGAACACCATTAACGCATGATTAACCACCCATAGCAAGGATTACTTTTGTAAAGAAAAACACAGCAATGAAAGAATAGCTTTATTTATTAATAAAACGTGTCTTTCTGATTAAGACCTTTTACCTTACCCTTAAGATTTCAGGAA	73	39	58	1	0	0	1	0	0	17	151	5	170	P20	2	2.5	1.5	2.5	3.898809523809524	0.3015807747831762	4.0	3827
AAACCAGAACACCATTAACGCATGATTAACCACCCATAGCAAGGATTACTTTTGTAAAGAAAAACACAGCAATGAAAGAATAGCTTTATTTATTAATAAAACGTGTCTTTCTGATTAAGACCTTTTATCTTACCCTTAAGATCTCAGGAG	100	170	504	3	0	2	1	0	0	270	498	15	774	P20	3	2.1666666666666665	1.2133516482134197	2.0	3.6484375	0.4774581747061726	4.0	3827
AAACCAGAACACCATTAACGCATGATTAACCACCCATAGCAAGGATTACTTTTGTAAAGAAAAACACAGCAATGAAAGAATAGCTTTATTTATTAATAAAACGTGTCTTTCTGATTAAGACCTTTTATCTTACCCTTAAGATTTCAGGAA	1198	1338	1662	4	41	7	9	0	2	1076	3059	73	4198	P20	1	2.344262295081968	0.8074498594114592	2.0	3.738941261783901	0.4403112054362599	4.0	3827
AAACCAGAACACCATTAACGCATGATTAACCACCCATAGCAAGGATTACTTTTGTAAAGAAAAACACAGCAATGAAAGAATAGCTTTATTTATTAATAAAACGTGTCTTTCTGATTAAGACCTTTTATCTTACCCTTAAGATTTCAGGAG	29	43	57	0	3	0	0	1	1	38	86	1	129	P20	2	2.0	0.0	2.0	3.658730158730159	0.5369327706534236	4.0	3827
AAACCAGAACACCATTAACGCATGATTAACCACCCATAGCAAGGATTACTTTTGTAAAGAAAAACACAGCAATGAAAGAATAGCTTTATTTATTAATAAAACTTGTCATTCTGATTAAGACCTTTTATCTTACCCTTAAGATTTCAGGAA	13	16	22	0	2	3	2	0	0	17	27	5	51	P20	1	3.0	0.7559289460184544	3.0	3.613636363636364	0.4869155746733761	4.0	3827
AAACCAGAACACCATTAACGCATGATTAACCACCCATAGCAAGGATTACTTTTGTAAAGAAAAACACAGCAATGAAAGAATAGCTTTATTTATTAATAAAATGTGTCATTCTGATTAAGACCTTTTATCTTACCCTTAAGATTTCAGGAA	30	2	10	0	0	1	0	0	0	38	3	18	42	P20	1	3.0	0.0	3.0	3.073170731707317	0.260416542732471	3.0	3827
AAACCAGAACACCATTAACGCATGATTAACCACCCATAGCAAGGATTACTTTTGTAAAGAAAAACACAGCAATGAAAGAATAGCTTTATTTATTAATAAAGCGCGTCATTCTGATTAAGACCTTCTATCTTACCCTTAAGATTTCAGGAA	145	219	309	0	0	1	4	0	0	90	578	5	673	P20	3	3.8	0.3999999999999999	4.0	3.865269461077845	0.3414355294984709	4.0	3827
AAACCAGAACACCATTAACGCATGATTAACCACCCATAGCAAGGATTACTTTTGTAAAGAAAAACACAGCAATGAAAGAATAGCTTTATTTATTAATAAAGCGCGTCATTCTGATTAAGACCTTTTATCTTACCCTTAAGATTTCAGGAA	12	11	30	1	0	0	0	0	0	3	49	4	53	P20	2	1.0	0.0	1.0	3.942307692307693	0.233160685634272	4.0	3827
AAACCAGAACACCATTAACGCATGATTAACCACCCATAGCAAGGATTACTTTTGTAAAGAAAAACACAGCAATGAAAGAATAGCTTTATTTATTAATAAAGCGTGTCATTCTGATTAAGACCTCTTATCTTACCCTTAAGATTTCAGGAA	42	83	58	1	1	1	1	0	0	55	124	1	183	P20	2	2.5	1.118033988749895	2.5	3.6927374301675977	0.4613591692081023	4.0	3827
AAACCAGAACACCATTAACGCATGATTAACCACCCATAGCAAGGATTACTTTTGTAAAGAAAAACACAGCAATGAAAGAATAGCTTTATTTATTAATAAAGCGTGTCATTCTGATTAAGACCTTTTATCTTACCCCTAAGATTTCAGGAA	12	15	9	0	1	1	0	0	0	8	26	2	36	P20	2	2.5	0.5	2.5	3.764705882352941	0.4241825029957635	4.0	3827
AAACCAGAACACCATTAACGCATGATTAACCACCCATAGCAAGGATTACTTTTGTAAAGAAAAACACAGCAATGAAAGAATAGCTTTATTTATTAATAAAGCGTGTCATTCTGATTAAGACCTTTTATCTTACCCTTAAGACTTCAGGAA	350	692	733	8	1	2	2	0	0	544	1218	34	1775	P20	2	1.8461538461538465	1.166596222161777	1.0	3.691259931895573	0.4619736339352071	4.0	3827
AAACCAGAACACCATTAACGCATGATTAACCACCCATAGCAAGGATTACTTTTGTAAAGAAAAACACAGCAATGAAAGAATAGCTTTATTTATTAATAAAGCGTGTCATTCTGATTAAGACCTTTTATCTTACCCTTAAGATTTCAGGAA	3104	4972	4324	29	101	48	19	15	8	4425	7755	257	12400	P20	1	2.2893401015228427	0.832425403170545	2.0	3.6323854789805785	0.4910809236246626	4.0	3827
AAACCAGAACACCATTAACGCATGATTAACCACCCATAGCAAGGATTACTTTTGTAAAGAAAAACACAGCAATGAAAGAATAGCTTTATTTATTAATAAAGCGTGTCATTCTGATTAAGACCTTTTATCTTACCCTTAAGATTTCAGGAG	1170	1948	1411	17	11	9	11	3	1	1428	3049	97	4529	P20	2	2.2916666666666665	1.1718634258687692	2.0	3.678866324481143	0.4716673906588488	4.0	3827
AAACCAGAACACCATTAACGCATGATTAACCACCCATAGCAAGGATTACTTTTGTAAAGAAAAACACAGCAATGAAAGAATAGCTTTATTTATTAATAAAGCGTGTCATTCTGATTAAGACCTTTTATCTTACCCTTAAGATTTCAGGGA	7	23	30	0	4	15	0	0	0	22	19	6	60	P20	2	2.789473684210526	0.4076824574955175	3.0	3.463414634146341	0.4986597146405091	3.0	3827
AAACCAGAACACCATTAACGCATGATTAACCACCCATAGCAAGGATTACTTTTGTAAAGAAAAACACAGCAATGAAAGAATAGCTTTATTTATTAATAAAGCGTGTCATTCTGATTAAGACCTTTTATCTTACCCTTAAGGCTTTAGGAA	263	321	393	1	1	3	1	0	0	633	338	10	977	P20	4	2.6666666666666665	0.9428090415820634	3.0	3.348094747682801	0.4763662396921597	3.0	3827
AAACCAGAACACCATTAACGCATGATTAACCACCCATAGCAAGGATTACTTTTGTAAAGAAAAACACAGCAATGAAAGAATAGCTTTATTTATTAATAAAGCGTGTCATTCTGATTAAGACCTTTTATCTTACCCTTAAGGTTTCAGGAA	21	14	19	1	22	0	0	0	0	12	19	2	54	P20	2	1.9565217391304348	0.203931119992323	2.0	3.612903225806452	0.4870860925981129	4.0	3827
AAACCAGAACACCATTAACGCATGATTAACCACCCATAGCAAGGATTACTTTTGTAAAGAAAAACACAGCAATGAAAGAATAGCTTTATTTATTAATAAAGCGTGTCATTCTGATTAAGACCTTTTATCTTGCCCTTAAGATTTCAGGAA	454	779	1114	38	5	4	3	1	1	1323	972	38	2347	P20	2	1.44	0.8754427451295715	1.0	3.4218545929473225	0.497369177788004	3.0	3827
AAACCAGAACACCATTAACGCATGATTAACCACCCATAGCAAGGATTACTTTTGTAAAGAAAAACACAGCAATGAAAGAATAGCTTTATTTATTAATAAAGCGTGTCATTCTGATTAAGACTTTTTATCTTACCCTTAAGATTTCAGGAA	177	183	254	1	1	0	1	1	0	189	421	11	614	P20	2	2.333333333333333	1.247219128924647	2.0	3.685761047463175	0.4746712551989637	4.0	3827
AAACCAGAACACCATTAACGCATGATTAACCACCCATAGCAAGGATTACTTTTGTAAAGAAAAACACAGCAATGAAAGAATAGCTTTATTTATTAATAAAGCGTGTCATTCTGATTAAGGCCTTTTATCTTACCCCTAAGATTCCAGGAA	212	413	300	1	2	2	2	1	0	717	200	9	925	P20	4	2.7142857142857144	1.0301575072754257	3.0	3.215686274509804	0.419167810322195	3.0	3827
AAACCAGAACACCATTAACGCATGATTAACCACCCATAGCAAGGATTACTTTTGTAAAGAAAAACACAGCAATGAAAGAATAGCTTTATTTATTAATAAAGCGTGTCATTCTGATTAAGGCCTTTTATCTTACCCTTAAGATTTCAGGAA	31	57	51	0	0	1	0	1	0	101	36	1	139	P20	2	3.0	0.0	3.0	3.246376811594203	0.4786998424612679	3.0	3827
AAACCAGAACACCATTAACGCATGATTAACCACCCATAGCAAGGATTACTTTTGTAAAGAAAAACACAGCAATGAAAGAATAGCTTTATTTATTAATAAAGCGTGTCATTCTGATTAGGACCTTTTATCTTACCCTTAAGATTTCAGGAA	41	22	30	1	0	0	1	1	0	58	32	2	93	P20	2	2.5	1.5	2.5	3.32967032967033	0.5356508838221513	3.0	3827
AAACCAGAACACCATTAACGCATGATTAACCACCCATAGCAAGGATTACTTTTGTAAAGAAAAACACAGCAATGAAAGAATAGCTTTATTTATTAATAAAGCGTGTCATTCTGATTTAGACCTTTTATCTTACCCTTAAGATATCAGGAA	575	1186	767	9	1	4	2	0	1	1400	1111	58	2528	P20	3	1.9375	1.1439378261076951	1.0	3.44187898089172	0.4974114247599908	3.0	3827
AAACCAGAACACCATTAACGCATGATTAACCACCCATAGCAAGGATTACTTTTGTAAAGAAAAACACAGCAATGAAAGAATAGCTTTATTTATTAATAAAGCGTGTCATTCTGATTTAGACCTTTTATCTTACCCTTAAGATTTCAGGAA	103	170	126	0	1	3	0	0	0	241	154	3	399	P20	2	2.75	0.4330127018922193	3.0	3.389873417721519	0.4877213711492054	3.0	3827
AAACCAGAACACCATTAACGCATGATTAACCACCCATAGCAAGGATTACTTTTGTAAAGAAAAACACAGCAATGAAAGAATAGCTTTATTTATTAATAAAGCGTGTCATTCTGGTTAAGACCTTTTATCTTACCCTTAAGATTTCAGGAA	962	1155	1370	10	7	4	5	3	1	1028	2429	58	3487	P20	2	2.1538461538461537	1.1331476817427877	2.0	3.6997977463160936	0.4646068631112216	4.0	3827
AAACCAGAACACCATTAACGCATGATTAACCACCCATAGCAAGGATTACTTTTGTAAAGAAAAACACAGCAATGAAAGAATAGCTTTATTTATTAATAAATCGTGTCATTCTGATTAAGACCTTTTATCTTACCCTTAAGATTTCAGGAA	276	417	482	2	2	0	7	2	2	438	722	39	1175	P20	1	3.090909090909091	1.2398346997259868	4.0	3.6151202749140894	0.5004927839350518	4.0	3827
AAACCAGAACACCATTAACGCATGATTAACCACCCATAGCAAGGATTACTTTTGTAAAGAAAAACACAGCAATGAAAGAATAGCTTTATTTATTAATAACACGTGTCATTCTGATTAAGACCTTTTATCTTACCCTTAAGATTCCAGGAA	7	19	20	1	0	0	0	0	0	26	19	1	46	P20	2	1.0	0.0	1.0	3.422222222222222	0.4939135726865082	3.0	3827
AAACCAGAACACCATTAACGCATGATTAACCACCCATAGCAAGGATTACTTTTGTAAAGAAAAACACAGCAATGAAAGAATAGCTTTATTTATTAATAACACGTGTCATTCTGATTAAGACCTTTTATCTTACCCTTAAGATTTCAGGAA	1909	3318	3049	24	4	7	8	9	6	3937	4281	134	8276	P20	1	1.976744186046512	1.2101964494193198	1.0	3.5170654682375804	0.507666513255736	4.0	3827
AAACCAGAACACCATTAACGCATGATTAACCACCCATAGCAAGGATTACTTTTGTAAAGAAAAACACAGCAATGAAAGAATAGCTTTATTTATTAATAACACGTGTCATTCTGATTAAGACCTTTTATCTTACCCTTAAGATTTCAGGAG	25	63	48	0	0	0	1	0	0	63	72	2	136	P20	2	4.0	0.0	4.0	3.533333333333333	0.4988876515698588	4.0	3827
AAACCAGAACACCATTAACGCATGATTAACCACCCATAGCAAGGATTACTTTTGTAAAGAAAAACACAGCAATGAAAGAATAGCTTTATTTATTAATAAGACGTGTCATTCTGAATAAGACCTTTTATCTTACCCTTAAGATTTCAGGAA	443	768	917	7	7	1	3	4	0	953	1153	45	2128	P20	2	2.0	1.0540925533894598	2.0	3.542654028436019	0.5094654467587745	4.0	3827
AAACCAGAACACCATTAACGCATGATTAACCACCCATAGCAAGGATTACTTTTGTAAAGAAAAACACAGCAATGAAAGAATAGCTTTATTTATTAATAAGACGTGTCATTCTGATCAAGACCTTTTATCTTACCCTTAAGATTCCAGGAA	397	817	875	8	2	3	2	3	0	875	1196	37	2089	P20	3	1.933333333333333	1.1234866364235143	1.0	3.5737704918032787	0.5032263863587871	4.0	3827
AAACCAGAACACCATTAACGCATGATTAACCACCCATAGCAAGGATTACTTTTGTAAAGAAAAACACAGCAATGAAAGAATAGCTTTATTTATTAATAAGACGTGTCATTCTGATTAAGACCCTTTATCTTACCCTAAAGATTTCAGGAA	333	348	459	7	0	3	3	1	0	489	637	28	1140	P20	3	2.1538461538461537	1.2917581249035897	1.0	3.5634427684117127	0.5012972010835127	4.0	3827
AAACCAGAACACCATTAACGCATGATTAACCACCCATAGCAAGGATTACTTTTGTAAAGAAAAACACAGCAATGAAAGAATAGCTTTATTTATTAATAAGACGTGTCATTCTGATTAAGACCCTTTATCTTACCCTTAAGATTTCAGGAA	37	42	40	1	0	0	0	0	0	47	71	3	119	P20	2	1.0	0.0	1.0	3.601694915254237	0.4895489191198705	4.0	3827
AAACCAGAACACCATTAACGCATGATTAACCACCCATAGCAAGGATTACTTTTGTAAAGAAAAACACAGCAATGAAAGAATAGCTTTATTTATTAATAAGACGTGTCATTCTGATTAAGACCTTCTATCTTACCCTTAAGATTTCAGGAA	14	12	14	4	4	0	0	0	0	18	14	2	40	P20	2	1.5	0.5	1.5	3.4375	0.4960783708246107	3.0	3827
AAACCAGAACACCATTAACGCATGATTAACCACCCATAGCAAGGATTACTTTTGTAAAGAAAAACACAGCAATGAAAGAATAGCTTTATTTATTAATAAGACGTGTCATTCTGATTAAGACCTTTCATCTTACCCTTAAGATTTCAGGAA	12	10	10	0	19	0	0	0	0	2	11	7	32	P20	2	2.0	0.0	2.0	3.8461538461538463	0.3608012122941099	4.0	3827
AAACCAGAACACCATTAACGCATGATTAACCACCCATAGCAAGGATTACTTTTGTAAAGAAAAACACAGCAATGAAAGAATAGCTTTATTTATTAATAAGACGTGTCATTCTGATTAAGACCTTTTATCTTACCCTCAAGATTTCAGGAA	879	1319	1185	9	3	1	2	1	0	1681	1686	53	3383	P20	2	1.7333333333333334	1.0624918300339483	1.0	3.5	0.5017783102965746	4.0	3827
AAACCAGAACACCATTAACGCATGATTAACCACCCATAGCAAGGATTACTTTTGTAAAGAAAAACACAGCAATGAAAGAATAGCTTTATTTATTAATAAGACGTGTCATTCTGATTAAGACCTTTTATCTTACCCTTAAGATATCAGGAA	264	653	342	23	3	1	4	1	1	592	634	20	1259	P20	2	1.5483870967741935	1.0422899626711943	1.0	3.513843648208469	0.5062835286524106	4.0	3827
AAACCAGAACACCATTAACGCATGATTAACCACCCATAGCAAGGATTACTTTTGTAAAGAAAAACACAGCAATGAAAGAATAGCTTTATTTATTAATAAGACGTGTCATTCTGATTAAGACCTTTTATCTTACCCTTAAGATCTCAGGAA	20	20	21	0	1	0	0	2	0	36	22	1	61	P20	2	2.0	0.0	2.0	3.3	0.6403124237432849	3.0	3827
AAACCAGAACACCATTAACGCATGATTAACCACCCATAGCAAGGATTACTTTTGTAAAGAAAAACACAGCAATGAAAGAATAGCTTTATTTATTAATAAGACGTGTCATTCTGATTAAGACCTTTTATCTTACCCTTAAGATTCCAGGAA	16	20	19	0	0	1	0	0	0	22	32	6	55	P20	2	3.0	0.0	3.0	3.592592592592593	0.4913518207933925	4.0	3827
AAACCAGAACACCATTAACGCATGATTAACCACCCATAGCAAGGATTACTTTTGTAAAGAAAAACACAGCAATGAAAGAATAGCTTTATTTATTAATAAGACGTGTCATTCTGATTAAGACCTTTTATCTTACCCTTAAGATTTCAGGAA	2132	3165	2719	19	64	27	17	9	7	4048	3825	146	8016	P20	1	2.3307086614173227	0.8878454688396811	2.0	3.4816833565724425	0.5082165852081508	3.0	3827
AAACCAGAACACCATTAACGCATGATTAACCACCCATAGCAAGGATTACTTTTGTAAAGAAAAACACAGCAATGAAAGAATAGCTTTATTTATTAATAAGACGTGTCATTCTGATTAAGACCTTTTATCTTACCCTTAAGATTTCAGGAG	70	133	112	1	1	2	0	0	1	165	145	3	315	P20	2	2.25	0.82915619758885	2.5	3.463022508038585	0.5050381502970306	3.0	3827
AAACCAGAACACCATTAACGCATGATTAACCACCCATAGCAAGGATTACTTTTGTAAAGAAAAACACAGCAATGAAAGAATAGCTTTATTTATTAATAAGACGTGTCATTCTGATTAAGACCTTTTATCTTACCCTTAAGGTTTCAGGAA	18	14	12	0	0	1	1	0	12	22	8	6	44	P20	2	3.5	0.5	3.5	2.9047619047619047	0.6834619092574916	3.0	3827
AAACCAGAACACCATTAACGCATGATTAACCACCCATAGCAAGGATTACTTTTGTAAAGAAAAACACAGCAATGAAAGAATAGCTTTATTTATTAATAAGACGTGTCATTCTGATTAAGGCCTTTTATCTTACCCTTAAGATTTCAGGAA	264	634	439	4	2	1	1	1	1	804	523	18	1337	P20	2	1.875	1.0532687216470449	1.5	3.391271632806621	0.494163642682363	3.0	3827
AAACCAGAACACCATTAACGCATGATTAACCACCCATAGCAAGGATTACTTTTGTAAAGAAAAACACAGCAATGAAAGAATAGCTTTATTTATTAATAAGACGTGTCATTCTGATTGAGACCTTTTATCTTACCCTTAAGATTTCAGGAA	212	251	452	1	0	1	2	1	0	300	610	18	915	P20	2	3.0	1.224744871391589	3.5	3.667398463227223	0.4780835947344038	4.0	3827
AAACCAGAACACCATTAACGCATGATTAACCACCCATAGCAAGGATTACTTTTGTAAAGAAAAACACAGCAATGAAAGAATAGCTTTATTTATTAATAAGGCGTGTCATCCTGATTAAGACCTTTTATCTTACCCTTAAGATTTCAGGAA	110	130	161	1	0	0	0	0	0	189	211	12	401	P20	3	1.0	0.0	1.0	3.5275	0.4992431772192786	4.0	3827
AAACCAGAACACCATTAACGCATGATTAACCACCCATAGCAAGGATTACTTTTGTAAAGAAAAACACAGCAATGAAAGAATAGCTTTATTTATTAATAAGGCGTGTCATCCTGATTAAGACCTTTTATCTTACCCTTATGATTTCAGGAA	891	797	1168	2	2	1	6	3	2	1200	1640	34	2856	P20	4	3.0	1.2060453783110543	4.0	3.573637961335677	0.5023050022896384	4.0	3827
AAACCAGAACACCATTAACGCATGATTAACCACCCATAGCAAGGATTACTTTTGTAAAGAAAAACACAGCAATGAAAGAATAGCTTTATTTATTAATAAGGCGTGTCATTCTGATTAAGACCTTTTATCTTACCCTTAAGATTTCAGGAA	443	632	641	6	1	3	3	2	0	648	1053	34	1716	P20	2	2.230769230769231	1.2498520622516862	2.0	3.6159718144450967	0.4935553940340334	4.0	3827
AAACCAGAACACCATTAACGCATGATTAACCACCCATAGCAAGGATTACTTTTGTAAAGAAAAACACAGCAATGAAAGAATAGCTTTATTTATTAATAATACGTGTCATTCTGATTAAGACCTTTTATCTTACCCTTAAGATTTCAGGAA	31	58	79	1	7	7	0	0	0	135	18	6	168	P20	1	2.4	0.6110100926607788	2.0	3.117647058823529	0.3221897397089212	3.0	3827
AAACCAGAACACCATTAACGCATGATTAACCACCCATAGCAAGGATTACTTTTGTAAAGAAAAACACAGCAATGAAAGAATAGCTTTATTTATTAATAATACGTGTCATTCTGATTAGGACCTTTTATCTTACCCTTAAGATTTCAGGAA	98	88	154	0	0	0	1	0	0	82	257	6	340	P20	2	4.0	0.0	4.0	3.75811209439528	0.4282267468606812	4.0	3827
AAACCAGAACACCATTAACGCATGATTAACCACCCATAGCAAGGATTACTTTTGTAAAGAAAAACACAGCAATGAAAGAATAGCTTTATTTATTAATAGAACGTGTCATTCTGACTAAGACCTTTTATCTTACCCTTAAGATTTCAGGAA	307	520	602	6	3	2	3	3	0	531	881	36	1429	P20	2	2.142857142857143	1.1866605518454392	2.0	3.618374558303887	0.4987066392207915	4.0	3827
AAACCAGAACACCATTAACGCATGATTAACCACCCATAGCAAGGATTACTTTTGTAAAGAAAAACACAGCAATGAAAGAATAGCTTTATTTATTAATAGAACGTGTCATTCTGATTAAGACCCTTTATCTTACCCTTAAGATTTCAGGAA	30	67	59	0	1	0	1	1	0	93	60	4	156	P20	2	3.0	1.0	3.0	3.3766233766233764	0.5232009630774983	3.0	3827
AAACCAGAACACCATTAACGCATGATTAACCACCCATAGCAAGGATTACTTTTGTAAAGAAAAACACAGCAATGAAAGAATAGCTTTATTTATTAATAGAACGTGTCATTCTGATTAAGACCTTTTATCCTACCCTTAAGATTTCAGGAA	98	135	137	0	0	3	1	3	0	38	325	3	370	P20	2	3.25	0.4330127018922193	3.0	3.871584699453552	0.4013790465393851	4.0	3827
AAACCAGAACACCATTAACGCATGATTAACCACCCATAGCAAGGATTACTTTTGTAAAGAAAAACACAGCAATGAAAGAATAGCTTTATTTATTAATAGAACGTGTCATTCTGATTAAGACCTTTTATCCTACCCTTAGGACTTCAGGAA	50	201	145	1	1	8	1	0	0	367	18	3	396	P20	4	2.8181818181818183	0.7158188976374373	3.0	3.0467532467532465	0.211109878194453	3.0	3827
AAACCAGAACACCATTAACGCATGATTAACCACCCATAGCAAGGATTACTTTTGTAAAGAAAAACACAGCAATGAAAGAATAGCTTTATTTATTAATAGAACGTGTCATTCTGATTAAGACCTTTTATCTTACCCTTAAGATTTCAGGAA	990	961	953	4	38	18	5	0	2	1586	1251	82	2904	P20	1	2.3692307692307693	0.7140185468229103	2.0	3.43994364212751	0.4977973289315132	3.0	3827
AAACCAGAACACCATTAACGCATGATTAACCACCCATAGCAAGGATTACTTTTGTAAAGAAAAACACAGCAATGAAAGAATAGCTTTATTTATTAATAGAACGTGTCATTCTGATTAAGACCTTTTATCTTACCCTTAAGATTTCAGGAG	477	724	376	4	4	8	3	1	0	722	835	33	1577	P20	2	2.526315789473684	0.9930506454796426	3.0	3.534659820282413	0.5026428035896676	4.0	3827
AAACCAGAACACCATTAACGCATGATTAACCACCCATAGCAAGGATTACTTTTGTAAAGAAAAACACAGCAATGAAAGAATAGCTTTATTTATTAATATAACGTGTCATTCTGATTAAGACCTTTTATCTTACCCTTAAGATTTCAGGAA	1018	1145	1268	8	5	5	3	2	6	2077	1325	55	3431	P20	1	2.142857142857143	1.081696827771481	2.0	3.3856304985337244	0.4939207834273741	3.0	3827
AAACCAGAACACCATTAACGCATGATTAACCACCCATAGCAAGGATTACTTTTGTAAAGAAAAACACAGCAATGAAAGAATAGCTTTATTTATTAATATAACGTGTCATTCTGATTAAGGCCTTTTATCTTACCCTTAAGATTTCAGGAA	30	107	56	0	0	0	1	1	0	183	8	7	193	P20	2	4.0	0.0	4.0	3.03125	0.2480391854123053	3.0	3827
AAACCAGAACACCATTAACGCATGATTAACCACCCATAGCAAGGATTACTTTTGTAAAGAAAAACACAGCAATGAAAGAATAGCTTTATTTATTAATGAAACGTGTCATTCAGATTAAGACCTTTTATCTTACCCTTAAGATTTCAGGAA	579	905	980	6	3	6	4	2	0	1413	1030	26	2464	P20	2	2.421052631578948	1.1385951396202072	3.0	3.4196319018404906	0.4984465309923885	3.0	3827
AAACCAGAACACCATTAACGCATGATTAACCACCCATAGCAAGGATTACTTTTGTAAAGAAAAACACAGCAATGAAAGAATAGCTTTATTTATTAATGAAACGTGTCATTCTAATTAAGACCTTTTATCTTACCCTTAAGATTTCAGGAA	36	79	57	4	0	0	0	0	0	162	6	6	172	P20	2	1.0	0.0	1.0	3.0357142857142856	0.1855768722395225	3.0	3827
AAACCAGAACACCATTAACGCATGATTAACCACCCATAGCAAGGATTACTTTTGTAAAGAAAAACACAGCAATGAAAGAATAGCTTTATTTATTAATGAAACGTGTCATTCTGATTAAGACCTTTTATCTTACCCTTAAGATTTCAGGAA	611	793	724	4	2	3	4	8	0	1042	1065	47	2128	P20	1	2.5384615384615383	1.2162606385262995	3.0	3.495981087470449	0.5221866369441799	4.0	3827
AAACCAGAACACCATTAACGCATGATTAACCACCCATAGCAAGGATTACTTTTGTAAAGAAAAACACAGCAATGAAAGAATAGCTTTATTTATTAATGAAACGTGTCATTCTGATTAAGACCTTTTATCTTACCCTTAAGATTTCAGGAG	118	276	230	2	0	2	0	1	0	109	510	17	624	P20	2	2.0	1.0	2.0	3.819354838709677	0.3971018840896561	4.0	3827
AAACCAGAACACCATTAACGCATGATTAACCACCCATAGCAAGGATTACTTTTGTAAAGAAAAACACAGCAATGAAAGAATAGCTTTATTTATTAATGAAACGTGTCATTCTGGTTAAGACCTCTTATCTTACCCTTAAGATTTCAGGAA	374	403	647	11	1	1	0	2	0	175	1234	18	1424	P20	3	1.2307692307692308	0.5756395979652217	1.0	3.871722182849043	0.3468821492090424	4.0	3827
AAACCAGAACACCATTAACGCATGATTAACCACCCATAGCAAGGATTACTTTTGTAAAGAAAAACACAGCAATGAAAGAATAGCTTTATTTATTAGTAAAACGCGTCATTCTGATTAAGACCTTTTATCCTACCCTTAAGATTTCAGGAA	137	234	282	1	1	3	2	0	0	229	417	7	653	P20	3	2.857142857142857	0.9897433186107868	3.0	3.6455108359133126	0.4783582304422167	4.0	3827
AAACCAGAACACCATTAACGCATGATTAACCACCCATAGCAAGGATTACTTTTGTAAAGAAAAACACAGCAATGAAAGAATAGCTTTATTTATTAGTAAAACGTGTCACTCTGATTAAGACCTTTTATCTTACCCTTAAGATTTCAGGAA	82	140	181	1	1	0	1	1	0	11	388	6	403	P20	2	2.333333333333333	1.247219128924647	2.0	3.965	0.2208506282535777	4.0	3827
AAACCAGAACACCATTAACGCATGATTAACCACCCATAGCAAGGATTACTTTTGTAAAGAAAAACACAGCAATGAAAGAATAGCTTTATTTATTAGTAAAACGTGTCATTCTGATTAAGACCTTTTACCTTACCCTTAAGATTTCAGGAA	45	24	40	0	26	11	60	1	0	4	7	4	109	P20	2	3.350515463917526	0.8739203897947522	4.0	3.4166666666666665	0.8620067027323834	4.0	3827
AAACCAGAACACCATTAACGCATGATTAACCACCCATAGCAAGGATTACTTTTGTAAAGAAAAACACAGCAATGAAAGAATAGCTTTATTTATTAGTAAAACGTGTCATTCTGATTAAGACCTTTTATCCTACCCTTAAGATTTCAGGAA	185	162	186	4	37	0	0	0	0	76	416	20	533	P20	2	1.902439024390244	0.2967201234291814	2.0	3.845528455284553	0.3614001751364694	4.0	3827
AAACCAGAACACCATTAACGCATGATTAACCACCCATAGCAAGGATTACTTTTGTAAAGAAAAACACAGCAATGAAAGAATAGCTTTATTTATTAGTAAAACGTGTCATTCTGATTAAGACCTTTTATCTCACCCCTAAGATTTCAGGAA	100	159	61	0	0	1	3	0	0	25	291	7	320	P20	3	3.75	0.4330127018922193	4.0	3.920886075949367	0.2699164890701263	4.0	3827
AAACCAGAACACCATTAACGCATGATTAACCACCCATAGCAAGGATTACTTTTGTAAAGAAAAACACAGCAATGAAAGAATAGCTTTATTTATTAGTAAAACGTGTCATTCTGATTAAGACCTTTTATCTTACCCTTAAGATTTCAGGAA	440	712	612	0	115	104	80	3	1	607	854	96	1764	P20	1	2.882943143812709	0.7990441824223653	3.0	3.5781569965870306	0.5074873013363002	4.0	3827
AAACCAGAACACCATTAACGCATGATTAACCACCCATAGCAAGGATTACTTTTGTAAAGAAAAACACAGCAATGAAAGAATAGCTTTATTTATTAGTAAAACGTGTCATTCTGATTAAGACCTTTTATCTTACCCTTAAGATTTCAGGAG	14	25	16	0	3	2	4	0	0	24	22	5	55	P20	2	3.111111111111111	0.8748897637790901	3.0	3.4782608695652173	0.4995271866554808	3.0	3827
AAACCAGAACACCATTAACGCATGATTAACCACCCATAGCAAGGATTACTTTTGTAAAGAAAAACACAGCAATGAAAGAATAGCTTTATTTATTAGTAAAACGTGTCATTCTGATTGAGACCTTTTATCTTACCCTTAAGATTTCAGGAA	33	46	40	1	0	0	0	2	0	13	103	7	119	P20	2	1.0	0.0	1.0	3.8389830508474576	0.4866060074561218	4.0	3827
AAACCAGAACACCATTAACGCATGATTAACCACCCATAGCAAGGATTACTTTTGTAAAGAAAAACACAGCAATGAAAGAATAGCTTTATTTATTATTAAAACGCGTCATTCTGATTAAGACCTTTTATCTTACCCTTAAGATTTCAGGAA	80	167	100	1	0	0	0	0	0	288	58	7	347	P20	2	1.0	0.0	1.0	3.167630057803468	0.3735374432694454	3.0	3827
AAACCAGAACACCATTAACGCATGATTAACCACCCATAGCAAGGATTACTTTTGTAAAGAAAAACACAGCAATGAAAGAATAGCTTTATTTATTATTAAAACGTGTCATTCTGATTAAGACCTTTTATCTTACCCTTAAGATTTCAGGAA	8	24	54	0	7	26	0	0	0	20	33	2	86	P20	1	2.787878787878788	0.4088102291888497	3.0	3.6226415094339615	0.4847257576854766	4.0	3827
AAACCAGAACACCATTAACGCATGATTAACCACCCATAGCAAGGATTACTTTTGTAAAGAAAAACACAGCAATGAAAGAATAGCTTTATTTATTATTAAAACGTGTCATTCTGATTAAGACCTTTTATCTTACCCTTAAGATTTCAGGAG	30	44	175	1	10	124	1	0	0	7	106	18	249	P20	2	2.919117647058824	0.322105825203081	3.0	3.938053097345133	0.2410590879978095	4.0	3827
AAACCAGAACACCATTAACGCATGATTAACCACCCATAGCAAGGATTACTTTTGTAAAGAAAAACACAGCAATGAAAGAATAGCTTTATTTATTATTAAAACGTGTCATTCTGATTTAGACCTTTTATCTTACCCTTAAGATTTCAGGAA	14	16	10	0	2	0	0	0	0	0	38	1	40	P20	2	2.0	0.0	2.0	4.0	0.0	4.0	3827
AAACCAGAACACCATTAACGCATGATTAACCACCCATAGCAAGGATTACTTTTGTAAAGAAAAACACAGCAATGAAAGAATAGCTTTATTTATTGATAAAACGTGTCATTCTGATTAAGACCTTTTATCTTACCCTTAAGATTTCAGGAA	157	183	259	1	4	9	2	2	0	40	541	44	599	P20	1	2.75	0.75	3.0	3.921097770154374	0.3053847710111381	4.0	3827
AAACCAGAACACCATTAACGCATGATTAACCACCCATAGCAAGGATTACTTTTGTAAAGAAAAACACAGCAATGAAAGAATAGCTTTATTTGTTAATAAAACGTGTCATTCTGATTAAGACCTTTTACCTTACCCTTAAGATTTCAGGAA	405	530	618	1	5	0	1	1	0	75	1470	18	1553	P20	2	2.142857142857143	0.832993127835043	2.0	3.94954721862872	0.2275703878047156	4.0	3827
AAACCAGAACACCATTAACGCATGATTAACCACCCATAGCAAGGATTACTTTTGTAAAGAAAAACACAGCAATGAAAGAATAGCTTTATTTGTTAATAAAACGTGTCATTCTGATTAAGACCTTTTATCTTACCCTTAAGATTTCAGGAA	120	225	279	0	0	0	1	0	0	53	570	6	624	P20	1	4.0	0.0	4.0	3.914927768860353	0.2789891514531871	4.0	3827
AAACCAGAACACCATTAACGCATGATTAACCACCCATAGCAAGGATTACTTTTGTAAAGAAAAACACAGCAATGAAAGAATAGCTTTATTTGTTAATAAAACGTGTCATTCTGATTAGGACCTTTTATCTTACCCTTAAGATTTCAGGAA	104	169	248	0	1	0	2	2	0	44	472	5	521	P20	2	3.333333333333333	0.9428090415820634	4.0	3.903474903474904	0.3322258650856981	4.0	3827
AAACCAGAACACCATTAACGCATGATTAACCACCCATAGCAAGGATTACTTTTGTAAAGAAAAACACAGCAATGAAAGAATAGCTTTATTTGTTAATAAAACGTGTCATTCTGATTAGGACCTTTTATCTTACCCTTGAGATTTCAGGAA	883	1244	1685	4	8	8	6	2	2	319	3463	68	3812	P20	3	2.6153846153846154	1.002954216185023	3.0	3.913100898045432	0.289091238500488	4.0	3827
AAACCAGAACACCATTAACGCATGATTAACCACCCATAGCAAGGATTACTTTTGTAAAGAAAAACACAGCAATGAAAGAATAGCTTTATTTGTTAATAAAACGTGTCGTTCTGATTAAGACCTTTTATCTTACCCTTAAGATTTCAGGAA	27	20	30	1	0	0	0	0	0	3	73	1	77	P20	2	1.0	0.0	1.0	3.960526315789474	0.1947190603545887	4.0	3827
AAACCAGAACACCATTAACGCATGATTAACCACCCATAGCAAGGATTACTTTTGTAAAGAAAAACACAGCAATGAAAGAATAGCTTTGCTTATTCATAAAACGTGTCATTCTGATTAAGACCTTTTATCTTACCCTTAAGATTTCAGGAA	112	161	110	0	0	0	1	0	0	1	381	9	383	P20	3	4.0	0.0	4.0	3.99738219895288	0.0510974379474951	4.0	3827
AAACCAGAACACCATTAACGCATGATTAACCACCCATAGCAAGGATTACTTTTGTAAAGAAAAACACAGCAATGAAAGAATAGCTTTGTTTATTAATAAAACGTGTCATTCCGATTAAGACCTTTTATCTTACCCTTAAGATTTCAGGAA	9	28	23	1	0	0	0	0	0	7	52	2	60	P20	2	1.0	0.0	1.0	3.8813559322033897	0.3233692208193036	4.0	3827
AAACCAGAACACCATTAACGCATGATTAACCACCCATAGCAAGGATTACTTTTGTAAAGAAAAACACAGCAATGAAAGAATAGCTTTGTTTATTAATAAAACGTGTCATTCTGATTAAGACCCTTTATCTTACCCTTAAGATTTCAGGAA	771	1227	1055	9	4	3	6	3	1	613	2414	42	3053	P20	2	2.272727272727273	1.2497933713515927	2.0	3.7941273507093367	0.4124167599816555	4.0	3827
AAACCAGAACACCATTAACGCATGATTAACCACCCATAGCAAGGATTACTTTTGTAAAGAAAAACACAGCAATGAAAGAATAGCTTTGTTTATTAATAAAACGTGTCATTCTGATTAAGACCTTTTATCTTACCCTTAAGATTTCAGGAA	981	1148	1402	6	11	5	5	2	1	483	3018	77	3531	P20	1	2.333333333333333	1.0183501544346312	2.0	3.859874429223744	0.3528254936662578	4.0	3827
AAACCAGAACACCATTAACGCATGATTAACCACCCATAGCAAGGATTACTTTTGTAAAGAAAAACACAGCAATGAAAGAATAGCTTTGTTTATTAATAAAACGTGTCATTCTGATTAAGACCTTTTATCTTACCCTTAAGATTTCAGGAG	280	242	328	1	3	0	0	3	0	51	792	16	850	P20	2	1.75	0.4330127018922193	2.0	3.929078014184397	0.2952433800921794	4.0	3827
AAACCAGAACACCATTAACGCATGATTAACCACCCATAGCAAGGATTACTTTTGTAAAGAAAAACACAGCAATGAAAGAATAGCTTTGTTTATTAATAAAACGTGTCATTCTGATTAAGACCTTTTATCTTACCCTTAGGATTTCAGGAG	53	107	209	1	0	0	1	0	0	263	104	15	369	P20	3	2.5	1.5	2.5	3.2833787465940056	0.4506386940474773	3.0	3827
AAACCAGAACACCATTAACGCATGATTAACCACCCATAGCAAGGATTACTTTTGTAAAGAAAAACACAGCAATGAAAGAATAGCTTTGTTTATTAATACTACGTGTCATTCTGATTAAGACCTTTTATCTTACCCTTAAGATTTCAGGAA	10	16	36	1	0	0	0	0	2	58	1	4	62	P20	3	1.0	0.0	1.0	2.9836065573770494	0.2211596321841318	3.0	3827
AAACCAGAACACCATTAACGCATGATTAACCACCCATAGCAAGGATTACTTTTGTAAAGAAAAACACAGCAATGAAAGAATAGCTTTGTTTATTAGTAAAACGTGTCATTCTGATTGAGACCTTTTATCTTACCCTTAAGATTTCAGGAA	230	357	381	2	1	1	2	0	1	104	857	16	968	P20	3	2.5	1.2583057392117916	2.5	3.8898128898128896	0.3164252091959898	4.0	3827
AAACCAGAACACCATTAACGCATGATTAACCACCCATAGCAAGGATTACTTTTGTAAAGAAAAACACAGCAATGAAAGAATAGCTTTTTTTACTAATAAAACGTGTCATTCTGATTAAGACCTTTTATCTTACCCTTAAGATTTCAGGAA	75	89	95	1	0	0	0	0	0	53	205	3	259	P20	2	1.0	0.0	1.0	3.794573643410853	0.4040128322314227	4.0	3827
AAACCAGAACACCATTAACGCATGATTAACCACCCATAGCAAGGATTACTTTTGTAAAGAAAAACACAGCAATGAAAGAATAGCTTTTTTTACTAATAAAACGTGTCATTCTGATTAAGACCTTTTATCTTACCCTTAAGATTTCGGGAA	280	397	358	3	2	2	3	1	0	204	820	13	1035	P20	3	2.5	1.2041594578792296	2.5	3.7980487804878047	0.40868151779389	4.0	3827
AAACCAGAACACCATTAACGCATGATTAACCACCCATAGCAAGGATTACTTTTGTAAAGAAAAACACAGCAATGAAAGAATAGGTTTATTTATTAATAAAACGTGTCATTCTGATTAAGACCTTTTATCTTACCCTTAAGATTTCAGGAA	50	116	61	0	4	23	12	0	0	149	39	5	227	P20	1	3.2051282051282053	0.6067774136512428	3.0	3.2074468085106385	0.4054782733382749	3.0	3827
AAACCAGAACACCATTAACGCATGATTAACCACCCATAGCAAGGATTACTTTTGTAAAGAAAAACACAGCAATGAAAGAATAGGTTTATTTATTAATAAAACGTGTCATTCTGATTGAGACCTATTATCTTACCCTTAAGATTTCAGGAA	16	10	21	0	9	19	16	0	1	1	1	5	47	P20	3	3.159090909090909	0.7367984126112421	3.0	3.0	0.816496580927726	3.0	3827
AAACCAGAACACCATTAACGCATGATTAACCACCCATAGCAAGGATTACTTTTGTAAAGAAAAACACAGCAATGAAAGAATAGTTTTATTTATTAATAAAACGTGTCATTCTGATTAAGACCTTTTATCTTACCCTTAAGATTTCAGGAA	15	20	10	0	3	4	5	0	2	9	22	2	45	P20	1	3.1666666666666665	0.7993052538854533	3.0	3.606060606060606	0.5999693900976766	4.0	3827
AAACCAGAACACCATTAACGCATGATTAACCACCCATAGCAAGGATTACTTTTGTAAAGAAAAACACAGCAATGAAAGAATATCTTTATTTATTAATAAAACGTGTCATTCTGATTAAGACCTTTTATCTTACCCTTAAGATTTCAGGAA	24	22	27	0	1	3	0	0	0	26	43	5	73	P20	1	2.75	0.4330127018922193	3.0	3.6231884057971016	0.4845870578927677	4.0	3827
AAACCAGAACACCATTAACGCATGATTAACCACCCATAGCAAGGATTACTTTTGTAAAGAAAAACACAGCAATGAAAGAATGGCTTTATTTATTAATAAAACGCGTCATTCTGATTAAGACCTTTTATCTTACCCTTAAGATTTCAGGAA	1212	1501	2160	11	8	5	9	2	1	989	3848	64	4873	P20	2	2.363636363636364	1.201468339490849	2.0	3.7940082644628097	0.4079849291469447	4.0	3827
AAACCAGAACACCATTAACGCATGATTAACCACCCATAGCAAGGATTACTTTTGTAAAGAAAAACACAGCAATGAAAGAATGGCTTTATTTATTAATAAAACGTGCCATTCTGATTAAGACCTTTTATCTTACCCTTAAGATTTCAGGAA	20	14	22	0	1	0	0	0	0	13	42	4	56	P20	2	2.0	0.0	2.0	3.763636363636364	0.4248480525653789	4.0	3827
AAACCAGAACACCATTAACGCATGATTAACCACCCATAGCAAGGATTACTTTTGTAAAGAAAAACACAGCAATGAAAGAATGGCTTTATTTATTAATAAAACGTGTCATTCTGATTAAGACCTCTTATCTTACCCTTAAGATTTCAGGAA	47	89	90	1	0	1	0	0	0	42	182	2	226	P20	2	2.0	1.0	2.0	3.8125	0.3903123748998999	4.0	3827
AAACCAGAACACCATTAACGCATGATTAACCACCCATAGCAAGGATTACTTTTGTAAAGAAAAACACAGCAATGAAAGAATGGCTTTATTTATTAATAAAACGTGTCATTCTGATTAAGACCTTTTATCCTACCCTTAAGATTTCAGGAA	6	14	12	0	0	0	1	0	0	10	21	2	32	P20	2	4.0	0.0	4.0	3.6774193548387095	0.4674637660061108	4.0	3827
AAACCAGAACACCATTAACGCATGATTAACCACCCATAGCAAGGATTACTTTTGTAAAGAAAAACACAGCAATGAAAGAATGGCTTTATTTATTAATAAAACGTGTCATTCTGATTAAGACCTTTTATCTTACCCTTAAGATCTCAGGAA	13	19	14	0	0	0	1	0	0	14	31	6	46	P20	2	4.0	0.0	4.0	3.688888888888889	0.4629481479111035	4.0	3827
AAACCAGAACACCATTAACGCATGATTAACCACCCATAGCAAGGATTACTTTTGTAAAGAAAAACACAGCAATGAAAGAATGGCTTTATTTATTAATAAAACGTGTCATTCTGATTAAGACCTTTTATCTTACCCTTAAGATTTCAGGAA	785	923	1048	6	14	5	1	6	0	538	2186	56	2756	P20	1	2.0384615384615383	0.7585801124352316	2.0	3.796336996336996	0.4187734444646415	4.0	3827
AAACCAGAACACCATTAACGCATGATTAACCACCCATAGCAAGGATTACTTTTGTAAAGAAAAACACAGCAATGAAAGAATGGCTTTATTTATTAATAAAACGTGTCATTCTGATTAAGACCTTTTATCTTACCCTTAAGATTTCAGGAG	44	51	45	0	2	0	0	1	0	33	104	2	140	P20	2	2.0	0.0	2.0	3.739130434782609	0.4861017342390846	4.0	3827
AAACCAGAACACCATTAACGCATGATTAACCACCCATAGCAAGGATTACTTTTGTAAAGAAAAACACAGCAATGAAAGAATGGCTTTATTTATTAATAAAACGTGTCATTCTGATTAAGACCTTTTATCTTTCCCTTAAGACTTCAGGAA	807	620	784	1	2	0	6	2	0	484	1716	41	2211	P20	3	3.2222222222222223	1.133115447465063	4.0	3.7774750227066303	0.4224419522900263	4.0	3827
AAACCAGAACACCATTAACGCATGATTAACCACCCATAGCAAGGATTACTTTTGTAAAGAAAAACACAGCAATGAAAGAATGGCTTTATTTATTAATAAAACGTGTCATTCTGATTAGGACCTTTTATCTTACCCTTAAGATTTCAGGAA	10	8	21	0	0	3	0	0	0	5	31	1	39	P20	2	3.0	0.0	3.0	3.861111111111111	0.3458305443885759	4.0	3827
AAACCAGAACACCATTAACGCATGATTAACCACCCATAGCAAGGATTACTTTTGTAAAGAAAAACACAGCAATGAAAGAATTGCTTTATTTATTAATAAAACGTGTCATTCTGATTAAGACCTTTTATCTTACCCTTAAGATTTCAGGAA	37	93	87	1	10	27	3	1	0	63	112	20	217	P20	1	2.7804878048780486	0.6053499339507735	3.0	3.625	0.5181369597808181	4.0	3827
AAACCAGAACACCATTAACGCATGATTAACCACCCATAGCAAGGATTACTTTTGTAAAGAAAAACACAGCAATGAAAGAATTGCTTTATTTATTAATAAAACGTGTCATTCTGGTTAAGACCTTTTATCTTACCCTTAAGATTTCAGGAA	47	25	40	3	0	0	0	0	0	28	81	8	112	P20	2	1.0	0.0	1.0	3.743119266055046	0.4369130605427764	4.0	3827
AAACCAGAACACCATTAACGCATGATTAACCACCCATAGCAAGGATTACTTTTGTAAAGAAAAACACAGCAATGAAAGACTAGCTTTATTTATTAATAAAACGTGTCATTCTGATTAAGACCTTTTATCTTACCCTTAAGATTTCAGGAA	15	23	15	0	3	4	1	0	0	23	22	4	53	P20	1	2.75	0.6614378277661477	3.0	3.488888888888889	0.4998765279645331	3.0	3827
AAACCAGAACACCATTAACGCATGATTAACCACCCATAGCAAGGATTACTTTTGTAAAGAAAAACACAGCAATGAAAGAGTAACTTTATTTATTAATAAAACGTGTCATTCTGATTAAGACCTTTTATCTTACCCTTAAGATTTCAGGAA	105	153	112	0	2	0	0	0	0	286	82	6	370	P20	2	2.0	0.0	2.0	3.222826086956522	0.4161425500092082	3.0	3827
AAACCAGAACACCATTAACGCATGATTAACCACCCATAGCAAGGATTACTTTTGTAAAGAAAAACACAGCAATGAAAGAGTAGCTTTAGTTATTAATAAAACGTGTCATTCTGATTAAGACCTTTTATCTTACCCTTAAGATTTCAGGAA	214	259	321	0	1	2	0	0	1	127	663	8	794	P20	2	2.6666666666666665	0.4714045207910317	3.0	3.836915297092288	0.3728492022138926	4.0	3827
AAACCAGAACACCATTAACGCATGATTAACCACCCATAGCAAGGATTACTTTTGTAAAGAAAAACACAGCAATGAAAGAGTAGCTTTATCTATTAATAAAACGTGTCATTCTGATTAAGACCTTTTATCTTACCCTTAAGATTTCAGGAA	17	16	17	0	3	1	0	0	0	11	35	1	50	P20	2	2.25	0.4330127018922193	2.0	3.760869565217391	0.4265525406597518	4.0	3827
AAACCAGAACACCATTAACGCATGATTAACCACCCATAGCAAGGATTACTTTTGTAAAGAAAAACACAGCAATGAAAGAGTAGCTTTATTTATTAATAAAACGCGTCATTCTGATTAAGACCTTTTATCTTACCCTTAAGATTTCAGGAA	46	95	125	1	0	0	0	0	0	85	180	1	266	P20	2	1.0	0.0	1.0	3.679245283018868	0.4667666745982257	4.0	3827
AAACCAGAACACCATTAACGCATGATTAACCACCCATAGCAAGGATTACTTTTGTAAAGAAAAACACAGCAATGAAAGAGTAGCTTTATTTATTAATAAAACGTCTCATTCTGGTTAAGACCTTTTATCTTACCCTTAAGATTTCAGGAA	15	19	28	0	3	0	0	1	0	5	53	3	62	P20	3	2.0	0.0	2.0	3.864406779661017	0.4678702963336359	4.0	3827
AAACCAGAACACCATTAACGCATGATTAACCACCCATAGCAAGGATTACTTTTGTAAAGAAAAACACAGCAATGAAAGAGTAGCTTTATTTATTAATAAAACGTGGCATTCTGATTAAGACCTTTTATCTCACCCTTAAGATTTCAGGAA	325	318	401	2	1	1	0	0	0	370	670	33	1044	P20	3	1.75	0.82915619758885	1.5	3.644230769230769	0.4787457417117155	4.0	3827
AAACCAGAACACCATTAACGCATGATTAACCACCCATAGCAAGGATTACTTTTGTAAAGAAAAACACAGCAATGAAAGAGTAGCTTTATTTATTAATAAAACGTGTCATTCAGATTAAGACCTTTTATCTTACCCTTAAGATTTCAGGAA	39	44	57	2	0	0	0	0	0	50	88	1	140	P20	2	1.0	0.0	1.0	3.63768115942029	0.4806702594717971	4.0	3827
AAACCAGAACACCATTAACGCATGATTAACCACCCATAGCAAGGATTACTTTTGTAAAGAAAAACACAGCAATGAAAGAGTAGCTTTATTTATTAATAAAACGTGTCATTCTGATTAAGACCTCTTATCTTACCCTTAAGATTTCAGGAA	129	158	175	1	2	0	2	1	1	163	292	5	462	P20	2	2.6	1.2000000000000002	2.0	3.6323851203501096	0.4999796499552813	4.0	3827
AAACCAGAACACCATTAACGCATGATTAACCACCCATAGCAAGGATTACTTTTGTAAAGAAAAACACAGCAATGAAAGAGTAGCTTTATTTATTAATAAAACGTGTCATTCTGATTAAGACCTTCTATCTTACCCTTAAGATTTCAGGAA	28	28	39	0	0	0	1	0	0	12	82	3	95	P20	2	4.0	0.0	4.0	3.872340425531915	0.3337103647097473	4.0	3827
AAACCAGAACACCATTAACGCATGATTAACCACCCATAGCAAGGATTACTTTTGTAAAGAAAAACACAGCAATGAAAGAGTAGCTTTATTTATTAATAAAACGTGTCATTCTGATTAAGACCTTTTATCTTACCCTTAAGATTTCAGGAA	3055	3712	3845	10	19	14	13	9	1	3772	6774	240	10612	P20	1	2.5357142857142856	1.0344820255685885	2.0	3.639920424403183	0.4855175739585866	4.0	3827
AAACCAGAACACCATTAACGCATGATTAACCACCCATAGCAAGGATTACTTTTGTAAAGAAAAACACAGCAATGAAAGAGTAGCTTTATTTATTAATAAAACGTGTCATTCTGATTAAGACCTTTTATCTTACCCTTAAGATTTCAGGAG	97	158	145	0	0	1	0	0	0	138	261	10	400	P20	2	3.0	0.0	3.0	3.654135338345865	0.47564934297548	4.0	3827
AAACCAGAACACCATTAACGCATGATTAACCACCCATAGCAAGGATTACTTTTGTAAAGAAAAACACAGCAATGAAAGAGTAGCTTTATTTATTAATAAAACGTGTCATTCTGATTAAGACCTTTTATCTTACCCTTAAGATTTCGGGAA	172	363	465	6	0	1	1	0	0	221	771	12	1000	P20	2	1.625	1.1110243021644486	1.0	3.777217741935484	0.4161133542151602	4.0	3827
AAACCAGAACACCATTAACGCATGATTAACCACCCATAGCAAGGATTACTTTTGTAAAGAAAAACACAGCAATGAAAGAGTAGCTTTATTTATTAATAAAACGTGTCATTCTGATTAAGACCTTTTATCTTACCCTTATGATTTCAGGAA	14	15	27	1	0	0	0	0	0	19	36	3	56	P20	2	1.0	0.0	1.0	3.654545454545455	0.4755162483862554	4.0	3827
AAACCAGAACACCATTAACGCATGATTAACCACCCATAGCAAGGATTACTTTTGTAAAGAAAAACACAGCAATGAAAGAGTAGCTTTATTTATTAATAAAACGTGTCATTCTGATTAAGGCCTTTTATCTTACCCTTAAGATTTCAGGAA	13	24	10	3	0	1	0	0	0	21	22	4	47	P20	2	1.5	0.8660254037844386	1.0	3.511627906976744	0.499864773493132	4.0	3827
AAACCAGAACACCATTAACGCATGATTAACCACCCATAGCAAGGATTACTTTTGTAAAGAAAAACACAGCAATGAAAGAGTAGCTTTATTTATTAATAAAACGTGTCATTCTGGTTAAGACCTTTTATCTTACCCTTAAGATTTCAGGAA	225	178	347	1	1	3	0	0	0	52	693	15	750	P20	2	2.4	0.8	3.0	3.930201342281879	0.2548073882344651	4.0	3827
AAACCAGAACACCATTAACGCATGATTAACCACCCATAGCAAGGATTACTTTTGTAAAGAAAAACACAGCAATGAAAGAGTAGCTTTATTTATTAATAAAACGTGTCGTTCTGATTAAGACCTCTTATCTTACCCTTGAGATTTCAGGAA	23	24	19	0	1	0	0	0	0	15	50	2	66	P20	4	2.0	0.0	2.0	3.769230769230769	0.4213250442347432	4.0	3827
AAACCAGAACACCATTAACGCATGATTAACCACCCATAGCAAGGATTACTTTTGTAAAGAAAAACACAGCAATGAAAGAGTAGCTTTATTTATTAATAAAACGTGTCGTTCTGATTAAGACCTTTTATCTTACCCTTAAGATTTCAGGAA	116	135	149	0	0	1	0	0	0	100	299	4	400	P20	2	3.0	0.0	3.0	3.74937343358396	0.4333738462604156	4.0	3827
AAACCAGAACACCATTAACGCATGATTAACCACCCATAGCAAGGATTACTTTTGTAAAGAAAAACACAGCAATGAAAGAGTAGCTTTATTTATTAATAAAGCGTGTCATTCTGATTAAGACCTTTTATCTTACCCTTAAGATTTCAGGAA	35	57	32	1	0	0	1	0	0	61	61	1	124	P20	2	2.5	1.5	2.5	3.5	0.5	3.5	3827
AAACCAGAACACCATTAACGCATGATTAACCACCCATAGCAAGGATTACTTTTGTAAAGAAAAACACAGCAATGAAAGAGTAGCTTTATTTATTAATAGAACGTGTCATTCTGATTAAGACCTTTTATCTTACCCTTAAGATTTCAGGAA	927	1374	1161	1	4	1	6	2	1	1930	1517	40	3462	P20	2	3.0	1.0801234497346437	3.5	3.4382608695652173	0.500246190178046	3.0	3827
AAACCAGAACACCATTAACGCATGATTAACCACCCATAGCAAGGATTACTTTTGTAAAGAAAAACACAGCAATGAAAGATTAGCTTTATTTATTAATAAAACGTGTCATCCTGATTAAGACCTTTTATCTTACCCTTAAGATTTCAGGAA	264	436	266	3	2	1	2	0	0	308	650	34	966	P20	2	2.25	1.1989578808281798	2.0	3.678496868475992	0.467053388751505	4.0	3827
AAACCAGAACACCATTAACGCATGATTAACCACCCATAGCAAGGATTACTTTTGTAAAGAAAAACACAGCAATGAAAGATTAGCTTTATTTATTAATAAAACGTGTCATTCTGATTAAGACCTTTTATCTCACCCTTAAGATTTCAGGAA	27	55	79	0	0	1	0	1	0	18	141	2	161	P20	2	3.0	0.0	3.0	3.86875	0.3892601154755005	4.0	3827
AAACCAGAACACCATTAACGCATGATTAACCACCCATAGCAAGGATTACTTTTGTAAAGAAAAACACAGCAATGAAAGATTAGCTTTATTTATTAATAAAACGTGTCATTCTGATTAAGACCTTTTATCTTACCCTTAAGATCTCAGGAA	57	55	46	2	4	2	0	0	3	143	4	3	158	P20	2	2.0	0.7071067811865476	2.0	3.006666666666667	0.2159217965426886	3.0	3827
AAACCAGAACACCATTAACGCATGATTAACCACCCATAGCAAGGATTACTTTTGTAAAGAAAAACACAGCAATGAAAGATTAGCTTTATTTATTAATAAAACGTGTCATTCTGATTAAGACCTTTTATCTTACCCTTAAGATTTCAGGAA	224	288	228	2	52	43	17	1	2	294	329	22	740	P20	1	2.6578947368421053	0.7472633976121779	3.0	3.5191693290734825	0.5153707187233684	4.0	3827
AAACCAGAACACCATTAACGCATGATTAACCACCCATAGCAAGGATTACTTTTGTAAAGAAAAACACAGCAATGAAAGATTAGCTTTATTTATTAATAAAACGTGTCATTCTGATTAAGACCTTTTATCTTACCCTTAAGATTTCAGGAG	15	17	22	0	0	3	0	0	0	15	36	2	54	P20	2	3.0	0.0	3.0	3.7058823529411766	0.4556450995538138	4.0	3827
AAACCAGAACACCATTAACGCATGATTAACCACCCATAGCAAGGATTACTTTTGTAAAGAAAAACACAGCAATGAAAGCATAGCTTTATTTATTAATAAAACGTGTCATTCTGATTAAGACCTTTTATCTTACCCTTAAGATTTCAGGAA	335	717	728	8	3	1	4	4	0	663	1097	33	1780	P20	1	2.0625	1.248436522214886	1.5	3.61734693877551	0.4998351109484881	4.0	3827
AAACCAGAACACCATTAACGCATGATTAACCACCCATAGCAAGGATTACTTTTGTAAAGAAAAACACAGCAATGAAAGCATAGCTTTATTTATTAATAAAACGTGTCGTTCTGATTAAGACCTTTTATCTTACCCTTAAGATTTCAGGAA	5	30	25	1	0	0	0	0	0	24	35	1	60	P20	2	1.0	0.0	1.0	3.593220338983051	0.49123311004032	4.0	3827
AAACCAGAACACCATTAACGCATGATTAACCACCCATAGCAAGGATTACTTTTGTAAAGAAAAACACAGCAATGAAAGGATAGCCTTATTTATTAATAAAACGTGTCATTCTGATTAAGACCTTTTATCTTACCCTTAAGATTTCAGGAA	12	17	11	0	1	0	0	0	0	16	23	1	40	P20	2	2.0	0.0	2.0	3.58974358974359	0.4918801562372019	4.0	3827
AAACCAGAACACCATTAACGCATGATTAACCACCCATAGCAAGGATTACTTTTGTAAAGAAAAACACAGCAATGAAAGGATAGCTTTATTAATTAATAAAACGTGTCATTCTGATTAAGACCTTTTATCTTACCCTTAAGATTTCAGGAA	42	91	60	0	0	1	0	0	0	108	84	1	193	P20	2	3.0	0.0	3.0	3.4375	0.4960783708246107	3.0	3827
AAACCAGAACACCATTAACGCATGATTAACCACCCATAGCAAGGATTACTTTTGTAAAGAAAAACACAGCAATGAAAGGATAGCTTTATTAATTAATAGAACGTGTCATTCTGATTAAGACCCTTTATCTTACCCTTAAGATTTCAGGAA	903	2147	1572	10	2	5	2	0	0	2140	2463	55	4622	P20	4	1.947368421052632	1.0989796325169	1.0	3.535085813599826	0.4987674665453213	4.0	3827
AAACCAGAACACCATTAACGCATGATTAACCACCCATAGCAAGGATTACTTTTGTAAAGAAAAACACAGCAATGAAAGGATAGCTTTATTTACTAATAAAACGTGTCATTCTGATTAAGACCTTTTATCTTACCCTTAAGACTTCAGGAA	10	16	11	1	0	0	0	0	0	16	20	2	37	P20	3	1.0	0.0	1.0	3.555555555555556	0.4969039949999533	4.0	3827
AAACCAGAACACCATTAACGCATGATTAACCACCCATAGCAAGGATTACTTTTGTAAAGAAAAACACAGCAATGAAAGGATAGCTTTATTTACTAATAAAACGTGTCATTCTGATTAAGACCTTTTATCTTACCCTTAAGATTTCAGGAA	1002	1302	1653	7	9	3	7	0	2	1423	2506	55	3957	P20	2	2.3846153846153846	1.146128032750103	2.0	3.6369880437547697	0.4819251276430728	4.0	3827
AAACCAGAACACCATTAACGCATGATTAACCACCCATAGCAAGGATTACTTTTGTAAAGAAAAACACAGCAATGAAAGGATAGCTTTATTTATTAATAAAACGAGTCATTCTGATTAAGACCTTTTATCTTACCCTTAAGATTTCAGGAA	17	14	10	1	0	0	0	0	0	14	26	3	41	P20	2	1.0	0.0	1.0	3.65	0.4769696007084728	4.0	3827
AAACCAGAACACCATTAACGCATGATTAACCACCCATAGCAAGGATTACTTTTGTAAAGAAAAACACAGCAATGAAAGGATAGCTTTATTTATTAATAAAACGTGCCATTCTGATTAAGACCTTTTATCTTACCCTTAAGATTTCAGGAA	47	150	89	2	0	0	0	0	1	203	80	5	286	P20	2	1.0	0.0	1.0	3.278169014084507	0.455887340478859	3.0	3827
AAACCAGAACACCATTAACGCATGATTAACCACCCATAGCAAGGATTACTTTTGTAAAGAAAAACACAGCAATGAAAGGATAGCTTTATTTATTAATAAAACGTGTCACTCTGATTAAGACCTTTTATCTTACCCTTAAGATTTCAGGAA	48	122	96	1	0	2	0	1	0	109	153	5	266	P20	2	2.333333333333333	0.9428090415820634	3.0	3.574144486692015	0.517026385502815	4.0	3827
AAACCAGAACACCATTAACGCATGATTAACCACCCATAGCAAGGATTACTTTTGTAAAGAAAAACACAGCAATGAAAGGATAGCTTTATTTATTAATAAAACGTGTCATCCTGATTAAGACCTCTTATCTTACCCTTAAGATTTCAGGAA	571	767	1277	8	2	5	6	2	0	729	1863	29	2615	P20	3	2.4285714285714284	1.256276757930754	3.0	3.716653816499615	0.4557270937029454	4.0	3827
AAACCAGAACACCATTAACGCATGATTAACCACCCATAGCAAGGATTACTTTTGTAAAGAAAAACACAGCAATGAAAGGATAGCTTTATTTATTAATAAAACGTGTCATCCTGATTAAGACCTTTTATCTTACCCTTAAGATTTCAGGAA	18	33	30	0	1	0	0	0	0	28	52	1	81	P20	2	2.0	0.0	2.0	3.65	0.4769696007084728	4.0	3827
AAACCAGAACACCATTAACGCATGATTAACCACCCATAGCAAGGATTACTTTTGTAAAGAAAAACACAGCAATGAAAGGATAGCTTTATTTATTAATAAAACGTGTCATTCTGATTAAGACCTCTTATCTTACCCTTAAGATTCCAGGAA	16	22	27	0	0	0	2	1	0	33	29	1	65	P20	3	4.0	0.0	4.0	3.4285714285714284	0.5832118435198044	3.0	3827
AAACCAGAACACCATTAACGCATGATTAACCACCCATAGCAAGGATTACTTTTGTAAAGAAAAACACAGCAATGAAAGGATAGCTTTATTTATTAATAAAACGTGTCATTCTGATTAAGACCTCTTATCTTACCCTTAAGATTTCAGGAA	776	1015	1398	2	1	5	3	0	0	290	2888	50	3189	P20	2	2.8181818181818183	1.02851895445316	3.0	3.908747640025173	0.2879676488320373	4.0	3827
AAACCAGAACACCATTAACGCATGATTAACCACCCATAGCAAGGATTACTTTTGTAAAGAAAAACACAGCAATGAAAGGATAGCTTTATTTATTAATAAAACGTGTCATTCTGATTAAGACCTTCTATCTTACCCTTAAGATTTCAGGAA	21	42	33	1	0	0	0	0	0	25	70	2	96	P20	2	1.0	0.0	1.0	3.736842105263158	0.4403473823863554	4.0	3827
AAACCAGAACACCATTAACGCATGATTAACCACCCATAGCAAGGATTACTTTTGTAAAGAAAAACACAGCAATGAAAGGATAGCTTTATTTATTAATAAAACGTGTCATTCTGATTAAGACCTTTCATCTTACCCTTAAGATTTCAGGAA	16	21	26	0	2	0	0	0	0	13	48	1	63	P20	2	2.0	0.0	2.0	3.7868852459016393	0.4095080654687473	4.0	3827
AAACCAGAACACCATTAACGCATGATTAACCACCCATAGCAAGGATTACTTTTGTAAAGAAAAACACAGCAATGAAAGGATAGCTTTATTTATTAATAAAACGTGTCATTCTGATTAAGACCTTTTATCTTACCCCTAAGATTTCAGGAA	10	16	13	1	0	0	0	0	0	9	29	1	39	P20	2	1.0	0.0	1.0	3.763157894736842	0.4251445900369345	4.0	3827
AAACCAGAACACCATTAACGCATGATTAACCACCCATAGCAAGGATTACTTTTGTAAAGAAAAACACAGCAATGAAAGGATAGCTTTATTTATTAATAAAACGTGTCATTCTGATTAAGACCTTTTATCTTACCCTTAAGATCTCAGGAA	20	30	38	1	0	0	0	0	0	50	37	3	88	P20	2	1.0	0.0	1.0	3.425287356321839	0.494386509600151	3.0	3827
AAACCAGAACACCATTAACGCATGATTAACCACCCATAGCAAGGATTACTTTTGTAAAGAAAAACACAGCAATGAAAGGATAGCTTTATTTATTAATAAAACGTGTCATTCTGATTAAGACCTTTTATCTTACCCTTAAGATTTCAGGAA	2505	4102	4025	27	36	42	12	4	8	3394	7109	280	10632	P20	1	2.333333333333333	0.9428090415820634	2.0	3.674560152163576	0.4725810434970175	4.0	3827
AAACCAGAACACCATTAACGCATGATTAACCACCCATAGCAAGGATTACTTTTGTAAAGAAAAACACAGCAATGAAAGGATAGCTTTATTTATTAATAAAACGTGTCATTCTGATTAAGACCTTTTATCTTACCCTTAAGATTTCAGGAG	89	161	174	2	0	2	1	5	0	152	262	10	424	P20	2	2.4	1.2	3.0	3.6014319809069213	0.5579521472271255	4.0	3827
AAACCAGAACACCATTAACGCATGATTAACCACCCATAGCAAGGATTACTTTTGTAAAGAAAAACACAGCAATGAAAGGATAGCTTTATTTATTAATAAAACGTGTCATTCTGATTAAGACCTTTTATCTTACCCTTAAGATTTCAGGGA	60	71	98	0	0	1	0	0	0	31	197	5	229	P20	2	3.0	0.0	3.0	3.8640350877192975	0.3427513018344391	4.0	3827
AAACCAGAACACCATTAACGCATGATTAACCACCCATAGCAAGGATTACTTTTGTAAAGAAAAACACAGCAATGAAAGGATAGCTTTATTTATTAATAAAACGTGTCATTCTGATTAAGACCTTTTATCTTACCCTTAAGATTTCGGGAA	9	27	37	0	0	0	3	0	0	12	58	3	73	P20	2	4.0	0.0	4.0	3.8285714285714287	0.3768830273792263	4.0	3827
AAACCAGAACACCATTAACGCATGATTAACCACCCATAGCAAGGATTACTTTTGTAAAGAAAAACACAGCAATGAAAGGATAGCTTTATTTATTAATAAAACGTGTCATTCTGATTAAGACCTTTTATCTTACCCTTAAGATTTTAGGAA	10	11	19	3	0	0	0	0	0	20	17	1	40	P20	2	1.0	0.0	1.0	3.45945945945946	0.4983537544482643	3.0	3827
AAACCAGAACACCATTAACGCATGATTAACCACCCATAGCAAGGATTACTTTTGTAAAGAAAAACACAGCAATGAAAGGATAGCTTTATTTATTAATAAAACGTGTCATTCTGATTAAGACCTTTTATCTTACCCTTAGGATTTCAGGAA	23	17	19	1	0	0	0	0	0	7	51	1	59	P20	2	1.0	0.0	1.0	3.8793103448275854	0.3257662694429514	4.0	3827
AAACCAGAACACCATTAACGCATGATTAACCACCCATAGCAAGGATTACTTTTGTAAAGAAAAACACAGCAATGAAAGGATAGCTTTATTTATTAATAAAACGTGTCATTCTGATTAAGATCTTTTATCTTACCCTTAAGATTTCAGGAA	8	20	9	0	1	0	0	0	0	5	31	1	37	P20	2	2.0	0.0	2.0	3.861111111111111	0.3458305443885759	4.0	3827
AAACCAGAACACCATTAACGCATGATTAACCACCCATAGCAAGGATTACTTTTGTAAAGAAAAACACAGCAATGAAAGGATAGCTTTATTTATTAATAAAACGTGTCATTCTGATTGAGACCCTTTACCTTACCCTTAAGATATCAGGAA	11	12	7	0	1	0	0	0	0	9	20	2	30	P20	5	2.0	0.0	2.0	3.689655172413793	0.4626347539654737	4.0	3827
AAACCAGAACACCATTAACGCATGATTAACCACCCATAGCAAGGATTACTTTTGTAAAGAAAAACACAGCAATGAAAGGATAGCTTTATTTATTAATAAAACGTGTCATTCTGGTTAAGACCTTTTATCTTACCCTTAAGATTGCAGGAA	29	144	119	0	2	0	2	0	9	276	3	10	292	P20	3	3.0	1.0	3.0	2.9791666666666665	0.2030582155168534	3.0	3827
AAACCAGAACACCATTAACGCATGATTAACCACCCATAGCAAGGATTACTTTTGTAAAGAAAAACACAGCAATGAAAGGATAGCTTTATTTATTAATAAAACGTGTCATTCTGGTTAAGACCTTTTATCTTACCCTTAAGATTTCAGGAA	21	50	44	0	1	1	0	0	0	61	52	1	115	P20	2	2.5	0.5	2.5	3.4601769911504423	0.4984116049673883	3.0	3827
AAACCAGAACACCATTAACGCATGATTAACCACCCATAGCAAGGATTACTTTTGTAAAGAAAAACACAGCAATGAAAGGATAGCTTTATTTATTAATAAAACGTGTCGTTCTGATTAAGACCTCTTATCTTACCCTTGAGATTTCAGGAA	17	34	34	1	0	0	0	0	0	6	78	2	85	P20	4	1.0	0.0	1.0	3.928571428571429	0.2575393768188564	4.0	3827
AAACCAGAACACCATTAACGCATGATTAACCACCCATAGCAAGGATTACTTTTGTAAAGAAAAACACAGCAATGAAAGGATAGCTTTATTTATTAATAAAACGTGTCGTTCTGATTAAGACCTTTTATCTTACCCTTAAGATTTCAGGAA	108	160	192	1	0	0	1	0	0	91	367	2	460	P20	2	2.5	1.5	2.5	3.8013100436681215	0.3990141069996326	4.0	3827
AAACCAGAACACCATTAACGCATGATTAACCACCCATAGCAAGGATTACTTTTGTAAAGAAAAACACAGCAATGAAAGTATAGCTTTATTTATTAATAAAACGTGTCATTCTGATTAAGACCTTTTATCTTACCCTTAAGATTTCAGGAA	329	732	440	2	6	29	36	0	0	509	919	38	1501	P20	1	3.356164383561644	0.7470464769553963	3.0	3.643557422969188	0.4789480831055133	4.0	3827
AAACCAGAACACCATTAACGCATGATTAACCACCCATAGCAAGGATTACTTTTGTAAAGAAAAACACAGCAATGAAAGTATAGCTTTATTTATTAATAAAACGTGTCATTCTGATTAAGACCTTTTATCTTACCCTTAAGATTTCAGGAG	9	22	14	0	1	3	1	0	0	18	22	4	45	P20	2	3.0	0.6324555320336759	3.0	3.55	0.49749371855331	4.0	3827
AAACCAGAACACCATTAACGCATGATTAACCACCCATAGCAAGGATTACTTTTGTAAAGAAAAACACAGCAATGAAAGTATAGCTTTATTTATTAGTAAAACGTGTCATTCTGATTAAGACCTTTTATCTTACCCTTAAGATCTCAGGAA	40	23	52	1	0	0	0	0	0	0	114	15	115	P20	3	1.0	0.0	1.0	4.0	0.0	4.0	3827
AAACCAGAACACCATTAACGCATGATTAACCACCCATAGCAAGGATTACTTTTGTAAAGAAAAACACAGCAATGAAAGTCTAGCTTTATTTATTAATAAAACGTGTCATTCTGATTAAGACCTTTTATCTTACCCTTAAGATTTCAGGAA	86	127	131	1	0	0	1	1	0	126	215	11	344	P20	2	2.5	1.5	2.5	3.62280701754386	0.5024562628638487	4.0	3827
AAACCAGAACACCATTAACGCATGATTAACCACCCATAGCAAGGATTACTTTTGTAAAGAAAAACACAGCAATGAAAGTCTAGCTTTATTTATTAATAAAACGTGTCATTCTGATTAAGACCTTTTATCTTACCCTTAAGATTTCAGGGA	277	338	452	11	2	5	2	1	1	271	774	33	1067	P20	3	1.9	1.0908712114635717	1.0	3.7363896848137537	0.4491779108712992	4.0	3827
AAACCAGAACACCATTAACGCATGATTAACCACCCATAGCAAGGATTACTTTTGTAAAGAAAAACACAGCAATGAAATAATAGCTTTATTTATTAATAAAACGTGTCATTCTGATTAAGACCTTTTATCTTACCCTTAAGATTTCAGGAA	31	41	30	0	2	22	4	0	0	37	37	5	102	P20	1	3.071428571428572	0.4573660169594891	3.0	3.5	0.5	3.5	3827
AAACCAGAACACCATTAACGCATGATTAACCACCCATAGCAAGGATTACTTTTGTAAAGAAAAACACAGCAATGAAATAATAGCTTTATTTATTAATAAAACGTGTCATTCTGATTATGACCTTTTATCTTACCCTTAAGGTTTCAGGAA	60	68	48	0	0	48	0	0	0	77	51	14	176	P20	3	3.0	0.0	3.0	3.3984375	0.4895764073091656	3.0	3827
AAACCAGAACACCATTAACGCATGATTAACCACCCATAGCAAGGATTACTTTTGTAAAGAAAAACACAGCAATGAAGGAATAGCGTTATTTATTAATAAAACGTGTCATTCTGATTAGGACCTTTTATCTTACCCTTAAGATTTCAGGAA	120	157	183	0	1	0	0	2	0	59	398	9	460	P20	3	2.0	0.0	2.0	3.8583877995642704	0.38432014775855	4.0	3827
AAACCAGAACACCATTAACGCATGATTAACCACCCATAGCAAGGATTACTTTTGTAAAGAAAAACACAGCAATGAAGGAATAGCTTCATTTATTAATAAAACGTGTCATTCTGATTAAGACCTTTTATCTTACCCTTAAGATTTCAGGAA	38	47	34	0	0	1	0	0	0	35	83	3	119	P20	2	3.0	0.0	3.0	3.7033898305084745	0.4567631518037921	4.0	3827
AAACCAGAACACCATTAACGCATGATTAACCACCCATAGCAAGGATTACTTTTGTAAAGAAAAACACAGCAATGAAGGAATAGCTTTATCTATTAATAAAACGTGTCATTCTGATTAAGACCTTTTATCTTACCCTTAAGATTTCAGGAA	384	401	416	2	2	3	0	0	0	75	1119	13	1201	P20	2	2.142857142857143	0.8329931278350429	2.0	3.937185929648241	0.2426282401485925	4.0	3827
AAACCAGAACACCATTAACGCATGATTAACCACCCATAGCAAGGATTACTTTTGTAAAGAAAAACACAGCAATGAAGGAATAGCTTTATTTAATAATAAAACGTGTCATTCTGATTAAGACCTTTTATCTTACCCTTAAGATTTCAGGAA	328	405	552	4	4	0	0	0	6	481	790	30	1285	P20	2	1.5	0.5	1.5	3.613938919342208	0.4964020013404215	4.0	3827
AAACCAGAACACCATTAACGCATGATTAACCACCCATAGCAAGGATTACTTTTGTAAAGAAAAACACAGCAATGAAGGAATAGCTTTATTTATTAATAAAACATGTCATTCTGATTAAGACCTTTTATCTTACCCTTAAGATCTCAGGAA	236	305	148	1	3	2	0	0	0	356	327	31	689	P20	3	2.1666666666666665	0.6871842709362768	2.0	3.478770131771596	0.4995490893746124	3.0	3827
AAACCAGAACACCATTAACGCATGATTAACCACCCATAGCAAGGATTACTTTTGTAAAGAAAAACACAGCAATGAAGGAATAGCTTTATTTATTAATAAAACGAGTCATTCTGATTAAGACCTTTTATCTTACCCTTAAGATTTCAGGAA	100	127	101	0	0	1	0	0	0	162	165	5	328	P20	2	3.0	0.0	3.0	3.5045871559633026	0.4999789575573839	4.0	3827
AAACCAGAACACCATTAACGCATGATTAACCACCCATAGCAAGGATTACTTTTGTAAAGAAAAACACAGCAATGAAGGAATAGCTTTATTTATTAATAAAACGCGTCATTCTGATTAAGACCTTCTATCTTACCCTTAAGATTTCAGGAA	12	36	22	0	0	1	0	0	0	47	22	1	70	P20	3	3.0	0.0	3.0	3.318840579710145	0.4660271069801022	3.0	3827
AAACCAGAACACCATTAACGCATGATTAACCACCCATAGCAAGGATTACTTTTGTAAAGAAAAACACAGCAATGAAGGAATAGCTTTATTTATTAATAAAACGCGTCATTCTGATTAAGACCTTTTATCTTACCCTTAAGATTTCAGGAA	70	99	118	0	0	4	0	1	1	92	189	4	287	P20	2	3.0	0.0	3.0	3.6572438162544167	0.5035304692732072	4.0	3827
AAACCAGAACACCATTAACGCATGATTAACCACCCATAGCAAGGATTACTTTTGTAAAGAAAAACACAGCAATGAAGGAATAGCTTTATTTATTAATAAAACGTGCCATTCTGATTAAGACCTTTTATCTTACCCTTAAGATTTCAGGAA	21	28	32	0	2	0	0	0	0	32	47	3	81	P20	2	2.0	0.0	2.0	3.59493670886076	0.4909042893586154	4.0	3827
AAACCAGAACACCATTAACGCATGATTAACCACCCATAGCAAGGATTACTTTTGTAAAGAAAAACACAGCAATGAAGGAATAGCTTTATTTATTAATAAAACGTGTCATCCTGATTAAGACCTTTTATCTTACCCTTAAGATTTCAGGAA	10	19	18	0	1	1	0	0	0	26	19	1	47	P20	2	2.5	0.5	2.5	3.422222222222222	0.4939135726865082	3.0	3827
AAACCAGAACACCATTAACGCATGATTAACCACCCATAGCAAGGATTACTTTTGTAAAGAAAAACACAGCAATGAAGGAATAGCTTTATTTATTAATAAAACGTGTCATTCCGATTAAGACCTTTTATCTTACCCTTAAGATTTCAGGAA	49	75	71	0	1	0	0	0	0	65	129	2	195	P20	2	2.0	0.0	2.0	3.6649484536082473	0.4720084826062428	4.0	3827
AAACCAGAACACCATTAACGCATGATTAACCACCCATAGCAAGGATTACTTTTGTAAAGAAAAACACAGCAATGAAGGAATAGCTTTATTTATTAATAAAACGTGTCATTCTGATTAAGACCCTTTATCTTACCCTTAAGATTTCAGGAA	199	189	216	1	1	0	0	1	0	221	380	24	604	P20	2	1.5	0.5	1.5	3.627906976744186	0.4935651757456153	4.0	3827
AAACCAGAACACCATTAACGCATGATTAACCACCCATAGCAAGGATTACTTTTGTAAAGAAAAACACAGCAATGAAGGAATAGCTTTATTTATTAATAAAACGTGTCATTCTGATTAAGACCTATTATCTTACCCTTAAGATTTCAGGAA	277	695	451	8	1	1	5	3	3	768	634	60	1423	P20	2	2.2	1.375984496036686	1.0	3.4438920454545454	0.5137094042181628	3.0	3827
AAACCAGAACACCATTAACGCATGATTAACCACCCATAGCAAGGATTACTTTTGTAAAGAAAAACACAGCAATGAAGGAATAGCTTTATTTATTAATAAAACGTGTCATTCTGATTAAGACCTCTTATCTTACCCTTAAGATTTCAGGAA	103	183	174	0	1	0	3	1	2	176	277	8	460	P20	2	3.5	0.8660254037844386	4.0	3.598684210526316	0.5120461416261246	4.0	3827
AAACCAGAACACCATTAACGCATGATTAACCACCCATAGCAAGGATTACTTTTGTAAAGAAAAACACAGCAATGAAGGAATAGCTTTATTTATTAATAAAACGTGTCATTCTGATTAAGACCTTCTATCTTACCCTTAAGATTTCAGGAA	30	20	36	0	1	0	0	1	0	11	73	3	86	P20	2	2.0	0.0	2.0	3.835294117647059	0.4562522218744781	4.0	3827
AAACCAGAACACCATTAACGCATGATTAACCACCCATAGCAAGGATTACTTTTGTAAAGAAAAACACAGCAATGAAGGAATAGCTTTATTTATTAATAAAACGTGTCATTCTGATTAAGACCTTTCATCTTACCCTTAAGATTTCAGGAA	24	19	22	0	8	7	11	0	0	11	28	7	65	P20	2	3.1153846153846154	0.8470275209825093	3.0	3.717948717948718	0.4499981737124165	4.0	3827
AAACCAGAACACCATTAACGCATGATTAACCACCCATAGCAAGGATTACTTTTGTAAAGAAAAACACAGCAATGAAGGAATAGCTTTATTTATTAATAAAACGTGTCATTCTGATTAAGACCTTTTACCTTACCCTTAAGATTTCAGGAA	135	83	45	1	1	0	1	0	0	47	213	9	263	P20	2	2.333333333333333	1.247219128924647	2.0	3.8192307692307694	0.3848268649358194	4.0	3827
AAACCAGAACACCATTAACGCATGATTAACCACCCATAGCAAGGATTACTTTTGTAAAGAAAAACACAGCAATGAAGGAATAGCTTTATTTATTAATAAAACGTGTCATTCTGATTAAGACCTTTTATCTTACCCCTAAGATTTCAGGAA	11	12	16	1	2	2	3	0	0	9	22	1	39	P20	2	2.875	1.0532687216470449	3.0	3.70967741935484	0.4539112025635576	4.0	3827
AAACCAGAACACCATTAACGCATGATTAACCACCCATAGCAAGGATTACTTTTGTAAAGAAAAACACAGCAATGAAGGAATAGCTTTATTTATTAATAAAACGTGTCATTCTGATTAAGACCTTTTATCTTACCCTTAAGACTTCAGGAA	37	67	53	0	0	6	1	0	0	84	66	2	157	P20	2	3.142857142857143	0.3499271061118826	3.0	3.44	0.4963869458396343	3.0	3827
AAACCAGAACACCATTAACGCATGATTAACCACCCATAGCAAGGATTACTTTTGTAAAGAAAAACACAGCAATGAAGGAATAGCTTTATTTATTAATAAAACGTGTCATTCTGATTAAGACCTTTTATCTTACCCTTAAGATTTCAGGAA	1250	1842	1455	10	57	118	145	4	6	1864	2343	163	4547	P20	1	3.206060606060606	0.8311873194191963	3.0	3.552288356651648	0.5057695150105839	4.0	3827
AAACCAGAACACCATTAACGCATGATTAACCACCCATAGCAAGGATTACTTTTGTAAAGAAAAACACAGCAATGAAGGAATAGCTTTATTTATTAATAAAACGTGTCATTCTGATTAAGACCTTTTATCTTACCCTTAAGATTTCAGGAG	249	592	516	4	3	11	10	3	1	594	731	28	1357	P20	2	2.9642857142857144	1.017073633278439	3.0	3.54477050413845	0.5128786512551383	4.0	3827
AAACCAGAACACCATTAACGCATGATTAACCACCCATAGCAAGGATTACTTTTGTAAAGAAAAACACAGCAATGAAGGAATAGCTTTATTTATTAATAAAACGTGTCATTCTGATTAAGACCTTTTATCTTACCCTTAAGATTTCAGGGA	4	18	8	0	1	0	0	0	0	9	20	2	30	P20	2	2.0	0.0	2.0	3.689655172413793	0.4626347539654737	4.0	3827
AAACCAGAACACCATTAACGCATGATTAACCACCCATAGCAAGGATTACTTTTGTAAAGAAAAACACAGCAATGAAGGAATAGCTTTATTTATTAATAAAACGTGTCATTCTGATTAAGACCTTTTATCTTACCCTTAGGATTTCAGGAA	14	16	24	0	0	0	4	0	0	9	41	1	54	P20	2	4.0	0.0	4.0	3.82	0.3841874542459709	4.0	3827
AAACCAGAACACCATTAACGCATGATTAACCACCCATAGCAAGGATTACTTTTGTAAAGAAAAACACAGCAATGAAGGAATAGCTTTATTTATTAATAAAACGTGTCATTCTGATTAAGACTTTTTACCTTACCCTTAAGATTTCAGGAA	195	293	168	2	2	2	3	0	0	132	515	22	656	P20	3	2.6666666666666665	1.1547005383792517	3.0	3.795981452859351	0.4029826045417691	4.0	3827
AAACCAGAACACCATTAACGCATGATTAACCACCCATAGCAAGGATTACTTTTGTAAAGAAAAACACAGCAATGAAGGAATAGCTTTATTTATTAATAAAACGTGTCATTCTGATTAAGGCCTTTTATCTTACCCTTAAGATTTCAGGAA	62	74	113	0	0	3	4	0	0	51	191	7	249	P20	2	3.571428571428572	0.4948716593053934	4.0	3.789256198347108	0.4078367954436908	4.0	3827
AAACCAGAACACCATTAACGCATGATTAACCACCCATAGCAAGGATTACTTTTGTAAAGAAAAACACAGCAATGAAGGAATAGCTTTATTTATTAATAAAACGTGTCATTCTGATTAAGGCCTTTTATCTTACCCTTAAGATTTCAGGAT	313	373	554	7	1	1	1	3	3	215	1009	41	1240	P20	3	1.6	1.019803902718557	1.0	3.813008130081301	0.414171589591752	4.0	3827
AAACCAGAACACCATTAACGCATGATTAACCACCCATAGCAAGGATTACTTTTGTAAAGAAAAACACAGCAATGAAGGAATAGCTTTATTTATTAATAAAACGTGTCATTCTGATTAGGACCTTTTATCTTACCCTTAAGATTTCAGGAA	37	43	31	0	0	2	2	0	0	27	80	4	111	P20	2	3.5	0.5	3.5	3.747663551401869	0.4343532724718599	4.0	3827
AAACCAGAACACCATTAACGCATGATTAACCACCCATAGCAAGGATTACTTTTGTAAAGAAAAACACAGCAATGAAGGAATAGCTTTATTTATTAATAAAACGTGTCATTCTGATTATGACCTTTTATCTTACCCTTAAGATTTCAGGAA	157	244	207	1	0	1	3	0	0	199	404	18	608	P20	2	3.2	1.16619037896906	4.0	3.669983416252073	0.4702187131530119	4.0	3827
AAACCAGAACACCATTAACGCATGATTAACCACCCATAGCAAGGATTACTTTTGTAAAGAAAAACACAGCAATGAAGGAATAGCTTTATTTATTAATAAAACGTGTCATTCTGGTTAAGACCTTTTATCTTACCCTTAAGATTTCAGGAA	15	22	24	0	0	3	0	0	0	27	31	1	61	P20	2	3.0	0.0	3.0	3.534482758620689	0.4988095221203253	4.0	3827
AAACCAGAACACCATTAACGCATGATTAACCACCCATAGCAAGGATTACTTTTGTAAAGAAAAACACAGCAATGAAGGAATAGCTTTATTTATTAATAAAACGTGTCGTTCTGATTAAGACCTTTTATCTTACCCTTAAGATTTCAGGAA	126	173	137	0	1	3	0	1	0	177	254	3	436	P20	2	2.75	0.4330127018922193	3.0	3.583333333333333	0.5068968775248517	4.0	3827
AAACCAGAACACCATTAACGCATGATTAACCACCCATAGCAAGGATTACTTTTGTAAAGAAAAACACAGCAATGAAGGAATAGCTTTATTTATTAATAAAACGTGTCGTTCTGATTAAGGCCTTTTATCTTACCCTTAAGATTTCAGGAA	16	21	20	1	0	0	0	1	0	23	32	1	57	P20	3	1.0	0.0	1.0	3.5357142857142856	0.596546181731788	4.0	3827
AAACCAGAACACCATTAACGCATGATTAACCACCCATAGCAAGGATTACTTTTGTAAAGAAAAACACAGCAATGAAGGAATAGCTTTATTTATTAATAAAGCGTGTCATTCTGATTAAGACCTTTTATCTTACCCTTAAGATTTCAGGAA	29	59	27	2	0	0	0	0	1	50	62	2	115	P20	2	1.0	0.0	1.0	3.5398230088495577	0.5158616510368025	4.0	3827
AAACCAGAACACCATTAACGCATGATTAACCACCCATAGCAAGGATTACTTTTGTAAAGAAAAACACAGCAATGAAGGAATAGCTTTATTTATTAATAAGACGTGTCATTCTGATTAAGACCTTTTATCTTACCCTTAAGATTTCAGGAA	24	35	35	0	1	0	0	0	0	51	42	1	94	P20	2	2.0	0.0	2.0	3.4516129032258065	0.4976531813077908	3.0	3827
AAACCAGAACACCATTAACGCATGATTAACCACCCATAGCAAGGATTACTTTTGTAAAGAAAAACACAGCAATGAAGGAATAGCTTTATTTATTAATATAACGTGTCATTCTGATTAAGACCTTTTATCTTACCCTTAAGATTTCAGGAA	132	155	103	1	0	0	1	0	0	121	267	9	390	P20	2	2.5	1.5	2.5	3.688144329896907	0.4632512397475518	4.0	3827
AAACCAGAACACCATTAACGCATGATTAACCACCCATAGCAAGGATTACTTTTGTAAAGAAAAACACAGCAATGAAGGAATAGCTTTATTTATTAATGAAACGTGTCATTCTGATTAAGACCTTTTATCTTACCCTTAAGATTTCAGGAA	34	44	32	3	3	0	0	0	0	29	75	1	110	P20	2	1.5	0.5	1.5	3.7211538461538463	0.4484316852446546	4.0	3827
AAACCAGAACACCATTAACGCATGATTAACCACCCATAGCAAGGATTACTTTTGTAAAGAAAAACACAGCAATGAAGGAATAGCTTTATTTATTAGTAAAACGCGTCATTCTGATTAAGACCTTTTATCCTACCCTTAAGATTTCAGGAA	277	365	506	3	2	4	3	3	0	367	766	13	1148	P20	4	2.583333333333333	1.1149240133549712	3.0	3.6690140845070425	0.4871132411059892	4.0	3827
AAACCAGAACACCATTAACGCATGATTAACCACCCATAGCAAGGATTACTTTTGTAAAGAAAAACACAGCAATGAAGGGATAGTTTTATTTATTAATAAAACGTGTCATTCTGATTAAGACCTTTTATCTTACCCTTAAGATTTCAGGAA	98	293	153	1	10	1	0	0	0	520	12	6	544	P20	3	2.0	0.408248290463863	2.0	3.022556390977444	0.1484843432942218	3.0	3827
AAACCAGAACACCATTAACGCATGATTAACCACCCATAGCAAGGATTACTTTTGTAAAGAAAAACACAGCAATGAATGAATAGCTTTATTTATTAATAAAACGTGTCATTCTGATTAAGACCTTTTATCCTACCCTTAAGATTTCAGGAG	206	386	221	0	0	2	1	2	0	223	585	11	813	P20	3	3.333333333333333	0.4714045207910317	3.0	3.717283950617284	0.4664788308368993	4.0	3827
AAACCAGAACACCATTAACGCATGATTAACCACCCATAGCAAGGATTACTTTTGTAAAGAAAAACACAGCAATGAATGAATAGCTTTATTTATTAATAAAACGTGTCATTCTGATTAAGACCTTTTATCTTACCCTTAAGATTTCAGGAA	981	1208	1301	6	2	5	4	3	1	1500	1969	63	3490	P20	1	2.411764705882353	1.1910856900774462	3.0	3.5649294558019005	0.5015405026697426	4.0	3827
AAACCAGAACACCATTAACGCATGATTAACCACCCATAGCAAGGATTACTTTTGTAAAGAAAAACACAGCAATGAATGAATAGCTTTATTTATTAATAAAACGTGTCATTCTGATTAAGACCTTTTATCTTACCCTTAAGATTTCAGGAG	29	43	45	1	1	0	0	0	0	47	68	2	117	P20	2	1.5	0.5	1.5	3.591304347826087	0.4915928356557417	4.0	3827
AAACCAGAACACCATTAACGCATGATTAACCACCCATAGCAAGGATTACTTTTGTAAAGAAAAACACAGCAATGAGAGAACAGCTTTATTTATTAATAAAACGTGTCATTCTGATTAAGACCTTTTATCTTACCCTTAAGATTTCAGGAA	899	1252	1102	2	4	3	2	3	0	1081	2158	70	3253	P20	2	2.4545454545454546	0.9875254992000196	2.0	3.663787785317705	0.4782527466691391	4.0	3827
AAACCAGAACACCATTAACGCATGATTAACCACCCATAGCAAGGATTACTTTTGTAAAGAAAAACACAGCAATGAGAGAATAGCCTTATTTATTAATAAAACGTGTCATTCTGATTAAGACCTTTTATCTTACCCTTAAGATTTCAGGAA	17	32	29	0	0	0	1	0	0	20	57	1	78	P20	2	4.0	0.0	4.0	3.74025974025974	0.4384920263930943	4.0	3827
AAACCAGAACACCATTAACGCATGATTAACCACCCATAGCAAGGATTACTTTTGTAAAGAAAAACACAGCAATGAGAGAATAGCTTTATTTATCAATAAAACGTGTCATTCTGATTAGGACCTTTTATCTTACCCTTAAGATTTCAGGAA	786	949	1319	6	5	4	7	2	0	484	2546	47	3054	P20	3	2.5454545454545454	1.195722403451446	2.5	3.838390501319261	0.3734295813912712	4.0	3827
AAACCAGAACACCATTAACGCATGATTAACCACCCATAGCAAGGATTACTTTTGTAAAGAAAAACACAGCAATGAGAGAATAGCTTTATTTATCAATAAAACGTGTCATTCTGATTAGGACCTTTTATCTTACCCTTAAGATTTCAGGAG	8	19	22	0	0	0	1	0	0	2	46	2	49	P20	4	4.0	0.0	4.0	3.9583333333333335	0.1998263134713633	4.0	3827
AAACCAGAACACCATTAACGCATGATTAACCACCCATAGCAAGGATTACTTTTGTAAAGAAAAACACAGCAATGAGAGAATAGCTTTATTTATTAATAAAACGCGTCATTCTGATTAAGACCTTTTATCTTACCCTTAAGATTTCAGGAA	83	102	95	3	0	0	0	0	0	78	199	3	280	P20	2	1.0	0.0	1.0	3.7184115523465695	0.449773713995784	4.0	3827
AAACCAGAACACCATTAACGCATGATTAACCACCCATAGCAAGGATTACTTTTGTAAAGAAAAACACAGCAATGAGAGAATAGCTTTATTTATTAATAAAACGTATCATTCTGACTAAGACCTTTTATCTTACCCTTAAGATTTCAGGAA	244	261	453	0	0	1	2	0	0	180	775	38	958	P20	3	3.6666666666666665	0.4714045207910317	4.0	3.81151832460733	0.3910963224499078	4.0	3827
AAACCAGAACACCATTAACGCATGATTAACCACCCATAGCAAGGATTACTTTTGTAAAGAAAAACACAGCAATGAGAGAATAGCTTTATTTATTAATAAAACGTCTCATTCTGGTTAAGACCTTTTATCTTACCCTTAAGATTTCAGGAA	30	25	21	0	0	0	1	0	0	4	71	1	76	P20	3	4.0	0.0	4.0	3.9466666666666654	0.2246973272847029	4.0	3827
AAACCAGAACACCATTAACGCATGATTAACCACCCATAGCAAGGATTACTTTTGTAAAGAAAAACACAGCAATGAGAGAATAGCTTTATTTATTAATAAAACGTGCCATTCTGATTAAGACCTTTTATCTTACCCTTAAGATTTCAGGAA	75	78	95	0	1	0	0	0	0	57	190	1	248	P20	2	2.0	0.0	2.0	3.769230769230769	0.421325044234743	4.0	3827
AAACCAGAACACCATTAACGCATGATTAACCACCCATAGCAAGGATTACTTTTGTAAAGAAAAACACAGCAATGAGAGAATAGCTTTATTTATTAATAAAACGTGTAATTCTGATTAAGACCTTTTATCTTACCCTTAAGATTTCAGGAA	7	11	14	0	0	1	1	0	0	11	19	1	32	P20	2	3.5	0.5	3.5	3.633333333333333	0.4818944098266986	4.0	3827
AAACCAGAACACCATTAACGCATGATTAACCACCCATAGCAAGGATTACTTTTGTAAAGAAAAACACAGCAATGAGAGAATAGCTTTATTTATTAATAAAACGTGTCACTCTGATTAAGACCTTTTATCTTACCCTTAAGATTTCAGGAA	51	50	78	1	0	0	0	0	0	57	121	5	179	P20	2	1.0	0.0	1.0	3.679775280898877	0.4665628021796531	4.0	3827
AAACCAGAACACCATTAACGCATGATTAACCACCCATAGCAAGGATTACTTTTGTAAAGAAAAACACAGCAATGAGAGAATAGCTTTATTTATTAATAAAACGTGTCATTCAGATTAAGACCTTTTATCTTACCCTTAAGATTTCAGGAA	49	52	72	0	0	1	0	0	0	43	129	7	173	P20	2	3.0	0.0	3.0	3.75	0.4330127018922193	4.0	3827
AAACCAGAACACCATTAACGCATGATTAACCACCCATAGCAAGGATTACTTTTGTAAAGAAAAACACAGCAATGAGAGAATAGCTTTATTTATTAATAAAACGTGTCATTCCGATTAAGACCTTTTATCTTACCCTTAAGATTTCAGGAA	41	71	88	0	0	0	1	0	0	54	145	3	200	P20	2	4.0	0.0	4.0	3.728643216080402	0.4446597347865114	4.0	3827
AAACCAGAACACCATTAACGCATGATTAACCACCCATAGCAAGGATTACTTTTGTAAAGAAAAACACAGCAATGAGAGAATAGCTTTATTTATTAATAAAACGTGTCATTCTGACTAAGACCTTTTATCTTACCCTTAAGATTTCAGGAA	7	12	16	0	2	0	0	0	0	15	18	2	35	P20	2	2.0	0.0	2.0	3.5454545454545454	0.4979295977319692	4.0	3827
AAACCAGAACACCATTAACGCATGATTAACCACCCATAGCAAGGATTACTTTTGTAAAGAAAAACACAGCAATGAGAGAATAGCTTTATTTATTAATAAAACGTGTCATTCTGATTAAAACCTTTTATCTTACCCTTAAGATTTCAGGAA	460	296	540	6	0	3	0	1	0	369	917	22	1296	P20	2	1.6666666666666667	0.9428090415820634	1.0	3.710955710955711	0.4584317753790363	4.0	3827
AAACCAGAACACCATTAACGCATGATTAACCACCCATAGCAAGGATTACTTTTGTAAAGAAAAACACAGCAATGAGAGAATAGCTTTATTTATTAATAAAACGTGTCATTCTGATTAAGACCCTTTATCTTACCCTTAAGATCTCAGGAA	146	307	324	1	1	1	0	0	1	183	590	24	777	P20	3	2.0	0.816496580927726	2.0	3.760981912144703	0.4295025271886767	4.0	3827
AAACCAGAACACCATTAACGCATGATTAACCACCCATAGCAAGGATTACTTTTGTAAAGAAAAACACAGCAATGAGAGAATAGCTTTATTTATTAATAAAACGTGTCATTCTGATTAAGACCCTTTATCTTACCCTTAAGATTTCAGGAA	29	45	44	1	3	0	0	0	0	23	91	5	118	P20	2	1.75	0.4330127018922193	2.0	3.798245614035088	0.4013097976736095	4.0	3827
AAACCAGAACACCATTAACGCATGATTAACCACCCATAGCAAGGATTACTTTTGTAAAGAAAAACACAGCAATGAGAGAATAGCTTTATTTATTAATAAAACGTGTCATTCTGATTAAGACCTCTTATCTTACCCCTAAGATTTCAGGAA	15	34	42	0	0	2	0	0	0	3	86	2	91	P20	3	3.0	0.0	3.0	3.966292134831461	0.180476161845045	4.0	3827
AAACCAGAACACCATTAACGCATGATTAACCACCCATAGCAAGGATTACTTTTGTAAAGAAAAACACAGCAATGAGAGAATAGCTTTATTTATTAATAAAACGTGTCATTCTGATTAAGACCTCTTATCTTACCCTTAAGATTTCAGGAA	780	1096	1436	4	0	0	2	3	2	693	2608	39	3312	P20	2	2.0	1.4142135623730951	1.0	3.7864488808227454	0.4178535701995514	4.0	3827
AAACCAGAACACCATTAACGCATGATTAACCACCCATAGCAAGGATTACTTTTGTAAAGAAAAACACAGCAATGAGAGAATAGCTTTATTTATTAATAAAACGTGTCATTCTGATTAAGACCTTCTATCTTACCCTTAAGATTTCAGGAA	38	16	51	0	0	1	0	0	0	31	73	1	105	P20	2	3.0	0.0	3.0	3.701923076923077	0.4574134573948576	4.0	3827
AAACCAGAACACCATTAACGCATGATTAACCACCCATAGCAAGGATTACTTTTGTAAAGAAAAACACAGCAATGAGAGAATAGCTTTATTTATTAATAAAACGTGTCATTCTGATTAAGACCTTTCATCTTACCCTTAAGATTTCAGGAA	15	16	17	0	1	0	0	0	0	9	38	4	48	P20	2	2.0	0.0	2.0	3.808510638297872	0.3934732342320624	4.0	3827
AAACCAGAACACCATTAACGCATGATTAACCACCCATAGCAAGGATTACTTTTGTAAAGAAAAACACAGCAATGAGAGAATAGCTTTATTTATTAATAAAACGTGTCATTCTGATTAAGACCTTTTATCTTACCCCTAAGATTTCAGGAA	11	15	23	2	1	0	1	0	0	14	31	1	49	P20	2	2.0	1.224744871391589	1.5	3.688888888888889	0.4629481479111035	4.0	3827
AAACCAGAACACCATTAACGCATGATTAACCACCCATAGCAAGGATTACTTTTGTAAAGAAAAACACAGCAATGAGAGAATAGCTTTATTTATTAATAAAACGTGTCATTCTGATTAAGACCTTTTATCTTACCCTTAAGACTTCAGGAA	38	48	55	0	1	2	0	0	0	45	93	1	141	P20	2	2.6666666666666665	0.4714045207910317	3.0	3.6739130434782608	0.4687795359314744	4.0	3827
AAACCAGAACACCATTAACGCATGATTAACCACCCATAGCAAGGATTACTTTTGTAAAGAAAAACACAGCAATGAGAGAATAGCTTTATTTATTAATAAAACGTGTCATTCTGATTAAGACCTTTTATCTTACCCTTAAGATCTCAGGAA	37	25	19	0	2	5	0	0	0	39	35	1	81	P20	2	2.7142857142857144	0.4517539514526256	3.0	3.472972972972973	0.4992690054570585	3.0	3827
AAACCAGAACACCATTAACGCATGATTAACCACCCATAGCAAGGATTACTTTTGTAAAGAAAAACACAGCAATGAGAGAATAGCTTTATTTATTAATAAAACGTGTCATTCTGATTAAGACCTTTTATCTTACCCTTAAGATTTCAGGAA	1473	1963	1819	15	33	41	15	2	0	1684	3465	125	5255	P20	1	2.5384615384615383	0.908539370078286	3.0	3.671908367307319	0.4719927520406545	4.0	3827
AAACCAGAACACCATTAACGCATGATTAACCACCCATAGCAAGGATTACTTTTGTAAAGAAAAACACAGCAATGAGAGAATAGCTTTATTTATTAATAAAACGTGTCATTCTGATTAAGACCTTTTATCTTACCCTTAAGATTTCAGGAG	136	245	138	1	0	4	0	1	0	96	417	33	519	P20	2	2.6	0.8000000000000002	3.0	3.807392996108949	0.4088798083717709	4.0	3827
AAACCAGAACACCATTAACGCATGATTAACCACCCATAGCAAGGATTACTTTTGTAAAGAAAAACACAGCAATGAGAGAATAGCTTTATTTATTAATAAAACGTGTCATTCTGATTAAGACCTTTTATCTTACCCTTAAGATTTCGGGAA	15	13	23	0	0	1	0	0	0	9	41	1	51	P20	2	3.0	0.0	3.0	3.82	0.3841874542459709	4.0	3827
AAACCAGAACACCATTAACGCATGATTAACCACCCATAGCAAGGATTACTTTTGTAAAGAAAAACACAGCAATGAGAGAATAGCTTTATTTATTAATAAAACGTGTCATTCTGATTAAGACCTTTTATCTTACCCTTAGGATTTCAGCAA	26	24	68	1	2	0	0	0	0	47	68	4	118	P20	3	1.6666666666666667	0.4714045207910317	2.0	3.591304347826087	0.4915928356557417	4.0	3827
AAACCAGAACACCATTAACGCATGATTAACCACCCATAGCAAGGATTACTTTTGTAAAGAAAAACACAGCAATGAGAGAATAGCTTTATTTATTAATAAAACGTGTCATTCTGATTAAGACCTTTTATCTTACCCTTAGGATTTCAGGAA	42	11	38	0	1	0	0	0	0	9	81	14	91	P20	2	2.0	0.0	2.0	3.9	0.3	4.0	3827
AAACCAGAACACCATTAACGCATGATTAACCACCCATAGCAAGGATTACTTTTGTAAAGAAAAACACAGCAATGAGAGAATAGCTTTATTTATTAATAAAACGTGTCATTCTGATTAGGACCTTTTATCTTACCCTTAAGATTTCAGGAA	18	31	35	0	0	0	1	0	0	10	73	2	84	P20	2	4.0	0.0	4.0	3.879518072289157	0.3255242430387058	4.0	3827
AAACCAGAACACCATTAACGCATGATTAACCACCCATAGCAAGGATTACTTTTGTAAAGAAAAACACAGCAATGAGAGAATAGCTTTATTTATTAATAAAACGTGTCGTTCTGATTAAGACCTCTTATCTTACCCTTGAGATTTCAGGAA	25	19	18	0	0	2	1	0	0	7	52	2	62	P20	4	3.333333333333333	0.4714045207910317	3.0	3.8813559322033897	0.3233692208193036	4.0	3827
AAACCAGAACACCATTAACGCATGATTAACCACCCATAGCAAGGATTACTTTTGTAAAGAAAAACACAGCAATGAGAGAATAGCTTTATTTATTAATAAAACGTGTCGTTCTGATTAAGACCTTTTATCTTACCCTTAAGATTTCAGGAA	92	142	151	0	2	0	3	0	0	58	322	6	385	P20	2	3.2	0.9797958971132712	4.0	3.847368421052632	0.3596320064390844	4.0	3827
AAACCAGAACACCATTAACGCATGATTAACCACCCATAGCAAGGATTACTTTTGTAAAGAAAAACACAGCAATGAGAGAATAGCTTTATTTATTAATAAAACGTGTCTTTCTGATTAAGACCTTTTATCTTACCCTTAAGATTTCAGGAA	5	12	16	0	0	1	0	0	0	5	27	2	33	P20	2	3.0	0.0	3.0	3.84375	0.3630921887069453	4.0	3827
AAACCAGAACACCATTAACGCATGATTAACCACCCATAGCAAGGATTACTTTTGTAAAGAAAAACACAGCAATGAGAGAATAGCTTTATTTATTAATAAAGCGTGTCATTCTGATTAAGACCTTTTATCTTACCCTTAAGATTTCAGGAA	54	78	52	0	1	0	0	2	1	58	122	1	184	P20	2	2.0	0.0	2.0	3.639344262295082	0.5541533260803155	4.0	3827
AAACCAGAACACCATTAACGCATGATTAACCACCCATAGCAAGGATTACTTTTGTAAAGAAAAACACAGCAATGAGAGAATAGCTTTATTTATTAATAAGACGTGTCATTCTGATTAAGACCTTTTATCTTACCCTTAAGATTTCAGGAA	1221	1189	1098	12	4	8	2	2	3	1024	2453	41	3508	P20	2	2.0	1.0377490433255416	2.0	3.7024698449167146	0.4627908866306022	4.0	3827
AAACCAGAACACCATTAACGCATGATTAACCACCCATAGCAAGGATTACTTTTGTAAAGAAAAACACAGCAATGAGAGAATAGCTTTATTTATTAATAGAACGTGTCATTCTGATTAAGACCTTTTATCTTACCCTTAAGATTTCAGGAA	15	12	7	0	1	0	0	0	0	20	13	1	34	P20	2	2.0	0.0	2.0	3.393939393939394	0.4886216817150636	3.0	3827
AAACCAGAACACCATTAACGCATGATTAACCACCCATAGCAAGGATTACTTTTGTAAAGAAAAACACAGCAATGAGAGAGTAGCTTTATTTATTAATAAAACGTGTCATTCTGATTAAGACCTTCTATCTTACCCTTAAGATTTCAGGAA	288	269	335	4	0	2	2	2	0	9	873	7	892	P20	3	2.25	1.299038105676658	2.0	3.983031674208145	0.1739398239195406	4.0	3827
AAACCAGAACACCATTAACGCATGATTAACCACCCATAGCAAGGATTACTTTTGTAAAGAAAAACACAGCAATGAGAGAGTAGCTTTATTTATTAATAAAACGTGTCATTCTGATTAAGACCTTTTATCTTACCCTTAAGATTTCAGGAA	131	176	199	0	1	0	0	0	0	7	498	2	506	P20	2	2.0	0.0	2.0	3.986138613861386	0.1169155597554495	4.0	3827
AAACCAGAACACCATTAACGCATGATTAACCACCCATAGCAAGGATTACTTTTGTAAAGAAAAACACAGCAATGATAGAATAGCTTTATTTATTAATAAAACGTGTCATTCTGATTAAGACCTTTTATCTTACCCTTAAGATTTCAGGAA	305	257	240	1	1	1	0	2	0	300	497	50	802	P20	1	2.0	0.816496580927726	2.0	3.617021276595745	0.5013230438457181	4.0	3827
AAACCAGAACACCATTAACGCATGATTAACCACCCATAGCAAGGATTACTTTTGTAAAGAAAAACACAGCAATGATAGAATAGCTTTATTTATTAATAAAACGTGTCATTCTGATTAAGGCCTTTTATCTTACCCTTAAGATTTCATGAA	72	78	125	1	0	0	1	0	0	56	217	7	275	P20	3	2.5	1.5	2.5	3.7948717948717934	0.4037952755903493	4.0	3827
AAACCAGAACACCATTAACGCATGATTAACCACCCATAGCAAGGATTACTTTTGTAAAGAAAAACACAGCAATGGAAGAATAGCTTTATTTACTAATAAAACGTGTCATTCTGATTAAGACCTTTTATCTTACCCTTAAGATTTCAGGAA	15	28	32	0	1	0	0	0	0	23	51	3	75	P20	2	2.0	0.0	2.0	3.689189189189189	0.4628255078255056	4.0	3827
AAACCAGAACACCATTAACGCATGATTAACCACCCATAGCAAGGATTACTTTTGTAAAGAAAAACACAGCAATGGAAGAATAGCTTTATTTATTAATAAAACGTGTCATTCAGATTAAGACCTTTTATCTTACCCTTAAGATTTCAGGAA	54	69	87	2	0	0	0	0	0	106	102	1	210	P20	2	1.0	0.0	1.0	3.4903846153846154	0.4999075358290752	3.0	3827
AAACCAGAACACCATTAACGCATGATTAACCACCCATAGCAAGGATTACTTTTGTAAAGAAAAACACAGCAATGGAAGAATAGCTTTATTTATTAATAAAACGTGTCATTCAGATTAAGACCTTTTGTCTTACCCTTAAGGTTTCAGGAG	76	173	109	1	4	1	2	0	3	345	2	3	358	P20	5	2.5	1.0	2.0	2.9971428571428573	0.1194887066647227	3.0	3827
AAACCAGAACACCATTAACGCATGATTAACCACCCATAGCAAGGATTACTTTTGTAAAGAAAAACACAGCAATGGAAGAATAGCTTTATTTATTAATAAAACGTGTCATTCCGATTAAGACCTTTTATCTTACCCTTAAGATTTCAGGAA	444	805	748	4	1	1	1	3	1	737	1249	22	1997	P20	2	1.8571428571428568	1.124858267715973	1.0	3.624120603015075	0.4946153325195808	4.0	3827
AAACCAGAACACCATTAACGCATGATTAACCACCCATAGCAAGGATTACTTTTGTAAAGAAAAACACAGCAATGGAAGAATAGCTTTATTTATTAATAAAACGTGTCATTCCGATTAAGACCTTTTATCTTACCCTTAAGATTTCAGGAG	23	31	37	2	0	0	0	0	1	20	68	1	91	P20	3	1.0	0.0	1.0	3.752808988764045	0.4566831782674511	4.0	3827
AAACCAGAACACCATTAACGCATGATTAACCACCCATAGCAAGGATTACTTTTGTAAAGAAAAACACAGCAATGGAAGAATAGCTTTATTTATTAATAAAACGTGTCATTCTGATTAAGACCTCTTATCTTACCCTTAAGATTTCAGGAA	1191	1832	1973	2	5	1	5	1	1	1838	3143	48	4996	P20	2	2.6923076923076925	1.1357556200179542	2.0	3.63014248444712	0.4844258377719256	4.0	3827
AAACCAGAACACCATTAACGCATGATTAACCACCCATAGCAAGGATTACTTTTGTAAAGAAAAACACAGCAATGGAAGAATAGCTTTATTTATTAATAAAACGTGTCATTCTGATTAAGACCTCTTATCTTACCCTTAAGATTTCAGGAG	7	22	36	1	0	0	1	0	0	10	53	1	65	P20	3	2.5	1.5	2.5	3.8412698412698414	0.3654242677213122	4.0	3827
AAACCAGAACACCATTAACGCATGATTAACCACCCATAGCAAGGATTACTTTTGTAAAGAAAAACACAGCAATGGAAGAATAGCTTTATTTATTAATAAAACGTGTCATTCTGATTAAGACCTTTCATGTTACCCTTAAGATTTCAGGAA	13	5	14	1	3	11	16	0	0	1	0	1	32	P20	3	3.3548387096774195	0.7848725845546088	4.0	3.0	0.0	3.0	3827
AAACCAGAACACCATTAACGCATGATTAACCACCCATAGCAAGGATTACTTTTGTAAAGAAAAACACAGCAATGGAAGAATAGCTTTATTTATTAATAAAACGTGTCATTCTGATTAAGACCTTTTATCCTACCCTTAAGATTTCAGGAA	11	17	20	0	3	1	1	0	0	17	26	2	48	P20	2	2.6	0.8	2.0	3.604651162790698	0.4889254893402009	4.0	3827
AAACCAGAACACCATTAACGCATGATTAACCACCCATAGCAAGGATTACTTTTGTAAAGAAAAACACAGCAATGGAAGAATAGCTTTATTTATTAATAAAACGTGTCATTCTGATTAAGACCTTTTATCTCACCCTTAAGATTTCAGGAA	7	18	19	0	1	0	1	0	0	8	34	1	44	P20	2	3.0	1.0	3.0	3.809523809523809	0.3926767262493009	4.0	3827
AAACCAGAACACCATTAACGCATGATTAACCACCCATAGCAAGGATTACTTTTGTAAAGAAAAACACAGCAATGGAAGAATAGCTTTATTTATTAATAAAACGTGTCATTCTGATTAAGACCTTTTATCTTACCCCTAAGATTTCAGGAA	86	157	158	1	3	1	2	2	0	103	289	16	401	P20	2	2.571428571428572	1.049781318335648	2.0	3.7233502538071055	0.4801786302160679	4.0	3827
AAACCAGAACACCATTAACGCATGATTAACCACCCATAGCAAGGATTACTTTTGTAAAGAAAAACACAGCAATGGAAGAATAGCTTTATTTATTAATAAAACGTGTCATTCTGATTAAGACCTTTTATCTTACCCTTAAGACTTCAGGAA	23	61	44	2	1	0	0	0	0	61	64	2	128	P20	2	1.3333333333333333	0.4714045207910317	1.0	3.512	0.4998559792580259	4.0	3827
AAACCAGAACACCATTAACGCATGATTAACCACCCATAGCAAGGATTACTTTTGTAAAGAAAAACACAGCAATGGAAGAATAGCTTTATTTATTAATAAAACGTGTCATTCTGATTAAGACCTTTTATCTTACCCTTAAGATCTCAGGAA	28	32	22	1	2	0	0	0	0	46	33	2	82	P20	2	1.6666666666666667	0.4714045207910317	2.0	3.4177215189873418	0.4931837908551432	3.0	3827
AAACCAGAACACCATTAACGCATGATTAACCACCCATAGCAAGGATTACTTTTGTAAAGAAAAACACAGCAATGGAAGAATAGCTTTATTTATTAATAAAACGTGTCATTCTGATTAAGACCTTTTATCTTACCCTTAAGATTTCAGGAA	1273	1874	1687	11	71	32	47	5	2	2248	2418	155	4834	P20	1	2.7142857142857144	0.96155006477198	2.0	3.5148726728011983	0.507005565586089	4.0	3827
AAACCAGAACACCATTAACGCATGATTAACCACCCATAGCAAGGATTACTTTTGTAAAGAAAAACACAGCAATGGAAGAATAGCTTTATTTATTAATAAAACGTGTCATTCTGATTAAGACCTTTTATCTTACCCTTAAGATTTCAGGAG	71	153	130	1	5	4	1	0	0	158	185	7	354	P20	2	2.4545454545454546	0.7820295697311479	2.0	3.5393586005830904	0.4984484933873717	4.0	3827
AAACCAGAACACCATTAACGCATGATTAACCACCCATAGCAAGGATTACTTTTGTAAAGAAAAACACAGCAATGGAAGAATAGCTTTATTTATTAATAAAACGTGTCATTCTGATTAAGGCCTTTTATCTTACCCTTAAGATTTCAGGAA	36	47	59	2	8	1	0	0	0	73	58	5	142	P20	2	1.9090909090909087	0.51425947722658	2.0	3.442748091603053	0.4967114041220593	3.0	3827
AAACCAGAACACCATTAACGCATGATTAACCACCCATAGCAAGGATTACTTTTGTAAAGAAAAACACAGCAATGGAAGAATAGCTTTATTTATTAATAAAACGTGTCATTCTGATTAGGACCTTTTATCTTACCCTTAAGATTTCAGGAA	112	172	257	0	1	1	3	0	0	116	420	13	541	P20	2	3.4	0.8	4.0	3.783582089552239	0.4118023779498924	4.0	3827
AAACCAGAACACCATTAACGCATGATTAACCACCCATAGCAAGGATTACTTTTGTAAAGAAAAACACAGCAATGGAAGAATAGCTTTATTTATTAATAAAACGTGTCGTTCTGATTAAGACCTTTTATCTTACCCTTAAGATTTCAGGAA	78	115	139	1	0	0	0	1	1	114	215	6	332	P20	2	1.0	0.0	1.0	3.6404833836858006	0.5044141187538453	4.0	3827
AAACCAGAACACCATTAACGCATGATTAACCACCCATAGCAAGGATTACTTTTGTAAAGAAAAACACAGCAATGGAAGAATAGCTTTATTTATTAATAAAGCGTGTCATTCTGATTAAGACCTTTTATCTTACCCTTAAGATTTCAGGAA	49	57	68	0	1	0	0	0	0	76	97	4	174	P20	2	2.0	0.0	2.0	3.560693641618497	0.4963026111830215	4.0	3827
AAACCAGAACACCATTAACGCATGATTAACCACCCATAGCAAGGATTACTTTTGTAAAGAAAAACACAGCAATGGAAGAATAGCTTTATTTATTAATGAAACGTGTCATTCTGATTAAGACCTTTTATCTTACCCTTAAGATTTCAGGAA	153	356	431	0	1	0	0	1	3	548	387	25	940	P20	2	2.0	0.0	2.0	3.406815761448349	0.5040796072062467	3.0	3827
AAACCAGAACACCATTAACGCATGATTAACCACCCATAGCAAGGATTACTTTTGTAAAGAAAAACACAGCAATGGAAGAATAGCTTTGTTTATTAATAAAACGTGTCATTCTGATTAAGACCTTTTATCTTACCCTTAGGATTTCAGGAA	30	133	106	0	1	0	0	0	0	0	268	2	269	P20	3	2.0	0.0	2.0	4.0	0.0	4.0	3827
AAACCAGAACACCATTAACGCATGATTAACCACCCATAGCAAGGATTACTTTTGTAAAGAAAAACACAGCAATGGAAGAATAGTTTTATTTATTAATAAAACGTGTCATTCTGATTAAGACCTTTTATCTTACCCTTAAGATTTCAGGAA	90	81	141	0	1	0	0	0	0	162	149	26	312	P20	2	2.0	0.0	2.0	3.4790996784565915	0.4995629855777769	3.0	3827
AAACCAGAACACCATTAACGCATGATTAACCACCCATAGCAAGGATTACTTTTGTAAAGAAAAACACAGCAATGGAGGAATAGCTTTATTTACTAATAAAACGTGTCATTCTGATTAAGACCTTTTATCTTACCCTTAAGATTTCAGGAA	1285	1283	2095	14	3	5	3	5	0	997	3636	63	4663	P20	3	1.88	1.1070682002478438	1.0	3.781802501078051	0.4207798185395368	4.0	3827
AAACCAGAACACCATTAACGCATGATTAACCACCCATAGCAAGGATTACTTTTGTAAAGAAAAACACAGCAATGGAGGAATAGCTTTATTTACTAATAAAACGTGTCATTCTGATTAAGACCTTTTATCTTACCCTTAAGATTTCAGGAG	27	17	40	0	0	1	1	0	0	17	65	3	84	P20	4	3.5	0.5	3.5	3.792682926829268	0.405384637526699	4.0	3827
AAACCAGAACACCATTAACGCATGATTAACCACCCATAGCAAGGATTACTTTTGTAAAGAAAAACACAGCAATGGAGGAATAGCTTTATTTATTAATAAAACGTGTCATTCTGATTAAGACCTCTTATCTTACCCTTAAGATTTCAGGAA	19	27	21	2	0	0	0	0	0	11	54	1	67	P20	3	1.0	0.0	1.0	3.830769230769231	0.3749556186755058	4.0	3827
AAACCAGAACACCATTAACGCATGATTAACCACCCATAGCAAGGATTACTTTTGTAAAGAAAAACACAGCAATGGAGGAATAGCTTTATTTATTAATAAAACGTGTCATTCTGATTAAGACCTTTTATCTTACCCTTAAGATTTCAGGAA	112	102	156	1	0	0	0	1	0	108	260	5	370	P20	2	1.0	0.0	1.0	3.699186991869919	0.4760091436846974	4.0	3827
AAACCAGAACACCATTAACGCATGATTAACCACCCATAGCAAGGATTACTTTTGTAAAGAAAAACACAGCAATGGGAGAATAGCTTTATTTATTAATAAAACGTGTCATTCTGATTAAGACCTTTTATCTTACCCTTAAGATTTCAGGAA	15	11	11	1	0	0	0	0	0	25	11	2	37	P20	2	1.0	0.0	1.0	3.305555555555556	0.4606423319938055	3.0	3827
AAACCAGAACACCATTAACGCATGATTAACCACCCATAGCAAGGATTACTTTTGTAAAGAAAAACACAGCAATGTAAGAATAGCTTTATTTATTAATAAAACGTGTCATTCCGATTAAGACCTTTTATCTTACCCTTAAGATTTCAGGAA	7	11	17	0	0	1	0	0	0	8	26	1	35	P20	2	3.0	0.0	3.0	3.764705882352941	0.4241825029957635	4.0	3827
AAACCAGAACACCATTAACGCATGATTAACCACCCATAGCAAGGATTACTTTTGTAAAGAAAAACACAGCAATGTAAGAATAGCTTTATTTATTAATAAAACGTGTCATTCTGATTAAGACCTTTTATCTTACCCTTAAGATTTCAGGAA	384	480	576	3	3	2	5	1	0	255	1171	65	1440	P20	1	2.6923076923076925	1.2015768732164085	3.0	3.8192011212333568	0.3902758886876876	4.0	3827
AAACCAGAACACCATTAACGCATGATTAACCACCCATAGCAAGGATTACTTTTGTAAAGAAAAACACAGCAATGTAAGAATAGCTTTATTTATTAATAAAACGTGTCATTCTGATTAAGACCTTTTATCTTACCCTTAAGATTTCAGGAG	219	285	349	1	0	0	0	1	1	131	719	18	853	P20	2	1.0	0.0	1.0	3.84037558685446	0.3788589859498969	4.0	3827
AAACCAGAACACCATTAACGCATGATTAACCACCCATAGCAAGGATTACTTTTGTAAAGAAAAACACAGCAATGTAAGAATAGCTTTATTTATTAATAAAACGTGTCATTCTGATTAAGACCTTTTATCTTACCCTTAAGATTTCGGGAA	117	119	161	2	3	0	0	0	0	30	362	19	397	P20	2	1.6	0.4898979485566356	2.0	3.923469387755102	0.265845213675776	4.0	3827
AAACCAGAACACCATTAACGCATGATTAACCACCCATAGCAAGGATTACTTTTGTAAAGAAAAACACAGCAATGTAAGAATAGCTTTATTTATTAATAAAACGTGTCATTCTGATTAAGACCTTTTATCTTACCCTTAAGATTTCTGGAA	10	30	17	0	1	0	0	0	0	48	8	4	57	P20	2	2.0	0.0	2.0	3.142857142857143	0.3499271061118826	3.0	3827
AAACCAGAACACCATTAACGCATGATTAACCACCCATAGCAAGGATTACTTTTGTAAAGAAAAACACAGCAATGTAAGAATAGCTTTATTTATTAATAAAACGTGTCGTTCTGATTAAGACCTTTTATCTTACCCTTAAGATTTCAGGAA	24	26	27	0	0	1	0	0	0	5	71	1	77	P20	2	3.0	0.0	3.0	3.934210526315789	0.2479137326502206	4.0	3827
AAACCAGAACACCATTAACGCATGATTAACCACCCATAGCAAGGATTACTTTTGTAAAGAAAAACACAGCAATTAAAGAATAGCTTTATTTATTAATAAAACGTGTCATTCTGATTAAGACCTTTTATCTTACCCTTAAGATTTCAGGAA	8	28	27	2	20	10	3	0	0	12	16	2	63	P20	1	2.4	0.7250615737399726	2.0	3.571428571428572	0.4948716593053935	4.0	3827
AAACCAGAACACCATTAACGCATGATTAACCACCCATAGCAAGGATTACTTTTGTAAAGAAAAACACAGCAGTGAAAGAATAGCTTTATTTATTAATAAAACGAGTCATTCTGATTAAGACCTTTTATCTTACCCTTAAGATTTCAGGAG	120	170	166	1	0	0	1	0	0	4	450	7	456	P20	3	2.5	1.5	2.5	3.9911894273127753	0.0934502353991032	4.0	3827
AAACCAGAACACCATTAACGCATGATTAACCACCCATAGCAAGGATTACTTTTGTAAAGAAAAACACAGCAGTGAAAGAATAGCTTTATTTATTAATAAAACGCGTCACTCTGATTAAGACCTTTTATCTTACCCTTAAGATTTCTGGAG	105	235	167	2	0	1	0	3	1	431	69	3	507	P20	5	1.6666666666666667	0.9428090415820634	1.0	3.123015873015873	0.3841425616676122	3.0	3827
AAACCAGAACACCATTAACGCATGATTAACCACCCATAGCAAGGATTACTTTTGTAAAGAAAAACACAGCAGTGAAAGAATAGCTTTATTTATTAATAAAACGTGTCACTCTGATTAAGACCTTTTATCTTACCCTTAAGATTTCAGGAA	17	20	18	0	1	0	0	0	0	25	29	1	55	P20	2	2.0	0.0	2.0	3.537037037037037	0.4986263710309726	4.0	3827
AAACCAGAACACCATTAACGCATGATTAACCACCCATAGCAAGGATTACTTTTGTAAAGAAAAACACAGCAGTGAAAGAATAGCTTTATTTATTAATAAAACGTGTCATTCTGATTAAGACCTCTTATCTTACCCTTAAGATTTCAGGAA	24	56	60	0	0	1	0	0	0	50	89	3	140	P20	2	3.0	0.0	3.0	3.6402877697841727	0.4799159735297242	4.0	3827
AAACCAGAACACCATTAACGCATGATTAACCACCCATAGCAAGGATTACTTTTGTAAAGAAAAACACAGCAGTGAAAGAATAGCTTTATTTATTAATAAAACGTGTCATTCTGATTAAGACCTTTTACCTTACCCTTAAGATTTCAGGAA	93	129	327	2	0	2	0	0	0	82	463	21	549	P20	2	2.0	1.0	2.0	3.84954128440367	0.35752047563382	4.0	3827
AAACCAGAACACCATTAACGCATGATTAACCACCCATAGCAAGGATTACTTTTGTAAAGAAAAACACAGCAGTGAAAGAATAGCTTTATTTATTAATAAAACGTGTCATTCTGATTAAGACCTTTTATCTTACCCTTAAGATTTCAGGAA	593	1183	705	4	3	5	10	0	0	1407	1052	126	2481	P20	1	2.9545454545454546	1.1472208603749057	3.0	3.427816185441236	0.4947620609098337	3.0	3827
AAACCAGAACACCATTAACGCATGATTAACCACCCATAGCAAGGATTACTTTTGTAAAGAAAAACACAGCAGTGAAAGAATAGCTTTATTTATTAATAAAACGTGTCATTCTGATTAAGACCTTTTATCTTACCCTTAAGATTTCAGGAG	24	57	42	3	0	0	0	0	0	58	62	7	123	P20	2	1.0	0.0	1.0	3.5166666666666666	0.4997221450188316	4.0	3827
AAACCAGAACACCATTAACGCATGATTAACCACCCATAGCAAGGATTACTTTTGTAAAGAAAAACACAGCAGTGAAAGAATAGCTTTATTTATTAATAAAACGTGTCGTTCTGATTAAGACCTTTTATCTTACCCTTAAGATTTCAGGAA	20	46	43	1	0	0	0	1	0	38	69	3	109	P20	2	1.0	0.0	1.0	3.62037037037037	0.5395058197021191	4.0	3827
AAACCAGAACACCATTAACGCATGATTAACCACCCATAGCAAGGATTACTTTTGTAAAGAAAAACACAGCGATGAAAGAATAGCCTTATTTATTAATAAAACGTGTCATTCTGATTAAGACCTTTTATCTTACCCTTAAGATTTCAGGAA	93	194	108	1	1	0	0	0	0	359	34	2	395	P20	2	1.5	0.5	1.5	3.0865139949109417	0.2811215459467507	3.0	3827
AAACCAGAACACCATTAACGCATGATTAACCACCCATAGCAAGGATTACTTTTGTAAAGAAAAACACAGCGATGAAAGAATAGCTTTATTTATTAATAAAACGTGCCATTCTGATTAAGACCTTTTATCTTACCCTTAAGATCTCAGGAG	442	544	604	1	0	2	4	2	1	151	1429	24	1590	P20	4	3.2857142857142856	1.0301575072754257	4.0	3.8995578016424512	0.3149563942796382	4.0	3827
AAACCAGAACACCATTAACGCATGATTAACCACCCATAGCAAGGATTACTTTTGTAAAGAAAAACACAGCGATGAAAGAATAGCTTTATTTATTAATAAAACGTGTCATCCTGATTAAGACCTTTTATCTTACCCTTAAGATTTCAGGAA	10	9	11	0	9	9	0	0	1	7	4	3	30	P20	2	2.5	0.5	2.5	3.25	0.5951190357119042	3.0	3827
AAACCAGAACACCATTAACGCATGATTAACCACCCATAGCAAGGATTACTTTTGTAAAGAAAAACACAGCGATGAAAGAATAGCTTTATTTATTAATAAAACGTGTCATTCTGATTAAGACCTCTTATCTTACCCTTAAGATTTCAGGAA	33	59	44	0	3	0	0	0	0	56	77	4	136	P20	2	2.0	0.0	2.0	3.5789473684210527	0.4937279747182558	4.0	3827
AAACCAGAACACCATTAACGCATGATTAACCACCCATAGCAAGGATTACTTTTGTAAAGAAAAACACAGCGATGAAAGAATAGCTTTATTTATTAATAAAACGTGTCATTCTGATTAAGACCTTTTATCCTACCCTTAAGATTTCAGGAA	194	230	216	3	24	6	1	4	0	264	338	48	640	P20	2	2.147058823529412	0.6006052310782982	2.0	3.5445544554455446	0.5363010916416174	4.0	3827
AAACCAGAACACCATTAACGCATGATTAACCACCCATAGCAAGGATTACTTTTGTAAAGAAAAACACAGCGATGAAAGAATAGCTTTATTTATTAATAAAACGTGTCATTCTGATTAAGACCTTTTATCTTACCCTTAAGACTTCAGGAA	11	18	18	0	1	0	0	0	0	19	27	1	47	P20	2	2.0	0.0	2.0	3.5869565217391304	0.4923805066480925	4.0	3827
AAACCAGAACACCATTAACGCATGATTAACCACCCATAGCAAGGATTACTTTTGTAAAGAAAAACACAGCGATGAAAGAATAGCTTTATTTATTAATAAAACGTGTCATTCTGATTAAGACCTTTTATCTTACCCTTAAGATTTCAGGAA	503	648	477	2	119	57	16	1	3	645	785	61	1628	P20	1	2.448453608247423	0.6579589499403198	2.0	3.5439330543933054	0.5063971638630048	4.0	3827
AAACCAGAACACCATTAACGCATGATTAACCACCCATAGCAAGGATTACTTTTGTAAAGAAAAACACAGCGATGAAAGAATAGCTTTATTTATTAATAAAACGTGTCATTCTGATTAAGACCTTTTATCTTACCCTTAAGATTTCAGGAG	50	67	61	0	4	7	4	0	0	31	132	2	178	P20	2	3.0	0.7302967433402214	3.0	3.8098159509202456	0.392446272189435	4.0	3827
AAACCAGAACACCATTAACGCATGATTAACCACCCATAGCAAGGATTACTTTTGTAAAGAAAAACACAGCGATGAAAGAATAGCTTTATTTATTAATAAAACGTGTCATTCTGATTAAGACCTTTTATCTTACCCTTAAGATTTCAGGGA	117	172	202	6	32	0	1	0	0	119	333	14	491	P20	2	1.8974358974358967	0.4958738360465055	2.0	3.7367256637168142	0.4404099909605068	4.0	3827
AAACCAGAACACCATTAACGCATGATTAACCACCCATAGCAAGGATTACTTTTGTAAAGAAAAACACAGCGATGAAAGAATAGCTTTATTTATTAATAAAACGTGTCGTTCTGATTAAGACCTTTTATCTTACCCTTAAGATTTCAGGAA	38	26	48	1	0	0	0	0	0	16	95	5	112	P20	2	1.0	0.0	1.0	3.855855855855856	0.351235832245368	4.0	3827
AAACCAGAACACCATTAACGCATGATTAACCACCCATAGCAAGGATTACTTTTGTAAAGAAAAACACAGCGATGAAAGATTAGCTTTATTTATTAATAAAACGTGTCATTCTGATTAAGACCTTTTATCTTACCCTTAAGATTTCAGGAA	80	109	115	1	2	0	0	0	0	79	222	5	304	P20	2	1.6666666666666667	0.4714045207910317	2.0	3.737541528239203	0.4399704789662416	4.0	3827
AAACCAGAACACCATTAACGCATGATTAACCACCCATAGCAAGGATTACTTTTGTAAAGAAAAACACAGCGATGAAAGGATAGCTTTATTTATTAATAAAACGTGTCATTCTGATTAAGACCTTTTATCTTACCCTTAAGATTTCAGGAA	129	134	221	3	0	0	1	1	0	86	393	13	484	P20	2	1.75	1.299038105676658	1.0	3.814583333333333	0.4043974856362102	4.0	3827
AAACCAGAACACCATTAACGCATGATTAACCACCCATAGCAAGGATTACTTTTGTAAAGAAAAACACAGCTATGAAAGAATAGCTTTATTTATTAATAAAACGCGTCATTCTGATTAAGACCTTTTATCTTACCCTTAAGATTTCAGGAA	33	47	51	0	2	1	0	0	0	28	100	2	131	P20	2	2.333333333333333	0.4714045207910317	2.0	3.78125	0.4133986423538422	4.0	3827
AAACCAGAACACCATTAACGCATGATTAACCACCCATAGCAAGGATTACTTTTGTAAAGAAAAACACAGCTATGAAAGAATAGCTTTATTTATTAATAAAACGTGTCATTCAGATTAAGACCTTTTATCTTACCCTTAAGATTTCAGGAA	349	350	388	1	1	3	5	0	0	348	729	16	1087	P20	2	3.2	0.9797958971132712	3.5	3.6768802228412256	0.4676680305169879	4.0	3827
AAACCAGAACACCATTAACGCATGATTAACCACCCATAGCAAGGATTACTTTTGTAAAGAAAAACACAGCTATGAAAGAATAGCTTTATTTATTAATAAAACGTGTCATTCTGACTAAGACCTTTTATCTTACCCTTAAGATTTCAGGAA	15	17	15	0	18	12	0	0	0	5	12	2	47	P20	2	2.4	0.4898979485566356	2.0	3.7058823529411766	0.4556450995538137	4.0	3827
AAACCAGAACACCATTAACGCATGATTAACCACCCATAGCAAGGATTACTTTTGTAAAGAAAAACACAGCTATGAAAGAATAGCTTTATTTATTAATAAAACGTGTCATTCTGATTAAGACCTCTTATCTTACCCTTAAGATTTCAGGAA	33	52	65	0	0	1	2	2	0	32	113	2	150	P20	2	3.6666666666666665	0.4714045207910317	4.0	3.741496598639456	0.5227925457643768	4.0	3827
AAACCAGAACACCATTAACGCATGATTAACCACCCATAGCAAGGATTACTTTTGTAAAGAAAAACACAGCTATGAAAGAATAGCTTTATTTATTAATAAAACGTGTCATTCTGATTAAGACCTTTTATCCTACCCTTAAGATTTCAGGAA	10	7	20	0	2	4	1	0	0	8	22	1	37	P20	2	2.857142857142857	0.6388765649999399	3.0	3.733333333333333	0.4422166387140532	4.0	3827
AAACCAGAACACCATTAACGCATGATTAACCACCCATAGCAAGGATTACTTTTGTAAAGAAAAACACAGCTATGAAAGAATAGCTTTATTTATTAATAAAACGTGTCATTCTGATTAAGACCTTTTATCTTACCCCTAAGATTTCAGGAA	25	10	56	0	0	6	0	0	0	25	60	9	91	P20	2	3.0	0.0	3.0	3.7058823529411766	0.4556450995538136	4.0	3827
AAACCAGAACACCATTAACGCATGATTAACCACCCATAGCAAGGATTACTTTTGTAAAGAAAAACACAGCTATGAAAGAATAGCTTTATTTATTAATAAAACGTGTCATTCTGATTAAGACCTTTTATCTTACCCTTAAGACTTCAGGAG	206	120	252	1	1	0	1	0	0	122	453	10	578	P20	3	2.333333333333333	1.247219128924647	2.0	3.787826086956522	0.408847335404423	4.0	3827
AAACCAGAACACCATTAACGCATGATTAACCACCCATAGCAAGGATTACTTTTGTAAAGAAAAACACAGCTATGAAAGAATAGCTTTATTTATTAATAAAACGTGTCATTCTGATTAAGACCTTTTATCTTACCCTTAAGATTTCAGGAA	365	438	522	0	46	54	12	0	0	373	840	35	1325	P20	1	2.696428571428572	0.6524580680873254	3.0	3.692497938994229	0.4614591460605955	4.0	3827
AAACCAGAACACCATTAACGCATGATTAACCACCCATAGCAAGGATTACTTTTGTAAAGAAAAACACAGCTATGAAAGAATAGCTTTATTTATTAATAAAACGTGTCATTCTGATTAAGACTTTTTATCTTACCCTTAAGATTTCAGGAA	91	200	402	0	1	0	2	0	0	33	657	36	693	P20	2	3.333333333333333	0.9428090415820634	4.0	3.9521739130434783	0.2133981076836178	4.0	3827
AAACCAGAACACCATTAACGCATGATTAACCACCCATAGCAAGGATTACTTTTGTAAAGAAAAACACAGCTATGAAAGAATAGCTTTATTTATTAATAAAACGTGTCGTTCTGATTAAGACCTTTTATCTTACCCTTAAGATTTCAGGAA	43	44	81	0	1	0	1	0	0	13	153	1	168	P20	2	3.0	1.0	3.0	3.921686746987952	0.2686638930238283	4.0	3827
AAACCAGAACACCATTAACGCATGATTAACCACCCATAGCAAGGATTACTTTTGTAAAGAAAAACACAGCTATGAAAGAATAGCTTTATTTATTAATAAATCGTGTCATTCTGATTAAGACCTTTTATCTTACCCTTAAGATTTCAGGAA	230	395	537	2	0	0	1	0	0	254	905	49	1162	P20	2	2.0	1.4142135623730951	1.0	3.780845556514236	0.4136735106170188	4.0	3827
AAACCAGAACACCATTAACGCATGATTAACCACCCATAGCAAGGATTACTTTTGTAAAGAAAAACACAGGAATGAAAGAATAGCTTTATTTATTAATAAAACGTGTCATTCTGATTAAGACCTTTTATCTTACCCTTAAGATTTCAGGAA	94	192	214	4	2	41	2	1	0	63	387	28	500	P20	1	2.836734693877551	0.6176631000172064	3.0	3.8536585365853657	0.3717921582035154	4.0	3827
AAACCAGAACACCATTAACGCATGATTAACCACCCATAGCAAGGATTACTTTTGTAAAGAAAAACACAGTAATGAAAGAATAGCTTTATTTATTAATAAAACGTGTCATTCTGATTAAGACCTTTTATCCTACCCTTAAGATTTCAGGAA	3	73	29	1	1	0	1	0	0	85	17	9	105	P20	2	2.333333333333333	1.247219128924647	2.0	3.1666666666666665	0.3726779962499649	3.0	3827
AAACCAGAACACCATTAACGCATGATTAACCACCCATAGCAAGGATTACTTTTGTAAAGAAAAACACAGTAATGAAAGAATAGCTTTATTTATTAATAAAACGTGTCATTCTGATTAAGACCTTTTATCTTACCCATAAGATTTCAGGAA	15	12	29	0	3	5	4	0	1	42	1	2	56	P20	2	3.083333333333333	0.759202798262025	3.0	3.0	0.2132007163556104	3.0	3827
AAACCAGAACACCATTAACGCATGATTAACCACCCATAGCAAGGATTACTTTTGTAAAGAAAAACACAGTAATGAAAGAATAGCTTTATTTATTAATAAAACGTGTCATTCTGATTAAGACCTTTTATCTTACCCTTAAGATTTCAGGAA	136	136	110	1	6	5	4	0	0	289	77	44	382	P20	1	2.75	0.9013878188659972	3.0	3.210382513661202	0.4075803130755903	3.0	3827
AAACCAGAACACCATTAACGCATGATTAACCACCCATAGCAAGGATTACTTTTGTAAAGAAAAACACATCAATGAAAGAATAGCTTTATTTATAAATAAAACGTGTCGTTCTGATTAAGACCTTTTATCTTACCCTTAAGATTTCAGGAA	768	1609	1759	1	6	8	5	5	1	1296	2814	60	4136	P20	3	2.85	0.852936105461599	3.0	3.681000971817298	0.474355548705796	4.0	3827
AAACCAGAACACCATTAACGCATGATTAACCACCCATAGCAAGGATTACTTTTGTAAAGAAAAACACATCAATGAAAGAATAGCTTTATTTATTAATAAAACGTGTCATTCTGATTAAGACCTTTTATCTTACCCTTAAGATTTCAGGAA	103	239	215	0	3	1	3	3	0	232	315	15	557	P20	1	3.0	0.9258200997725514	3.0	3.561818181818182	0.5281153142297305	4.0	3827
AAACCAGAACACCATTAACGCATGATTAACCACCCATAGCAAGGATTACTTTTGTAAAGAAAAACACCGCAATGAAAGAATAGCTTTATTTATTAATAAAACGTGTCATTCTGATTAAGACCTTTTATCTTACCCTTAAGATTTCAGGAA	48	58	43	0	2	0	2	0	0	97	48	1	149	P20	1	3.0	1.0	3.0	3.331034482758621	0.4705854374960546	3.0	3827
AAACCAGAACACCATTAACGCATGATTAACCACCCATAGCAAGGATTACTTTTGTAAAGAAAAACACGGCAACGAAAGAATAGCTTTATTTATTAATAAAACGTGTCATTCTGATTAAGACCTTTTATCTTACCCTTAAGATTTCAGGAA	19	39	18	1	22	1	1	0	0	1	50	5	76	P20	2	2.08	0.4833218389437829	2.0	3.980392156862745	0.1386483884679505	4.0	3827
AAACCAGAACACCATTAACGCATGATTAACCACCCATAGCAAGGATTACTTTTGTAAAGAAAAACACGGCAACGAAAGAATAGCTTTATTTATTAATAAAACGTGTCATTCTGATTAAGACCTTTTATCTTACCCTTAAGGTTTCAGGAA	60	85	73	0	43	2	1	0	0	3	169	13	218	P20	3	2.0869565217391304	0.3505329455781978	2.0	3.982558139534884	0.130910816851136	4.0	3827
AAACCAGAACACCATTAACGCATGATTAACCACCCATAGCAAGGATTACTTTTGTAAAGAAAAACACGGCAATGAAAGAATAGCCTTATTTATTAATAAAACGTGTCATTCTGATTAAGACCTTTTATCTTACCCTTAAGATTTCAGGAA	262	524	410	10	0	3	1	0	0	185	997	25	1196	P20	2	1.6428571428571428	1.0424656799518874	1.0	3.8434856175972927	0.3633423048638932	4.0	3827
AAACCAGAACACCATTAACGCATGATTAACCACCCATAGCAAGGATTACTTTTGTAAAGAAAAACACGGCAATGAAAGAATAGCTTTATCTATTAATAAAACGTGTCATTCCGATTAAGACCTTTTATCTTACCCTTAAGATTTCAGGAA	11	15	15	0	1	0	0	0	0	3	37	3	41	P20	3	2.0	0.0	2.0	3.925	0.2633913438213184	4.0	3827
AAACCAGAACACCATTAACGCATGATTAACCACCCATAGCAAGGATTACTTTTGTAAAGAAAAACACGGCAATGAAAGAATAGCTTTATCTATTAATAAAACGTGTCATTCTGATTAAGACCTTTTATCTTACCCTTAAGATTTCAGGAA	659	774	1281	8	2	2	3	1	2	263	2433	40	2714	P20	2	2.0	1.2110601416389966	1.0	3.89996294924046	0.3061612568385012	4.0	3827
AAACCAGAACACCATTAACGCATGATTAACCACCCATAGCAAGGATTACTTTTGTAAAGAAAAACACGGCAATGAAAGAATAGCTTTATCTATTAATAAAACGTGTCATTCTGATTAAGACCTTTTATCTTACCCTTAAGATTTCAGGAG	15	15	37	0	0	0	1	0	0	8	58	2	67	P20	3	4.0	0.0	4.0	3.878787878787879	0.3263736246748184	4.0	3827
AAACCAGAACACCATTAACGCATGATTAACCACCCATAGCAAGGATTACTTTTGTAAAGAAAAACACGGCAATGAAAGAATAGCTTTATTTACTAATAAAACGCGTCACTCTGATTAAGACCTTTTATCTTACCCTTAAGATTTCAGGAA	1312	2336	2872	12	8	6	12	2	3	833	5644	62	6520	P20	4	2.473684210526316	1.2298233100576763	2.0	3.869639000308547	0.3407989585582455	4.0	3827
AAACCAGAACACCATTAACGCATGATTAACCACCCATAGCAAGGATTACTTTTGTAAAGAAAAACACGGCAATGAAAGAATAGCTTTATTTACTAATAAAACGTGTCATTCTGATTAAGACCTTTTATCTTACCCTTAAGATTTCAGGAA	61	88	79	1	1	0	0	0	0	31	195	5	228	P20	2	1.5	0.5	1.5	3.86283185840708	0.3440247702199144	4.0	3827
AAACCAGAACACCATTAACGCATGATTAACCACCCATAGCAAGGATTACTTTTGTAAAGAAAAACACGGCAATGAAAGAATAGCTTTATTTACTAATAAGACGTGTCATTCTGATTAAGACCTCTTATCTTACCCTTAAGATTTCAGGAA	236	272	267	1	0	1	1	0	1	32	739	14	775	P20	4	2.6666666666666665	1.247219128924647	3.0	3.9559585492227978	0.2114059482743352	4.0	3827
AAACCAGAACACCATTAACGCATGATTAACCACCCATAGCAAGGATTACTTTTGTAAAGAAAAACACGGCAATGAAAGAATAGCTTTATTTACTAATAAGACGTGTCATTCTGATTAAGACCTTTTATCTTACCCTTAAGATTTCAGGAA	19	18	24	0	0	0	1	0	0	9	51	1	61	P20	3	4.0	0.0	4.0	3.85	0.3570714214271425	4.0	3827
AAACCAGAACACCATTAACGCATGATTAACCACCCATAGCAAGGATTACTTTTGTAAAGAAAAACACGGCAATGAAAGAATAGCTTTATTTATTAATAAAACGCGTCATTCTGATTAAGACCTTTTATCTTACCCTTAAGATTTCAGGAA	57	72	87	0	2	0	3	2	0	31	178	5	216	P20	2	3.2	0.9797958971132712	4.0	3.824644549763033	0.4488629570635667	4.0	3827
AAACCAGAACACCATTAACGCATGATTAACCACCCATAGCAAGGATTACTTTTGTAAAGAAAAACACGGCAATGAAAGAATAGCTTTATTTATTAATAAAACGTGCCATTCTGATTAAGACCTTTTATCTTACCCTTAAGATTTCAGGAA	27	20	25	0	0	0	1	0	0	14	57	4	72	P20	2	4.0	0.0	4.0	3.8028169014084505	0.3978717434317051	4.0	3827
AAACCAGAACACCATTAACGCATGATTAACCACCCATAGCAAGGATTACTTTTGTAAAGAAAAACACGGCAATGAAAGAATAGCTTTATTTATTAATAAAACGTGTCACTCTGATTAAGACCTTTTATCTTACCCTTAAGATTTCAGGAA	27	49	38	1	0	0	0	0	0	25	88	5	114	P20	2	1.0	0.0	1.0	3.778761061946904	0.4150810406923388	4.0	3827
AAACCAGAACACCATTAACGCATGATTAACCACCCATAGCAAGGATTACTTTTGTAAAGAAAAACACGGCAATGAAAGAATAGCTTTATTTATTAATAAAACGTGTCATTCCGATTAAGACCTTTTATCTTACCCTTAAGATTTCAGGAG	11	14	29	0	0	0	1	0	0	9	44	1	54	P20	3	4.0	0.0	4.0	3.830188679245283	0.3754669573987246	4.0	3827
AAACCAGAACACCATTAACGCATGATTAACCACCCATAGCAAGGATTACTTTTGTAAAGAAAAACACGGCAATGAAAGAATAGCTTTATTTATTAATAAAACGTGTCATTCTGATTAAGACCTCTTATCTTACCCTTAAGATTTCAGGAA	1055	1281	1437	10	5	4	11	1	1	247	3494	60	3773	P20	2	2.533333333333333	1.2840906856172152	2.5	3.9326743254074272	0.2548141501882629	4.0	3827
AAACCAGAACACCATTAACGCATGATTAACCACCCATAGCAAGGATTACTTTTGTAAAGAAAAACACGGCAATGAAAGAATAGCTTTATTTATTAATAAAACGTGTCATTCTGATTAAGACCTTCTATCTTACCCTTAAGATTTCAGGAA	16	28	20	0	1	0	0	0	0	10	53	2	64	P20	2	2.0	0.0	2.0	3.8412698412698414	0.3654242677213122	4.0	3827
AAACCAGAACACCATTAACGCATGATTAACCACCCATAGCAAGGATTACTTTTGTAAAGAAAAACACGGCAATGAAAGAATAGCTTTATTTATTAATAAAACGTGTCATTCTGATTAAGACCTTTCATCTTACCCTTAAGATTTCAGGAA	12	5	14	0	1	2	7	0	0	4	17	2	31	P20	2	3.6	0.66332495807108	4.0	3.809523809523809	0.392676726249301	4.0	3827
AAACCAGAACACCATTAACGCATGATTAACCACCCATAGCAAGGATTACTTTTGTAAAGAAAAACACGGCAATGAAAGAATAGCTTTATTTATTAATAAAACGTGTCATTCTGATTAAGACCTTTTACCTTACCCTTAAGATTTCAGGAA	9	11	30	0	3	0	1	0	0	6	40	1	50	P20	2	2.5	0.8660254037844386	2.0	3.869565217391304	0.3367811605397754	4.0	3827
AAACCAGAACACCATTAACGCATGATTAACCACCCATAGCAAGGATTACTTTTGTAAAGAAAAACACGGCAATGAAAGAATAGCTTTATTTATTAATAAAACGTGTCATTCTGATTAAGACCTTTTATCTTACCATTAAGATTTCAGGAA	10	0	21	25	1	1	0	0	1	0	3	7	31	P20	2	1.1111111111111112	0.415739709641549	1.0	3.5	0.8660254037844386	4.0	3827
AAACCAGAACACCATTAACGCATGATTAACCACCCATAGCAAGGATTACTTTTGTAAAGAAAAACACGGCAATGAAAGAATAGCTTTATTTATTAATAAAACGTGTCATTCTGATTAAGACCTTTTATCTTACCCTTAAGACTTCAGGAA	15	32	43	1	1	2	0	0	0	31	55	1	90	P20	2	2.25	0.82915619758885	2.5	3.63953488372093	0.4801354144665716	4.0	3827
AAACCAGAACACCATTAACGCATGATTAACCACCCATAGCAAGGATTACTTTTGTAAAGAAAAACACGGCAATGAAAGAATAGCTTTATTTATTAATAAAACGTGTCATTCTGATTAAGACCTTTTATCTTACCCTTAAGATTCCAGGAA	11	15	26	1	0	4	0	0	0	10	37	1	52	P20	2	2.6	0.8000000000000002	3.0	3.787234042553192	0.4092634906738585	4.0	3827
AAACCAGAACACCATTAACGCATGATTAACCACCCATAGCAAGGATTACTTTTGTAAAGAAAAACACGGCAATGAAAGAATAGCTTTATTTATTAATAAAACGTGTCATTCTGATTAAGACCTTTTATCTTACCCTTAAGATTTCAGGAA	807	962	1118	11	66	48	136	2	0	722	1902	86	2887	P20	1	3.183908045977012	0.9532610168558772	4.0	3.722772277227723	0.4527054232464851	4.0	3827
AAACCAGAACACCATTAACGCATGATTAACCACCCATAGCAAGGATTACTTTTGTAAAGAAAAACACGGCAATGAAAGAATAGCTTTATTTATTAATAAAACGTGTCATTCTGATTAAGACCTTTTATCTTACCCTTAAGATTTCAGGAG	70	81	141	1	19	16	62	0	1	38	155	11	292	P20	2	3.4183673469387754	0.8320551074243342	4.0	3.7938144329896906	0.4171119242091528	4.0	3827
AAACCAGAACACCATTAACGCATGATTAACCACCCATAGCAAGGATTACTTTTGTAAAGAAAAACACGGCAATGAAAGAATAGCTTTATTTATTAATAAAACGTGTCATTCTGATTAAGACCTTTTATCTTACCCTTAGGATTTCAGGAA	13	14	7	0	1	0	2	0	0	4	27	1	34	P20	2	3.333333333333333	0.9428090415820634	4.0	3.870967741935484	0.3352356401746214	4.0	3827
AAACCAGAACACCATTAACGCATGATTAACCACCCATAGCAAGGATTACTTTTGTAAAGAAAAACACGGCAATGAAAGAATAGCTTTATTTATTAATAAAACGTGTCATTCTGATTAGGACCTTTTATCTTACCCTTAAGATTTCAGGAA	7	14	17	0	1	1	4	0	0	5	27	1	38	P20	2	3.5	0.7637626158259734	4.0	3.84375	0.3630921887069453	4.0	3827
AAACCAGAACACCATTAACGCATGATTAACCACCCATAGCAAGGATTACTTTTGTAAAGAAAAACACGGCAATGAAAGAATAGCTTTATTTATTAATAAAACGTGTCGTTCTGATTAAGACCTCTTATCTTACCCTTGAGATTTCAGGAA	14	18	24	0	0	1	0	0	0	5	50	1	56	P20	4	3.0	0.0	3.0	3.909090909090909	0.2874797872880344	4.0	3827
AAACCAGAACACCATTAACGCATGATTAACCACCCATAGCAAGGATTACTTTTGTAAAGAAAAACACGGCAATGAAAGAATAGCTTTATTTATTAATAAAACGTGTCGTTCTGATTAAGACCTTTTATCTTACCCTTAAGATTTCAGGAA	78	103	114	0	0	3	0	0	0	23	269	3	295	P20	2	3.0	0.0	3.0	3.921232876712329	0.2693749497942524	4.0	3827
AAACCAGAACACCATTAACGCATGATTAACCACCCATAGCAAGGATTACTTTTGTAAAGAAAAACACGGCAATGAAAGAATAGCTTTATTTATTAATAAAGCGTGTCATTCTGATTAAGACCTTTTATCTTACCCTTAAGATTTCAGGAA	27	46	29	1	0	0	0	0	0	23	78	2	102	P20	2	1.0	0.0	1.0	3.772277227722772	0.4193627442484627	4.0	3827
AAACCAGAACACCATTAACGCATGATTAACCACCCATAGCAAGGATTACTTTTGTAAAGAAAAACACGGCAATGAAAGAATAGCTTTATTTATTAATAAGACGTGTCATTCTGATTAAGACCTTTTATCTTACCCTTAAGATTTCAGGAA	41	52	51	0	0	2	0	2	0	51	89	1	144	P20	2	3.0	0.0	3.0	3.5985915492957745	0.5699006480615547	4.0	3827
AAACCAGAACACCATTAACGCATGATTAACCACCCATAGCAAGGATTACTTTTGTAAAGAAAAACACGGCAATGAAAGAATAGCTTTATTTATTAATAAGACGTGTCATTCTGATTAAGGCCTTTTATCTTACCCTTAAGATTTCAGGAA	416	586	448	6	0	3	5	1	0	557	878	19	1450	P20	3	2.5	1.349603116263656	3.0	3.610027855153204	0.4920082764251909	4.0	3827
AAACCAGAACACCATTAACGCATGATTAACCACCCATAGCAAGGATTACTTTTGTAAAGAAAAACACGGCAATGAAAGATTAGCTTTATTTATTAATAAAACGTGTCATTCTGATTAAGACCTTTTATCTTACCCTTAAGATTTCAGGAA	15	13	15	0	6	25	3	0	0	3	6	1	43	P20	2	2.911764705882353	0.506873174694532	3.0	3.6666666666666665	0.4714045207910317	4.0	3827
AAACCAGAACACCATTAACGCATGATTAACCACCCATAGCAAGGATTACTTTTGTAAAGAAAAACACTGCAATGAAAGAATAGCTTTATTTATTAATAAAACGTGTCATTCTGATTAAGACCTTTTATCTTACCCTTAAGACTTCAGGAG	13	38	26	1	0	0	0	0	0	40	36	17	77	P20	3	1.0	0.0	1.0	3.473684210526316	0.4993069989739546	3.0	3827
AAACCAGAACACCATTAACGCATGATTAACCACCCATAGCAAGGATTACTTTTGTAAAGAAAAACACTGCAATGAAAGAATAGCTTTATTTATTAATAAAACGTGTCATTCTGATTAAGACCTTTTATCTTACCCTTAAGATTTCAGGAA	78	70	84	0	7	7	17	0	0	145	56	22	232	P20	1	3.3225806451612905	0.818617905835453	4.0	3.2786069651741294	0.4483136448186591	3.0	3827
AAACCAGAACACCATTAACGCATGATTAACCACCCATAGCAAGGATTACTTTTGTAAAGAAAAACACTGCAATGAAAGAATAGCTTTATTTATTAATAAAACGTGTCATTCTGATTAAGACCTTTTATCTTACCCTTAAGATTTCGGGAA	11	17	29	1	0	6	0	0	0	44	6	10	57	P20	2	2.7142857142857144	0.6998542122237653	3.0	3.12	0.3249615361854384	3.0	3827
AAACCAGAACACCATTAACGCATGATTAACCACCCATAGCAAGGATTACTTTTGTAAAGAAAAACACTGCAATGAAGGAATAGCTTTATTTATTAATAAAACGTGTCATTCTGATTAAGACCTTTTATCTTACCCTTAAGATTTCAGGAA	92	101	110	2	0	0	0	0	0	151	150	4	303	P20	2	1.0	0.0	1.0	3.4983388704318936	0.4999972406409439	3.0	3827
AAACCAGAACACCATTAACGCATGATTAACCACCCATAGCAAGGATTACTTTTGTAAAGAAAAACACTGCAATGAAGGAATAGCTTTATTTATTAATGAAACGTGTCATTCTGATTAAGACCTTTTATCTTACCCTTAAGATTTCAGGAA	673	658	833	3	2	1	1	3	2	812	1340	63	2164	P20	3	2.0	1.0690449676496976	2.0	3.617524339360223	0.496374234432386	4.0	3827
AAACCAGAACACCATTAACGCATGATTAACCACCCATAGCAAGGATTACTTTTGTAAAGAAAAACACTGCAATGAGAGAATAGCTTTATTTATTAATAAAACGTGTCATTCTGATTAAGACCTTTTATCTTACCCTTAAGATTTCAGGAA	572	724	741	4	3	5	1	2	0	1178	844	86	2037	P20	2	2.230769230769231	0.97300851082104	2.0	3.4150197628458496	0.4987055374147806	3.0	3827
AAACCAGAACACCATTAACGCATGATTAACCACCCATAGCAAGGATTACTTTTGTAAAGAAAAACAGAGCAATGAAAGAATAGCTTTATTTATTAATAAAACGTGTCATTCTGATTAAGACCTTTTATCTTACCCTTAAGATTTCAGGAA	103	172	374	1	43	3	1	0	0	141	460	33	649	P20	1	2.083333333333333	0.3996526269427266	2.0	3.765391014975042	0.4237541848413031	4.0	3827
AAACCAGAACACCATTAACGCATGATTAACCACCCATAGCAAGGATTACTTTTGTAAAGAAAAACATAGCAATGAAAGAATAGCTTTATTTATTAATAAAACGCGTCATTCTGATTAAGACCTTTTATCTTACCCTTAAGATTTCAGGAA	23	18	11	0	2	0	0	0	0	27	23	1	52	P20	2	2.0	0.0	2.0	3.46	0.4983974317750845	3.0	3827
AAACCAGAACACCATTAACGCATGATTAACCACCCATAGCAAGGATTACTTTTGTAAAGAAAAACATAGCAATGAAAGAATAGCTTTATTTATTAATAAAACGTGTCATTCTGATTAAGACCTCTTATCTTACCCTTAAGATTTCAGGAA	136	278	159	2	1	0	5	0	0	311	254	14	573	P20	2	3.0	1.3228756555322954	4.0	3.449557522123894	0.4974490490750972	3.0	3827
AAACCAGAACACCATTAACGCATGATTAACCACCCATAGCAAGGATTACTTTTGTAAAGAAAAACATAGCAATGAAAGAATAGCTTTATTTATTAATAAAACGTGTCATTCTGATTAAGACCTTTTATCTTACCCTTAAGATTTCAGGAA	201	281	192	5	38	93	26	1	3	359	149	45	674	P20	1	2.8641975308641974	0.707160666252824	3.0	3.28125	0.4749588797990832	3.0	3827
AAACCAGAACACCATTAACGCATGATTAACCACCCATAGCAAGGATTACTTTTGTAAAGAAAAACATAGCAATGAAAGAATAGCTTTATTTATTAATAAAACGTGTCATTCTGATTAAGACCTTTTATCTTACCCTTAAGATTTCAGGAG	7	32	18	0	4	24	3	0	0	16	10	1	57	P20	2	2.967741935483871	0.4740947889257764	3.0	3.3846153846153846	0.4865042554105199	3.0	3827
AAACCAGAACACCATTAACGCATGATTAACCACCCATAGCAAGGATTACTTTTGTAAAGAAAAACCCAGCAATGGAAGAATAGCTTTATTTATTAATAAAGCGTGTCATTCTGATTAAGACCTTTTATCTTACCCTTAAGATTTCAGGAA	158	271	455	3	0	0	0	4	0	414	463	24	884	P20	3	1.0	0.0	1.0	3.5164585698070376	0.5262802354212092	4.0	3827
AAACCAGAACACCATTAACGCATGATTAACCACCCATAGCAAGGATTACTTTTGTAAAGAAAAACGCAGCAACGAAGGAATAGCTCTATTTATTAATAAAACGTGTCATTCTGATTAAGACCTTTTATCTTACCCTTAAGATTTCAGGAA	560	366	476	3	1	1	4	3	0	153	1237	14	1402	P20	4	2.6666666666666665	1.3333333333333333	3.0	3.883704235463029	0.3401364598259808	4.0	3827
AAACCAGAACACCATTAACGCATGATTAACCACCCATAGCAAGGATTACTTTTGTAAAGAAAAACGCAGCAATGAAAGAATAGCTCTATTTATTAATAAAACGTGTCATTCTGACTAAGACCTTTTATCTTACCCTTAAGATTTCAGGAA	84	210	163	1	0	0	0	0	0	101	355	3	457	P20	3	1.0	0.0	1.0	3.778508771929825	0.4152503629837558	4.0	3827
AAACCAGAACACCATTAACGCATGATTAACCACCCATAGCAAGGATTACTTTTGTAAAGAAAAACGCAGCAATGAAAGAATAGCTCTATTTATTAATAAAACGTGTCATTCTGACTAAGACCTTTTATCTTACCCTTAAGATTTCAGGAG	806	1514	1084	5	2	6	5	3	1	635	2747	35	3404	P20	4	2.611111111111111	1.1613636089092707	3.0	3.809214412285883	0.4003662345614683	4.0	3827
AAACCAGAACACCATTAACGCATGATTAACCACCCATAGCAAGGATTACTTTTGTAAAGAAAAACGCAGCAATGAAAGAATAGCTCTATTTATTAATAAAACGTGTCATTCTGATTAAGACCTTTTATCTTACCCTTAAGATTTCAGGAA	93	247	143	0	0	0	1	1	0	113	368	12	483	P20	2	4.0	0.0	4.0	3.759336099585062	0.4418064284639707	4.0	3827
AAACCAGAACACCATTAACGCATGATTAACCACCCATAGCAAGGATTACTTTTGTAAAGAAAAACGCAGCAATGAAAGAATAGCTTCATCTATTAATAAAACGTGTCATTCTGATTAAGACCTTTTATCTTACCCTTAAGATTTCAGGAA	561	909	1118	2	1	0	1	4	1	368	2211	29	2588	P20	3	2.0	1.224744871391589	1.5	3.8521671826625385	0.3688362712101049	4.0	3827
AAACCAGAACACCATTAACGCATGATTAACCACCCATAGCAAGGATTACTTTTGTAAAGAAAAACGCAGCAATGAAAGAATAGCTTTATACATTAATAAAACGTGTCATTCTGATTAAGACCTTTTATCTTACCCTTAAGATTTCAGGAA	930	1201	1149	3	1	0	2	3	0	650	2621	51	3280	P20	3	2.1666666666666665	1.3437096247164249	1.5	3.798717165546732	0.4077571789071337	4.0	3827
AAACCAGAACACCATTAACGCATGATTAACCACCCATAGCAAGGATTACTTTTGTAAAGAAAAACGCAGCAATGAAAGAATAGCTTTATCTATTAATAAAACGTGTCATTCTGATTAAGACCTTTTATCTTACCCTTAAGATTTCAGGAA	30	36	55	0	69	14	5	0	0	19	14	2	121	P20	2	2.272727272727273	0.5585548057929322	2.0	3.4242424242424243	0.4942274675848512	3.0	3827
AAACCAGAACACCATTAACGCATGATTAACCACCCATAGCAAGGATTACTTTTGTAAAGAAAAACGCAGCAATGAAAGAATAGCTTTATTTACTAATAAAACGTGTCATTCTGATTAAGACCTTTTATCTTACCCTTAAGATTTCAGGAA	3	15	15	3	0	0	0	0	0	9	21	1	33	P20	2	1.0	0.0	1.0	3.7	0.458257569495584	4.0	3827
AAACCAGAACACCATTAACGCATGATTAACCACCCATAGCAAGGATTACTTTTGTAAAGAAAAACGCAGCAATGAAAGAATAGCTTTATTTATTAATAAAACGTGCCATTCTGATTAAGACCTTTTATCTTACCCTTAAGATTTCAGGAA	10	20	17	0	1	0	0	0	0	17	29	1	47	P20	2	2.0	0.0	2.0	3.630434782608696	0.4826870285037938	4.0	3827
AAACCAGAACACCATTAACGCATGATTAACCACCCATAGCAAGGATTACTTTTGTAAAGAAAAACGCAGCAATGAAAGAATAGCTTTATTTATTAATAAAACGTGTCACTCTGATTAAGACCTTTTATCTTACCCTTAAGATTTCAGGAA	11	37	34	0	3	0	0	0	0	37	42	1	82	P20	2	2.0	0.0	2.0	3.5316455696202533	0.4989975530234689	4.0	3827
AAACCAGAACACCATTAACGCATGATTAACCACCCATAGCAAGGATTACTTTTGTAAAGAAAAACGCAGCAATGAAAGAATAGCTTTATTTATTAATAAAACGTGTCATTCCGATTAAGACCTTTTATCTTACCCTTAAGATTTCAGGAA	226	241	349	4	1	1	1	0	2	459	348	8	816	P20	2	1.8571428571428568	1.124858267715973	1.0	3.427688504326329	0.4997153423360096	3.0	3827
AAACCAGAACACCATTAACGCATGATTAACCACCCATAGCAAGGATTACTTTTGTAAAGAAAAACGCAGCAATGAAAGAATAGCTTTATTTATTAATAAAACGTGTCATTCTGATTAAGACCTCTTATCTTACCCTTAAGATTCCAGGAA	7	10	13	0	0	0	1	0	0	23	6	1	30	P20	3	4.0	0.0	4.0	3.206896551724138	0.4050806939472666	3.0	3827
AAACCAGAACACCATTAACGCATGATTAACCACCCATAGCAAGGATTACTTTTGTAAAGAAAAACGCAGCAATGAAAGAATAGCTTTATTTATTAATAAAACGTGTCATTCTGATTAAGACCTCTTATCTTACCCTTAAGATTTCAGGAA	40	51	69	0	1	1	2	0	0	73	83	5	160	P20	2	3.25	0.82915619758885	3.5	3.532051282051282	0.4989716578312531	4.0	3827
AAACCAGAACACCATTAACGCATGATTAACCACCCATAGCAAGGATTACTTTTGTAAAGAAAAACGCAGCAATGAAAGAATAGCTTTATTTATTAATAAAACGTGTCATTCTGATTAAGACCTTTTATCTTACCCTTAAGACTTCAGGAA	14	33	21	0	1	1	0	0	0	42	24	1	68	P20	2	2.5	0.5	2.5	3.363636363636364	0.4810456929208346	3.0	3827
AAACCAGAACACCATTAACGCATGATTAACCACCCATAGCAAGGATTACTTTTGTAAAGAAAAACGCAGCAATGAAAGAATAGCTTTATTTATTAATAAAACGTGTCATTCTGATTAAGACCTTTTATCTTACCCTTAAGATCTCAGGAA	15	11	13	0	1	0	4	0	0	27	7	3	39	P20	2	3.6	0.8000000000000002	4.0	3.2058823529411766	0.4043449142608094	3.0	3827
AAACCAGAACACCATTAACGCATGATTAACCACCCATAGCAAGGATTACTTTTGTAAAGAAAAACGCAGCAATGAAAGAATAGCTTTATTTATTAATAAAACGTGTCATTCTGATTAAGACCTTTTATCTTACCCTTAAGATTCCAGGAA	13	12	9	0	3	1	0	0	0	20	10	2	34	P20	2	2.25	0.4330127018922193	2.0	3.333333333333333	0.4714045207910318	3.0	3827
AAACCAGAACACCATTAACGCATGATTAACCACCCATAGCAAGGATTACTTTTGTAAAGAAAAACGCAGCAATGAAAGAATAGCTTTATTTATTAATAAAACGTGTCATTCTGATTAAGACCTTTTATCTTACCCTTAAGATTTCAGGAA	496	752	703	3	93	62	91	0	0	992	710	78	1951	P20	1	2.967871485943775	0.8866320279360818	3.0	3.417156286721504	0.4930891594531665	3.0	3827
AAACCAGAACACCATTAACGCATGATTAACCACCCATAGCAAGGATTACTTTTGTAAAGAAAAACGCAGCAATGAAAGAATAGCTTTATTTATTAATAAAACGTGTCATTCTGATTAAGACCTTTTATCTTACCCTTAAGATTTCAGGAG	38	51	53	1	10	1	9	1	0	65	55	2	142	P20	2	2.857142857142857	1.0367400503370117	2.0	3.43801652892562	0.5438242603756066	3.0	3827
AAACCAGAACACCATTAACGCATGATTAACCACCCATAGCAAGGATTACTTTTGTAAAGAAAAACGCAGCAATGAAAGAATAGCTTTATTTATTAATAAAACGTGTCATTCTGATTAAGACCTTTTATCTTACCCTTAAGATTTCGGGAA	71	126	81	1	28	0	4	1	0	150	94	17	278	P20	2	2.212121212121212	0.6856793029687733	2.0	3.3755102040816327	0.5089126512777714	3.0	3827
AAACCAGAACACCATTAACGCATGATTAACCACCCATAGCAAGGATTACTTTTGTAAAGAAAAACGCAGCAATGAAAGAATAGCTTTATTTATTAATAAAACGTGTCGATCTGATTAAGACCTTTTATCTTACCCTTAAGATTTCAGGAA	9	3	25	0	0	0	1	0	0	0	36	3	37	P20	3	4.0	0.0	4.0	4.0	0.0	4.0	3827
AAACCAGAACACCATTAACGCATGATTAACCACCCATAGCAAGGATTACTTTTGTAAAGAAAAACGCAGCAATGAAAGAATAGCTTTATTTATTAATAAAGCGTGTCATTCTGATTAAGACCTTTTATCTTACCCTTAAGATTTCAGGAA	13	36	19	0	0	2	0	0	0	40	26	1	68	P20	2	3.0	0.0	3.0	3.393939393939394	0.4886216817150636	3.0	3827
AAACCAGAACACCATTAACGCATGATTAACCACCCATAGCAAGGATTACTTTTGTAAAGAAAAACGCAGCAATGAAAGAATAGCTTTATTTATTGATAAAACGTGTCATTCTGATTAAGACCTTTTATCCTACCCTTAAGATTTCAGGAA	230	264	227	2	1	1	1	0	0	91	625	27	721	P20	3	2.2	1.16619037896906	2.0	3.872905027932961	0.3330793301036821	4.0	3827
AAACCAGAACACCATTAACGCATGATTAACCACCCATAGCAAGGATTACTTTTGTAAAGAAAAACGCAGCAATGAAAGAATAGCTTTATTTATTGATAAAACGTGTCATTCTGATTAAGACCTTTTATCTTACCCTTAAGATTTCAGGAA	18	27	23	0	1	0	0	0	0	10	57	1	68	P20	2	2.0	0.0	2.0	3.850746268656717	0.3563383995914424	4.0	3827
AAACCAGAACACCATTAACGCATGATTAACCACCCATAGCAAGGATTACTTTTGTAAAGAAAAACGCAGCAATGGGAGAATAGCTTTATTTATTAATAAAACGTGTCATTCTGATTAAGACCTTTTATCTTACCCTTAAGATTTCAGGAA	318	393	164	1	0	0	0	4	0	729	141	23	875	P20	3	1.0	0.0	1.0	3.152173913043478	0.3955716969980584	3.0	3827
AAACCAGAACACCATTAACGCATGATTAACCACCCATAGCAAGGATTACTTTTGTAAAGAAAAACGCAGCAATGTAAGATTAGCTTTATTTATTAATAAAACGTGTCATTCTGATTAAGACCCTTTATCTTACCCTTAAGATTTCAGGAA	321	583	507	3	0	1	1	1	1	38	1366	36	1411	P20	4	2.0	1.2649110640673518	1.0	3.969416785206259	0.1879834625528627	4.0	3827
AAACCAGAACACCATTAACGCATGATTAACCACCCATAGCAAGGATTACTTTTGTAAAGAAAAACGCAGCAATGTAAGATTAGCTTTATTTATTAATAAAACGTGTCATTCTGATTAAGACCTTTTATCTTACCCTTAAGATTTCAGGAA	62	124	104	0	1	0	1	0	0	15	273	9	290	P20	3	3.0	1.0	3.0	3.9479166666666665	0.2221950938302244	4.0	3827
AAACCAGAACACCATTAACGCATGATTAACCACCCATAGCAAGGATTACTTTTGTAAAGAAAAACTCAGCAATGAAAGAATAGCCTTATTTATTAATAAAACGTGTCATTCTAATTAAGACCTTTTATCTCACCCTTAAGATTTCAGGAA	314	604	358	5	2	0	4	2	1	362	900	28	1276	P20	4	2.272727272727273	1.3545149477955765	2.0	3.707509881422925	0.4669120289602025	4.0	3827
[truncated: 244,130 more rows]
