# Supplementary material for: The emergence and evolution of gene expression in genome regions replete with regulatory motifs
Source: eLife. 2024 Dec 20;13:RP98654. doi: 10.7554/eLife.98654 (PMC11661796; doi:10.7554/eLife.98654)
Supplement: Source data 3. — Data is stored as a csv file. [file elife-98654-data3.csv]

Hotspot_ID	Parent	Orientation	Coordinate	overlap_10_same	overlap_35_same	overlap_none_same
1.0	P1	GFP	61.0	no	no	yes
2.0	P1	GFP	76.0	no	no	yes
3.0	P1	GFP	84.0	no	no	yes
4.0	P1	GFP	108.0	yes	yes	no
5.0	P1	GFP	124.0	yes	no	no
6.0	P1	RFP	112.0	no	no	yes
7.0	P1	RFP	121.0	no	yes	no
8.0	P1	RFP	126.0	no	yes	no
9.0	P1	RFP	134.0	yes	no	no
10.0	P2	GFP	44.0	no	yes	no
11.0	P2	GFP	69.0	no	no	yes
12.0	P2	GFP	82.0	no	yes	no
13.0	P2	GFP	134.0	no	no	yes
14.0	P3	GFP	116.0	no	yes	no
15.0	P3	GFP	134.0	yes	no	no
16.0	P3	GFP	146.0	no	no	yes
17.0	P3	RFP	68.0	no	no	yes
18.0	P3	RFP	83.0	no	no	yes
19.0	P3	RFP	89.0	yes	no	no
20.0	P3	RFP	94.0	yes	no	no
21.0	P5	GFP	65.0	no	no	yes
22.0	P5	GFP	100.0	yes	yes	no
23.0	P5	GFP	120.0	yes	yes	no
24.0	P6	RFP	76.0	yes	yes	no
25.0	P6	RFP	95.0	yes	no	no
26.0	P6	RFP	98.0	yes	no	no
27.0	P6	RFP	101.0	yes	yes	no
28.0	P8	RFP	110.0	yes	yes	no
29.0	P8	RFP	126.0	yes	no	no
30.0	P8	RFP	131.0	yes	no	no
31.0	P9	GFP	9.0	yes	no	no
32.0	P9	GFP	124.0	no	yes	no
33.0	P9	GFP	140.0	yes	yes	no
34.0	P12	RFP	94.0	yes	yes	no
35.0	P12	RFP	111.0	no	yes	no
36.0	P12	RFP	115.0	no	yes	no
37.0	P12	RFP	121.0	no	no	yes
38.0	P12	RFP	138.0	yes	no	no
39.0	P13	RFP	110.0	no	yes	no
40.0	P13	RFP	117.0	yes	yes	no
41.0	P13	RFP	132.0	no	no	yes
42.0	P13	RFP	136.0	no	no	yes
43.0	P16	RFP	87.0	yes	no	no
44.0	P16	RFP	104.0	no	yes	no
45.0	P16	RFP	119.0	no	no	yes
46.0	P16	RFP	125.0	no	yes	no
47.0	P16	RFP	131.0	no	yes	no
48.0	P19	GFP	21.0	yes	yes	no
49.0	P19	GFP	82.0	no	yes	no
50.0	P19	GFP	92.0	no	yes	no
51.0	P19	GFP	106.0	yes	no	no
52.0	P19	GFP	110.0	yes	no	no
53.0	P20	GFP	15.0	no	no	yes
54.0	P20	GFP	21.0	no	no	yes
55.0	P20	GFP	40.0	no	no	yes
56.0	P20	GFP	50.0	no	yes	no
57.0	P20	GFP	99.0	no	yes	no
58.0	P20	GFP	104.0	no	no	yes
59.0	P20	GFP	125.0	yes	yes	no
60.0	P20	RFP	92.0	no	yes	no
61.0	P20	RFP	99.0	no	yes	no
62.0	P20	RFP	104.0	no	no	yes
63.0	P20	RFP	109.0	no	yes	no
64.0	P20	RFP	123.0	no	no	yes
65.0	P22	GFP	111.0	no	yes	no
66.0	P22	GFP	131.0	no	no	yes
67.0	P22	GFP	135.0	no	no	yes
68.0	P22	GFP	139.0	no	no	yes
