# Supplementary material for: The emergence and evolution of gene expression in genome regions replete with regulatory motifs
Source: eLife. 2024 Dec 20;13:RP98654. doi: 10.7554/eLife.98654 (PMC11661796; doi:10.7554/eLife.98654)
Supplement: Source data 4. — Data stored as a csv file. [file elife-98654-data4.csv]

Orientation	Parent	Fluor	PWM	Window_size	P-value	ROI	N_without	N_with	Fluor_without	Fluor_with	Q-value	status	gain-loss	fluorescence_change	Hotspot_ID
top	P1	GFP	minus10	6	3.467199383350425e-09	[63, 69]	62610	207	1.0552486187845305	1.010928961748634	6.546586094933508e-08	True	gain	-0.0443196570358965	1
top	P1	GFP	minus10	6	0.0023226445760959	[78, 84]	62554	263	1.055045871559633	1.0300751879699248	0.0120470434107703	True	gain	-0.0249706835897081	3
top	P1	GFP	minus10	6	2.453806650125032e-14	[84, 90]	62008	809	1.0555555555555556	1.0285714285714285	8.74790650513106e-13	True	gain	-0.0269841269841271	3
top	P1	GFP	minus10	6	4.6998062251796566e-14	[100, 106]	3359	59458	1.037037037037037	1.0555555555555556	1.6188927118895873e-12	True	loss	-0.0185185185185186	4
top	P1	GFP	minus10	6	2.081118972911213e-08	[101, 107]	62592	225	1.0552236410329576	1.0217391304347827	3.596455770814022e-07	True	gain	-0.0334845105981749	4
top	P1	GFP	minus10	6	0.0054253576666772	[104, 110]	62801	16	1.054945054945055	1.0	0.0246496305406673	True	gain	-0.0549450549450549	4
top	P1	GFP	minus10	6	0.0039850345642179	[106, 112]	62664	153	1.055045871559633	1.0277777777777777	0.0191116709392124	True	gain	-0.0272680937818552	4
top	P1	GFP	minus10	6	1.6264086760999312e-17	[117, 123]	62687	130	1.0545454545454545	1.329710144927536	7.403063777462008e-16	True	gain	0.2751646903820814	5
top	P1	GFP	minus10	6	2.12584132876976e-11	[120, 126]	4272	58545	1.04	1.0555555555555556	5.529356680647058e-10	True	loss	-0.0155555555555555	5
top	P1	GFP	minus10	6	0.0010402177111793	[122, 128]	62319	498	1.0545454545454545	1.0727272727272728	0.0062023741422129	True	gain	0.0181818181818183	5
top	P1	GFP	minus35	6	0.0079553301112185	[63, 69]	62464	353	1.0552147239263805	1.032258064516129	0.0339383036878593	True	gain	-0.0229566594102514	1
top	P1	GFP	minus35	6	8.66361361968089e-14	[83, 89]	61768	1049	1.0555555555555556	1.0307692307692309	2.8867387080479204e-12	True	gain	-0.0247863247863247	3
top	P1	GFP	minus35	6	3.998826376795623e-16	[105, 111]	62413	404	1.0555555555555556	1.0127279459409424	1.6440336184600072e-14	True	gain	-0.0428276096146131	4
top	P1	GFP	minus35	6	3.073531911623772e-13	[106, 112]	62350	467	1.0555555555555556	1.0217391304347827	9.439075714131319e-12	True	gain	-0.0338164251207728	4
top	P1	GFP	minus35	6	8.683687271994105e-11	[110, 116]	3251	59566	1.0413223140495869	1.0555555555555556	2.1283383515685553e-09	True	loss	-0.0142332415059687	4
top	P1	GFP	minus35	6	8.507223708832206e-07	[118, 124]	62613	204	1.0552486187845305	1.020204081632653	1.0979702903196603e-05	True	gain	-0.0350445371518775	5
top	P1	GFP	minus35	6	0.0002379423325913	[119, 125]	62262	555	1.0552147239263805	1.04	0.001750250918901	True	gain	-0.0152147239263804	5
top	P1	RFP	minus10	6	3.073257476339698e-20	[9, 15]	62552	265	1.0555555555555556	1.25	1.5667466614379781e-18	True	gain	0.1944444444444444	9
top	P1	RFP	minus10	6	1.2322374683514606e-212	[12, 18]	4155	58662	1.0	1.0612244897959184	2.0939822045519158e-209	True	loss	-0.0612244897959184	9
top	P1	RFP	minus10	6	0.0010352769631292	[13, 19]	62798	19	1.0555555555555556	1.0	0.0061855640165355	True	gain	-0.0555555555555555	9
top	P1	RFP	minus10	6	3.4648036106721605e-42	[17, 23]	62213	604	1.0555555555555556	1.0	4.6483075808438615e-40	True	gain	-0.0555555555555555	9
top	P1	RFP	minus10	6	3.877171153435059e-05	[24, 30]	62604	213	1.0555555555555556	1.0229007633587786	0.0003523318812872	True	gain	-0.032654792196777	8
top	P1	RFP	minus10	6	3.9621812535053927e-10	[29, 35]	5543	57274	1.0714285714285714	1.0541103603603603	8.744242437389824e-09	True	loss	0.017318211068211	7
top	P1	RFP	minus10	6	0.0001062788606236	[30, 36]	62597	220	1.0555555555555556	1.0136029411764709	0.0008600152880303	True	gain	-0.0419526143790847	7
top	P1	RFP	minus10	6	3.815696777269311e-108	[34, 40]	62447	370	1.0545454545454545	1.807549857549858	1.7684020155017227e-105	True	gain	0.7530044030044036	6
top	P1	RFP	minus35	6	4.962572703522614e-34	[14, 20]	62258	559	1.0555555555555556	1.0	4.960626596580056e-32	True	gain	-0.0555555555555555	9
top	P1	RFP	minus35	6	2.5665679371234226e-29	[17, 23]	62495	322	1.0555555555555556	1.0	2.0444317724148763e-27	True	gain	-0.0555555555555555	9
top	P1	RFP	minus35	6	6.280999433146368e-08	[23, 29]	6853	55964	1.0588235294117647	1.0555555555555556	9.882881206845735e-07	True	loss	0.0032679738562091	8
top	P1	RFP	minus35	6	4.6117459668166887e-11	[24, 30]	7625	55192	1.0353982300884956	1.0576923076923077	1.1581616226025359e-09	True	loss	-0.022294077603812	8
top	P1	RFP	minus35	6	3.87455033048635e-38	[25, 31]	61828	989	1.0545454545454545	1.1875	4.489194905640776e-36	True	gain	0.1329545454545455	8
top	P1	RFP	minus35	6	0.000142539212346	[26, 32]	62804	13	1.0555555555555556	2.205714285714285	0.0011077208910669	True	gain	1.1501587301587295	8
top	P1	RFP	minus35	6	0.0043040260575292	[28, 34]	62347	470	1.0555555555555556	1.0341905318527176	0.0203542902052725	True	gain	-0.0213650237028379	7
top	P1	RFP	minus35	6	3.2240149971255576e-18	[33, 39]	62448	369	1.0555555555555556	1.0	1.5360774257332798e-16	True	gain	-0.0555555555555555	6
top	P1	RFP	minus35	6	2.926823565700608e-55	[34, 40]	62025	792	1.0542056074766355	1.25	5.328909477836321e-53	True	gain	0.1957943925233645	6
top	P2	GFP	minus10	6	0.0001371785047769	[36, 42]	29514	120	1.0377358490566038	1.0	0.0010759015651579	True	gain	-0.0377358490566037	10
top	P2	GFP	minus10	6	2.264433618285184e-13	[38, 44]	29463	171	1.0379746835443038	1.0	7.170237631066999e-12	True	gain	-0.0379746835443037	10
top	P2	GFP	minus10	6	8.748476537677934e-09	[61, 67]	29557	77	1.0377358490566038	1.0	1.5759623105682722e-07	True	gain	-0.0377358490566037	11
top	P2	GFP	minus10	6	6.648950881276736e-05	[70, 76]	29595	39	1.0377358490566038	1.0	0.0005668286219523	True	gain	-0.0377358490566037	11
top	P2	GFP	minus10	6	0.0045835978533818	[75, 81]	29505	129	1.0375	1.0535714285714286	0.021477189206379	True	gain	0.0160714285714285	12
top	P2	GFP	minus10	6	8.935146364642528e-12	[77, 83]	29545	89	1.0377358490566038	1.0	2.372467508695188e-10	True	gain	-0.0377358490566037	12
top	P2	GFP	minus10	6	2.026841777489725e-23	[80, 86]	29476	158	1.0382433301189329	1.0	1.2601023636149535e-21	True	gain	-0.0382433301189328	12
top	P2	GFP	minus10	6	1.610285683214545e-05	[83, 89]	29217	417	1.037037037037037	1.064516129032258	0.0001609654198632	True	gain	0.027479091995221	12
top	P2	GFP	minus10	6	0.0028068846888113	[134, 140]	29582	52	1.0376141967822785	1.0034013605442178	0.0142100279479245	True	gain	-0.0342128362380607	13
top	P2	GFP	minus35	6	0.0028982673728668	[39, 45]	29588	46	1.0375	1.1223684210526317	0.0145713679160502	True	gain	0.0848684210526315	10
top	P2	GFP	minus35	6	3.0533982291545497e-06	[40, 46]	2820	26814	1.041986121215513	1.037037037037037	3.53777822096134e-05	True	loss	0.004949084178476	10
top	P2	GFP	minus35	6	8.386484963517923e-08	[65, 71]	29501	133	1.0377358490566038	1.0071428571428571	1.2839129232436747e-06	True	gain	-0.0305929919137466	11
top	P2	GFP	minus35	6	0.0018744953872411	[68, 74]	29598	36	1.037593984962406	1.0	0.0101770044408791	True	gain	-0.037593984962406	11
top	P2	GFP	minus35	6	1.0304816956010875e-06	[75, 81]	29371	263	1.0379746835443038	1.0066445182724253	1.3166405223494597e-05	True	gain	-0.0313301652718784	12
top	P2	GFP	minus35	6	2.0548289257957843e-20	[77, 83]	29484	150	1.0380952380952382	1.0	1.0689303942558071e-18	True	gain	-0.0380952380952381	12
top	P2	GFP	minus35	6	4.191842841564056e-20	[78, 84]	29449	185	1.0382513661202186	1.0	2.0950994908130934e-18	True	gain	-0.0382513661202186	12
top	P2	GFP	minus35	6	1.2516710969775244e-05	[79, 85]	2155	27479	1.0281425891181988	1.0384615384615383	0.0001273656537403	True	loss	-0.0103189493433395	12
top	P3	GFP	minus10	6	7.20855791019078e-10	[108, 114]	19868	114	1.0309278350515465	1.1290104947526236	1.5123139187717123e-08	True	gain	0.0980826597010771	14
top	P3	GFP	minus10	6	1.0157848194625645e-07	[114, 120]	19806	176	1.0309278350515465	1.0807291666666663	1.527572569209485e-06	True	gain	0.0498013316151197	14
top	P3	GFP	minus10	6	0.0013767017344896	[116, 122]	19858	124	1.0310077519379846	1.0631648936170213	0.0078858712836269	True	gain	0.0321571416790367	14
top	P3	GFP	minus10	6	5.452369438688785e-08	[125, 131]	19922	60	1.03125	1.0	8.713535861578504e-07	True	gain	-0.03125	15
top	P3	GFP	minus10	6	1.1215342160604574e-05	[144, 150]	19887	95	1.03125	1.0	0.0001157405148476	True	gain	-0.03125	16
top	P3	GFP	minus35	6	7.691176344411423e-07	[129, 135]	19897	85	1.0310880829015543	1.1111111111111112	1.0079593060105251e-05	True	gain	0.0800230282095568	15
top	P3	GFP	minus35	6	0.0072761238574908	[139, 145]	19966	16	1.03125	1.0	0.0315154455611623	True	gain	-0.03125	16
top	P3	RFP	minus10	6	0.0003074417015663	[53, 59]	19885	97	1.0	1.0	0.0021997557873269	True	gain	0.0	20
top	P3	RFP	minus10	6	6.16419104567898e-05	[60, 66]	19900	82	1.0	1.0	0.0005317266658353	True	gain	0.0	19
top	P3	RFP	minus10	6	4.474609579761888e-39	[65, 71]	19938	44	1.0	1.8874591503267968	5.305013869215374e-37	True	gain	0.8874591503267968	18
top	P3	RFP	minus35	6	0.0016344076868588	[56, 62]	19873	109	1.0	1.0	0.0090666054272101	True	gain	0.0	20
top	P3	RFP	minus35	6	4.796196946134213e-05	[77, 83]	1735	18247	1.0	1.0	0.0004230984417815	True	loss	0.0	17
top	P5	GFP	minus10	6	6.570123470864801e-13	[99, 105]	663	14996	1.04	1.0232558139534884	1.9702640855569854e-11	True	loss	0.0167441860465116	22
top	P5	GFP	minus10	6	0.0022795990406266	[114, 120]	15632	27	1.0238095238095235	1.0	0.0118706801931709	True	gain	-0.0238095238095235	23
top	P5	GFP	minus10	6	0.0018085180918769	[121, 127]	1263	14396	1.0162162162162165	1.024390243902439	0.0099031420326406	True	loss	-0.0081740276862225	23
top	P5	GFP	minus35	6	0.0014535107543893	[66, 72]	15636	23	1.0238095238095235	1.0	0.0082241929255012	True	gain	-0.0238095238095235	21
top	P5	GFP	minus35	6	0.0017031114251482	[111, 117]	1431	14228	1.0178571428571428	1.024390243902439	0.009396603945244	True	loss	-0.0065331010452962	23
top	P6	RFP	minus10	6	7.672460648294948e-05	[46, 52]	10911	232	1.818181818181818	1.5773809523809523	0.0006454489172443	True	gain	-0.2408008658008655	27
top	P6	RFP	minus10	6	1.2263365941837558e-13	[49, 55]	669	10474	1.2142857142857142	1.826086956521739	4.059651920226485e-12	True	loss	-0.6118012422360248	27
top	P6	RFP	minus10	6	1.8612593450576277e-41	[51, 57]	958	10185	1.1666666666666667	1.8333333333333333	2.3143171075862897e-39	True	loss	-0.6666666666666665	27
top	P6	RFP	minus10	6	0.0003246411673614	[54, 60]	863	10280	1.875	1.8141780330222543	0.0022986398211228	True	loss	0.0608219669777456	26
top	P6	RFP	minus10	6	2.468445077714178e-10	[67, 73]	996	10147	1.6923076923076923	1.8285714285714283	5.64310897138425e-09	True	loss	-0.136263736263736	24
top	P6	RFP	minus35	6	0.0061237288310577	[42, 48]	11122	21	1.818181818181818	1.3472222222222223	0.0272415092327505	True	gain	-0.4709595959595956	27
top	P6	RFP	minus35	6	7.198491318165403e-16	[43, 49]	11076	67	1.818181818181818	1.0625	2.867024120313064e-14	True	gain	-0.7556818181818179	27
top	P6	RFP	minus35	6	1.0511821235275532e-20	[47, 53]	11095	48	1.818181818181818	1.017496429300143	5.582215068482777e-19	True	gain	-0.800685388881675	27
top	P6	RFP	minus35	6	5.992484144988308e-32	[48, 54]	11050	93	1.818447634237108	1.045045045045045	5.267186926060413e-30	True	gain	-0.7734025891920631	27
top	P6	RFP	minus35	6	2.2114861669823067e-34	[51, 57]	11060	83	1.818447634237108	1.0089285714285714	2.3487825998491248e-32	True	gain	-0.8095190628085367	27
top	P6	RFP	minus35	6	0.0001397398674699	[56, 62]	11098	45	1.818181818181818	1.3672131147540985	0.0010909553512428	True	gain	-0.4509687034277194	25
top	P6	RFP	minus35	6	0.0017212848988876	[72, 78]	10980	163	1.818181818181818	1.6363636363636365	0.0094866058535448	True	gain	-0.1818181818181814	24
top	P8	RFP	minus10	6	1.2502263932956713e-25	[15, 21]	401	8561	1.009493670886076	1.3636363636363635	9.105220218601905e-24	True	loss	-0.3541426927502875	30
top	P8	RFP	minus10	6	3.7271902057944773e-07	[26, 32]	363	8599	1.489795918367347	1.3333333333333333	5.149380940146408e-06	True	loss	0.1564625850340137	29
top	P8	RFP	minus10	6	6.560940717437991e-06	[33, 39]	8949	13	1.3448275862068966	1.0	7.05647168301664e-05	True	gain	-0.3448275862068966	28
top	P8	RFP	minus10	6	0.0005579278780368	[37, 43]	8952	10	1.3448275862068966	1.0039473684210525	0.003670085577073	True	gain	-0.3408802177858441	28
top	P8	RFP	minus10	6	7.941996337308018e-07	[39, 45]	8946	16	1.3395658339696737	1.974465811965812	1.038161469938366e-05	True	gain	0.6348999779961384	28
top	P8	RFP	minus35	6	7.796404313758485e-25	[15, 21]	8892	70	1.356127021235145	1.0	5.161827167732565e-23	True	gain	-0.356127021235145	30
top	P8	RFP	minus35	6	3.944077595334544e-16	[20, 26]	8894	68	1.3529411764705883	1.0	1.6347079334158946e-14	True	gain	-0.3529411764705883	30
top	P8	RFP	minus35	6	1.4435131733917936e-05	[26, 32]	8941	21	1.3388042203985933	1.7983870967741935	0.0001457233694643	True	gain	0.4595828763756002	29
top	P8	RFP	minus35	6	4.658639872368809e-22	[32, 38]	8583	379	1.3636363636363635	1.0833333333333333	2.5537361364877624e-20	True	gain	-0.2803030303030303	28
top	P8	RFP	minus35	6	4.397265689072084e-06	[37, 43]	8948	14	1.3450684837222109	1.0	4.894598358709494e-05	True	gain	-0.3450684837222109	28
top	P8	RFP	minus35	6	0.000183642072344	[43, 49]	8952	10	1.3415071770334928	1.971687089269825	0.001395241855156	True	gain	0.6301799122363323	28
top	P9	GFP	minus10	6	3.879408313473496e-176	[9, 15]	7541	422	1.1385542168674698	2.891497710922172	2.825317654583983e-173	True	gain	1.7529434940547022	31
top	P9	GFP	minus10	6	8.672861566393322e-05	[136, 142]	7950	13	1.1515151515151516	1.981818181818182	0.0007142851092968	True	gain	0.8303030303030303	33
top	P9	GFP	minus10	6	0.001291222099625	[142, 148]	7939	24	1.1523306102835176	1.0750661375661374	0.0074633222946578	True	gain	-0.0772644727173801	33
top	P9	GFP	minus35	6	2.2165965624854305e-17	[116, 122]	617	7346	1.0869565217391304	1.1578947368421053	1.0000185199602413e-15	True	loss	-0.0709382151029749	32
top	P9	GFP	minus35	6	0.0002896613727144	[123, 129]	7939	24	1.1511627906976745	1.6157831172133232	0.0020857255340367	True	gain	0.4646203265156488	32
top	P9	GFP	minus35	6	0.0018634168015613	[132, 138]	490	7473	1.1261943520418995	1.1538461538461535	0.0101709837841108	True	loss	-0.0276518018042539	33
top	P9	GFP	minus35	6	0.0005754685997935	[140, 146]	7933	30	1.1523306102835176	1.0750661375661374	0.0037708726500607	True	gain	-0.0772644727173801	33
top	P12	RFP	minus10	6	3.1227614633286554e-09	[5, 11]	5877	13	3.2091503267973858	1.398148148148148	6.007486015113013e-08	True	gain	-1.8110021786492376	38
top	P12	RFP	minus10	6	4.281706005170045e-64	[7, 13]	270	5620	2.432748538011696	3.2278912837775806	9.095057172648703e-62	True	loss	-0.7951427457658844	38
top	P12	RFP	minus10	6	0.0008064932338269	[9, 15]	5837	53	3.2111111111111112	3.066666666666667	0.0050509858796677	True	gain	-0.1444444444444443	38
top	P12	RFP	minus10	6	6.510546386094559e-14	[11, 17]	5859	31	3.210526315789474	2.338235294117647	2.2127176984206704e-12	True	gain	-0.8722910216718267	38
top	P12	RFP	minus10	6	1.6167436477519278e-14	[12, 18]	5866	24	3.2058823529411766	3.9856205500488624	5.845502919318672e-13	True	gain	0.7797381971076858	38
top	P12	RFP	minus10	6	3.0998983541132575e-05	[14, 20]	5866	24	3.2058823529411766	3.8011849901250825	0.0002905015038468	True	gain	0.5953026371839059	38
top	P12	RFP	minus10	6	6.069716149464187e-06	[24, 30]	5876	14	3.2090527753389915	2.5232679748397384	6.597742628991137e-05	True	gain	-0.685784800499253	37
top	P12	RFP	minus10	6	0.005910728459641	[29, 35]	5871	19	3.208791208791209	2.9846625766871164	0.0264788169483741	True	gain	-0.2241286321040925	37
top	P12	RFP	minus10	6	2.360388991791476e-11	[40, 46]	5847	43	3.2056737588652484	3.8620689655172415	6.108255370636012e-10	True	gain	0.6563952066519931	35
top	P12	RFP	minus10	6	2.8138826986293e-19	[53, 59]	5772	118	3.217391304347826	2.983860153256705	1.3927353395739973e-17	True	gain	-0.2335311510911211	34
top	P12	RFP	minus10	6	4.272944976757625e-05	[55, 61]	5880	10	3.20882598414244	2.093425155925156	0.0003835118572449	True	gain	-1.1154008282172838	34
top	P12	RFP	minus10	6	0.0001495349638886	[58, 64]	5736	154	3.203703703703704	3.391350916231398	0.0011567970347558	True	gain	0.1876472125276937	34
top	P12	RFP	minus35	6	3.335042945626737e-20	[11, 17]	254	5636	2.3076923076923075	3.21875	1.6833711818618916e-18	True	loss	-0.9110576923076924	38
top	P12	RFP	minus35	6	2.3736768862204294e-06	[29, 35]	5872	18	3.2096157103430407	2.8287621359223305	2.8141871548725e-05	True	gain	-0.3808535744207102	37
top	P12	RFP	minus35	6	3.541109665599745e-95	[33, 39]	235	5655	2.1243243243243244	3.2285714285714286	1.5043814229356247e-92	True	loss	-1.1042471042471045	36
top	P12	RFP	minus35	6	0.0002046135964277	[40, 46]	5662	228	3.2130388585306617	3.083333333333333	0.0015407978058913	True	gain	-0.1297055251973287	35
top	P12	RFP	minus35	6	2.967953468922214e-15	[50, 56]	472	5418	3.0	3.2198122358470096	1.1462596048913216e-13	True	loss	-0.2198122358470096	34
top	P12	RFP	minus35	6	0.0001290257823275	[51, 57]	5878	12	3.2090527753389915	2.8873207885304657	0.0010198037803187	True	gain	-0.3217319868085257	34
top	P13	RFP	minus10	6	2.700758795490869e-08	[6, 12]	5312	13	1.625	2.969270166453265	4.574241973226728e-07	True	gain	1.3442701664532648	42
top	P13	RFP	minus10	6	4.7845383661906315e-09	[9, 15]	5308	17	1.625	2.9611895161290325	8.902035252131329e-08	True	gain	1.3361895161290325	42
top	P13	RFP	minus10	6	0.0003347748169321	[13, 19]	5311	14	1.6294779938587514	1.0199654278305963	0.0023593932176521	True	gain	-0.6095125660281551	42
top	P13	RFP	minus10	6	2.2918375498076077e-10	[30, 36]	5280	45	1.6363636363636365	1.024390243902439	5.262967490504138e-09	True	gain	-0.6119733924611974	40
top	P13	RFP	minus35	6	6.051178408808414e-12	[13, 19]	5290	35	1.6355731225296446	1.0	1.6408993366013454e-10	True	gain	-0.6355731225296446	42
top	P13	RFP	minus35	6	0.0066363446322839	[20, 26]	5305	20	1.625	1.9722222222222223	0.0292412142916018	True	gain	0.3472222222222223	41
top	P13	RFP	minus35	6	1.6029067719635037e-07	[32, 38]	5296	29	1.6326950124418478	1.0212121212121212	2.3280965024130887e-06	True	gain	-0.6114828912297265	40
top	P16	RFP	minus10	6	2.9265668194679564e-14	[22, 28]	219	3993	1.0086206896551724	1.1	1.0289405272860442e-12	True	loss	-0.0913793103448277	47
top	P16	RFP	minus10	6	0.0081756194451085	[27, 33]	155	4057	1.0446428571428572	1.0918367346938775	0.0347907411779325	True	loss	-0.0471938775510203	46
top	P16	RFP	minus10	6	0.0008201872497451	[30, 36]	4190	22	1.0909090909090908	1.0	0.0051241600480398	True	gain	-0.0909090909090908	45
top	P16	RFP	minus10	6	0.0045138065068266	[56, 62]	246	3966	1.1410714285714287	1.0886586361780315	0.0212478167791338	True	loss	0.0524127923933972	43
top	P16	RFP	minus10	6	0.0111867801671711	[58, 64]	4201	11	1.0909090909090908	1.0	0.0450831662389235	True	gain	-0.0909090909090908	43
top	P16	RFP	minus35	6	2.849698845924969e-22	[20, 26]	413	3799	1.0116959064327486	1.1071428571428572	1.614196079613943e-20	True	loss	-0.0954469507101085	47
top	P16	RFP	minus35	6	1.2644569943471365e-07	[21, 27]	4168	44	1.0918367346938775	1.0	1.8523568267763511e-06	True	gain	-0.0918367346938775	47
top	P16	RFP	minus35	6	0.0001185862111974	[22, 28]	4181	31	1.0909090909090908	1.0	0.0009520511884792	True	gain	-0.0909090909090908	47
top	P16	RFP	minus35	6	2.4363283608811213e-23	[61, 67]	419	3793	1.0133843212237097	1.105263157894737	1.478619283782376e-21	True	loss	-0.0918788366710272	43
top	P16	RFP	minus35	6	0.0018312235390059	[63, 69]	4199	13	1.0909090909090908	1.0	0.0100167141650773	True	gain	-0.0909090909090908	43
top	P19	GFP	minus10	6	0.0002796644488448	[99, 105]	3445	11	1.5584415584415583	2.508849557522124	0.0020280645237706	True	gain	0.9504079990805658	51
top	P19	GFP	minus10	6	2.8618349526602206e-10	[102, 108]	225	3231	1.2608695652173914	1.5918367346938775	6.484282039405246e-09	True	loss	-0.3309671694764862	52
top	P19	GFP	minus10	6	3.0459270706838856e-21	[104, 110]	224	3232	1.21875	1.6082474226804124	1.6345406532996262e-19	True	loss	-0.3894974226804124	52
top	P19	GFP	minus35	6	6.020916164963025e-15	[76, 82]	383	3073	1.2727272727272727	1.606837606837607	2.273676341406037e-13	True	loss	-0.3341103341103342	49
top	P19	GFP	minus35	6	0.0006276204778338	[86, 92]	410	3046	1.451415094339623	1.5806451612903225	0.0040655771232486	True	loss	-0.1292300669506996	50
top	P20	GFP	minus10	6	8.333286611391022e-07	[46, 52]	2699	86	2.6666666666666665	3.236706349206349	1.0809947874013086e-05	True	gain	0.5700396825396825	56
top	P20	GFP	minus35	6	3.3104811758380422e-09	[21, 27]	2762	23	2.6666666666666665	3.616	6.297325759112813e-08	True	gain	0.9493333333333336	54
top	P20	GFP	minus35	6	0.0001227968807272	[51, 57]	158	2627	2.521101819970487	2.6666666666666665	0.0009792275141954	True	loss	-0.1455648466961796	56
top	P20	GFP	minus35	6	0.0088447049660175	[95, 101]	2766	19	2.6666666666666665	2.0	0.0370947154105149	True	gain	-0.6666666666666665	58
top	P20	GFP	minus35	6	4.5553937400959904e-05	[122, 128]	252	2533	2.5	2.6828528072837634	0.0004060034490735	True	loss	-0.1828528072837634	59
top	P20	RFP	minus10	6	9.030718839828259e-10	[46, 52]	2699	86	3.4838709677419355	3.0	1.8714879937172543e-08	True	gain	-0.4838709677419355	62
top	P20	RFP	minus10	6	7.332624265376708e-07	[49, 55]	2773	12	3.47345473198256	2.388319088319088	9.645610087616956e-06	True	gain	-1.085135643663472	62
top	P20	RFP	minus35	6	7.819486344056853e-05	[45, 51]	2768	17	3.4732138524777665	2.8	0.0006545770341872	True	gain	-0.6732138524777667	62
top	P20	RFP	minus35	6	2.570008365208434e-26	[51, 57]	158	2627	3.0545412311265965	3.5	1.926750389093029e-24	True	loss	-0.4454587688734035	61
top	P22	GFP	minus10	6	4.420856853715695e-08	[111, 117]	2537	25	2.083333333333333	1.1875	7.287068950024896e-07	True	gain	-0.895833333333333	65
top	P22	GFP	minus10	6	0.0010015841149954	[129, 135]	2477	85	2.08	1.6666666666666667	0.006049852865221	True	gain	-0.4133333333333333	67
top	P22	GFP	minus35	6	6.348217265333718e-37	[110, 116]	279	2283	1.318181818181818	2.206896551724138	7.191824804149176e-35	True	loss	-0.88871473354232	65
bottom	P1	GFP	minus10	6	4.417003418313384e-18	[26, 32]	62687	130	1.0545454545454545	1.3333333333333333	2.0849892061631142e-16	True	gain	0.2787878787878788	5
bottom	P1	GFP	minus10	6	5.707906513768824e-07	[40, 46]	61692	1125	1.0555555555555556	1.032967032967033	7.637508505825057e-06	True	gain	-0.0225885225885225	4
bottom	P1	GFP	minus10	6	0.0034319595339574	[42, 48]	62659	158	1.055045871559633	1.0280398322851152	0.0167267014379682	True	gain	-0.0270060392745177	4
bottom	P1	GFP	minus10	6	0.000848287976744	[69, 75]	62620	197	1.055045871559633	1.0284090909090908	0.0052738684212694	True	gain	-0.026636780650542	3
bottom	P1	GFP	minus10	6	5.656331406774106e-13	[82, 88]	62246	571	1.0555555555555556	1.024390243902439	1.716427232841333e-11	True	gain	-0.0311653116531165	1
bottom	P1	GFP	minus10	6	1.6323125358700092e-06	[83, 89]	62532	285	1.055302983337122	1.028301886792453	2.0197886669575988e-05	True	gain	-0.0270010965446689	1
bottom	P1	GFP	minus10	6	1.6924577058357597e-06	[85, 91]	62502	315	1.0552740789775186	1.024390243902439	2.084094054190991e-05	True	gain	-0.0308838350750795	1
bottom	P1	GFP	minus35	6	0.0014679692893518	[34, 40]	62729	88	1.0547945205479452	1.153125	0.0082967931675337	True	gain	0.0983304794520547	4
bottom	P1	GFP	minus35	6	0.0012943863879902	[66, 72]	62794	23	1.054945054945055	1.0	0.0074670869264948	True	gain	-0.0549450549450549	3
bottom	P1	GFP	minus35	6	1.7988649650323812e-34	[67, 73]	4196	58621	1.032258064516129	1.0566037735849056	1.9511943812202296e-32	True	loss	-0.0243457090687766	3
bottom	P1	GFP	minus35	6	0.0049955636716072	[70, 76]	62427	390	1.0551181102362204	1.0388386123680242	0.0230265674483304	True	gain	-0.0162794978681961	2
bottom	P1	GFP	minus35	6	5.813344717169062e-14	[81, 87]	62434	383	1.0555555555555556	1.0192307692307692	1.98902223947167e-12	True	gain	-0.0363247863247864	1
bottom	P1	GFP	minus35	6	3.6575603838261285e-34	[82, 88]	6438	56379	1.0333333333333334	1.057471264367816	3.729248567349121e-32	True	loss	-0.0241379310344824	1
bottom	P1	GFP	minus35	6	0.0026075529141723	[83, 89]	62772	45	1.054945054945055	1.0	0.0133466915225405	True	gain	-0.0549450549450549	1
bottom	P1	GFP	minus35	6	0.0001793803298665	[86, 92]	62790	27	1.054945054945055	1.0	0.0013648968979991	True	gain	-0.0549450549450549	1
bottom	P1	GFP	minus35	6	6.882490595304028e-09	[87, 93]	5156	57661	1.039708819510144	1.0555555555555556	1.2486454467921686e-07	True	loss	-0.0158467360454115	1
bottom	P1	GFP	minus35	6	0.000406463515591	[91, 97]	62462	355	1.0551181102362204	1.0272727272727271	0.0028154225577213	True	gain	-0.0278453829634932	1
bottom	P1	RFP	minus10	6	3.783927872143321e-45	[112, 118]	62589	228	1.0552147239263805	1.5	5.845595240056561e-43	True	gain	0.4447852760736195	7
bottom	P1	RFP	minus10	6	8.643137149428215e-113	[114, 120]	62450	367	1.0545454545454545	1.8333333333333333	4.4062713187785044e-110	True	gain	0.7787878787878788	7
bottom	P1	RFP	minus10	6	5.227544071420489e-05	[119, 125]	62605	212	1.0555555555555556	1.023645503630609	0.0004574373672627	True	gain	-0.0319100519249466	8
bottom	P1	RFP	minus10	6	6.437715363936468e-08	[122, 128]	62538	279	1.0555555555555556	1.0246913580246917	1.0067322983235618e-06	True	gain	-0.0308641975308638	8
bottom	P1	RFP	minus10	6	0.0010352769631292	[130, 136]	62798	19	1.0555555555555556	1.0	0.0061855640165355	True	gain	-0.0555555555555555	9
bottom	P1	RFP	minus10	6	7.220232392329137e-211	[131, 137]	3144	59673	1.0	1.0603337612323491	9.202186184023484e-208	True	loss	-0.0603337612323491	9
bottom	P1	RFP	minus35	6	2.834689618562922e-44	[107, 113]	62689	128	1.0555555555555556	1.8	4.2503669633628745e-42	True	gain	0.7444444444444445	6
bottom	P1	RFP	minus35	6	2.2145613183288004e-16	[111, 117]	62514	303	1.0555555555555556	1.0	9.487255126756492e-15	True	gain	-0.0555555555555555	6
bottom	P1	RFP	minus35	6	9.871597509721008e-05	[117, 123]	62521	296	1.0555555555555556	1.1143790849673203	0.0008052064656729	True	gain	0.0588235294117647	8
bottom	P1	RFP	minus35	6	2.49721349749436e-05	[118, 124]	62787	30	1.0555555555555556	1.4432013769363166	0.0002379587740229	True	gain	0.387645821380761	8
bottom	P1	RFP	minus35	6	0.0003165686310227	[119, 125]	62795	22	1.0555555555555556	1.0	0.0022477254609383	True	gain	-0.0555555555555555	8
bottom	P1	RFP	minus35	6	1.568863412410577e-09	[120, 126]	7956	54861	1.0369516982420208	1.0576923076923077	3.1738355859004454e-08	True	loss	-0.0207406094502868	8
bottom	P1	RFP	minus35	6	4.4268188162878616e-30	[130, 136]	62493	324	1.0555555555555556	1.0	3.639987471844438e-28	True	gain	-0.0555555555555555	9
bottom	P1	RFP	minus35	6	9.330132132198465e-34	[131, 137]	62573	244	1.0555555555555556	1.0	8.80833585369403e-32	True	gain	-0.0555555555555555	9
bottom	P2	GFP	minus10	6	0.0027422301054361	[15, 21]	29528	106	1.0377358490566038	1.0208423795049932	0.0139519851072986	True	gain	-0.0168934695516105	13
bottom	P2	GFP	minus10	6	3.8521129512724657e-22	[63, 69]	29474	160	1.0382259273136003	1.0	2.134573024520329e-20	True	gain	-0.0382259273136003	12
bottom	P2	GFP	minus10	6	8.858940296834273e-13	[66, 72]	29542	92	1.037858312858313	1.0	2.6257486996082048e-11	True	gain	-0.0378583128583129	12
bottom	P2	GFP	minus10	6	0.0001406662612359	[70, 76]	29026	608	1.037037037037037	1.0576976421636617	0.0010948345034818	True	gain	0.0206606051266247	12
bottom	P2	GFP	minus10	6	1.9665551755748588e-07	[82, 88]	29475	159	1.0377358490566038	1.0	2.8240840239663748e-06	True	gain	-0.0377358490566037	11
bottom	P2	GFP	minus10	6	2.06699564574292e-13	[105, 111]	29465	169	1.0379746835443038	1.0	6.627386038992079e-12	True	gain	-0.0379746835443037	10
bottom	P2	GFP	minus10	6	0.0015857674392845	[107, 113]	1497	28137	1.0311004784688995	1.0380952380952382	0.0088545919008459	True	loss	-0.0069947596263386	10
bottom	P2	GFP	minus10	6	1.4114609013706239e-09	[108, 114]	29506	128	1.0373673103470162	1.161111111111111	2.8667839343376262e-08	True	gain	0.1237438007640947	10
bottom	P2	GFP	minus35	6	1.7786893283564415e-10	[11, 17]	2114	27520	1.0454545454545454	1.037037037037037	4.159522108239054e-09	True	loss	0.0084175084175084	13
bottom	P2	GFP	minus35	6	0.0005198966155953	[17, 23]	1709	27925	1.0277777777777777	1.0384615384615383	0.0034691530710796	True	loss	-0.0106837606837606	13
bottom	P2	GFP	minus35	6	0.0003451826372596	[61, 67]	29557	77	1.0377358490566038	1.0030487804878048	0.0024205516984173	True	gain	-0.0346870685687989	12
bottom	P2	GFP	minus35	6	2.0307741817024505e-05	[62, 68]	29279	355	1.037037037037037	1.0677966101694916	0.0001975741751587	True	gain	0.0307595731324545	12
bottom	P2	GFP	minus35	6	3.8950948281599706e-05	[65, 71]	2859	26775	1.0298013245033113	1.0384615384615383	0.0003533308440206	True	loss	-0.008660213958227	12
bottom	P2	GFP	minus35	6	0.0021046066183428	[66, 72]	29520	114	1.0377358490566038	1.0	0.0111415208102924	True	gain	-0.0377358490566037	12
bottom	P2	GFP	minus35	6	7.729856168572272e-05	[75, 81]	29610	24	1.037593984962406	1.0	0.0006492060419667	True	gain	-0.037593984962406	11
bottom	P3	GFP	minus10	6	7.321045778142338e-06	[0, 6]	19902	80	1.03125	1.0	7.791793606883015e-05	True	gain	-0.03125	16
bottom	P3	GFP	minus10	6	4.59197434168994e-08	[6, 12]	19848	134	1.03125	1.0	7.503168331389523e-07	True	gain	-0.03125	16
bottom	P3	GFP	minus10	6	0.0001923574261731	[16, 22]	19930	52	1.03125	1.0	0.0014527972720451	True	gain	-0.03125	15
bottom	P3	GFP	minus10	6	9.679037236114777e-13	[27, 33]	19492	490	1.0304602144754096	1.063302925299955	2.835846656880065e-11	True	gain	0.0328427108245454	14
bottom	P3	GFP	minus10	6	1.3585195078911456e-05	[32, 38]	19932	50	1.03125	1.0	0.000137688517917	True	gain	-0.03125	14
bottom	P3	GFP	minus35	6	8.307174593605594e-05	[4, 10]	19890	92	1.03125	1.0	0.0006874996116591	True	gain	-0.03125	16
bottom	P3	GFP	minus35	6	0.002082869737097	[15, 21]	19722	260	1.0310211173483026	1.0526315789473684	0.0110609061663755	True	gain	0.0216104615990657	15
bottom	P3	GFP	minus35	6	0.0002059044932594	[32, 38]	19934	48	1.03125	1.0	0.0015482317207026	True	gain	-0.03125	14
bottom	P3	GFP	minus35	6	0.0009287884983065	[33, 39]	19937	45	1.03125	1.0	0.0056910622167867	True	gain	-0.03125	14
bottom	P3	RFP	minus10	6	7.223933019045854e-29	[77, 83]	19934	48	1.0	1.2566287878787878	5.6657862355531936e-27	True	gain	0.2566287878787878	18
bottom	P3	RFP	minus10	6	3.988560040813178e-07	[90, 96]	1148	18834	1.0	1.0	5.495588942720427e-06	True	loss	0.0	20
bottom	P3	RFP	minus10	6	0.0005503467760556	[92, 98]	19805	177	1.0	1.0	0.0036389985270187	True	gain	0.0	20
bottom	P3	RFP	minus35	6	1.1678188105569114e-31	[67, 73]	19915	67	1.0	1.5	1.0090746264778195e-29	True	gain	0.5	17
bottom	P3	RFP	minus35	6	4.566120333742248e-24	[77, 83]	19949	33	1.0	1.3658536585365857	2.946592590052909e-22	True	gain	0.3658536585365857	18
bottom	P5	GFP	minus10	6	0.0090931845820286	[22, 28]	1300	14359	1.016620626151013	1.024390243902439	0.0379353968896741	True	loss	-0.0077696177514261	23
bottom	P5	GFP	minus10	6	0.0014118834046736	[24, 30]	15530	129	1.0236686390532543	1.062937062937063	0.0080242827168628	True	gain	0.0392684238838085	23
bottom	P5	GFP	minus10	6	0.0055248693103252	[44, 50]	15569	90	1.0238095238095235	1.0017182130584192	0.0249475498175711	True	gain	-0.0220913107511042	22
bottom	P5	GFP	minus10	6	0.0067106075239337	[49, 55]	15588	71	1.0239520958083832	1.0	0.029479726755093	True	gain	-0.0239520958083832	22
bottom	P5	GFP	minus10	6	0.0046188817405967	[52, 58]	15639	20	1.0238095238095235	1.0	0.0215830056036315	True	gain	-0.0238095238095235	22
bottom	P5	GFP	minus10	6	0.0033757760908667	[86, 92]	15577	82	1.0238095238095235	1.0522108843537414	0.0165318986659351	True	gain	0.0284013605442179	21
bottom	P5	GFP	minus10	6	0.0009219232700782	[87, 93]	15628	31	1.0238095238095235	1.0	0.0056557940202872	True	gain	-0.0238095238095235	21
bottom	P5	GFP	minus35	6	0.0002326451144646	[33, 39]	1466	14193	1.0174827312182897	1.0245398773006136	0.0017213712533244	True	loss	-0.0070571460823238	23
bottom	P5	GFP	minus35	6	0.0014033544680712	[47, 53]	1048	14611	1.025263269864908	1.0238095238095235	0.0080025739130055	True	loss	0.0014537460553845	22
bottom	P5	GFP	minus35	6	9.908478193088953e-13	[48, 54]	784	14875	1.038817536055105	1.0232558139534884	2.8700807857026978e-11	True	loss	0.0155617221016166	22
bottom	P5	GFP	minus35	6	7.341107716742602e-07	[77, 83]	15544	115	1.0240963855421688	1.0	9.645610087616956e-06	True	gain	-0.0240963855421687	21
bottom	P5	GFP	minus35	6	2.0506684238275986e-13	[81, 87]	15540	119	1.0243347622909666	1.0	6.61665039536272e-12	True	gain	-0.0243347622909666	21
bottom	P6	RFP	minus10	6	0.005143781791007	[68, 74]	11100	43	1.818181818181818	1.5394736842105263	0.0236456263034749	True	gain	-0.2787081339712915	24
bottom	P6	RFP	minus10	6	1.6871792079070166e-25	[76, 82]	11080	63	1.8148148148148149	2.7871720116618075	1.1946166113763849e-23	True	gain	0.9723571968469926	24
bottom	P6	RFP	minus10	6	1.1432869048387552e-27	[92, 98]	930	10213	1.263768115942029	1.8333333333333333	8.699218866967126e-26	True	loss	-0.5695652173913042	27
bottom	P6	RFP	minus10	6	3.220143972800473e-72	[94, 100]	934	10209	1.1	1.8333333333333333	8.208146986668407e-70	True	loss	-0.7333333333333332	27
bottom	P6	RFP	minus10	6	1.159950015181499e-232	[97, 103]	588	10555	1.024985174318799	1.8461538461538465	2.956712588697641e-229	True	loss	-0.8211686718350475	27
bottom	P6	RFP	minus35	6	0.0045651382452766	[72, 78]	11112	31	1.818181818181818	2.0	0.0214300872692634	True	gain	0.1818181818181821	24
bottom	P6	RFP	minus35	6	6.8688648235499694e-09	[73, 79]	11107	36	1.818181818181818	1.032249742002064	1.2486454467921686e-07	True	gain	-0.7859320761797539	24
bottom	P6	RFP	minus35	6	3.149726747460415e-30	[74, 80]	982	10161	1.5	1.8333333333333333	2.6323454030415077e-28	True	loss	-0.3333333333333332	24
bottom	P6	RFP	minus35	6	1.4855270959255274e-10	[86, 92]	11070	73	1.8153021442495128	2.0	3.5388865116954853e-09	True	gain	0.1846978557504872	25
bottom	P6	RFP	minus35	6	0.0020625686561539	[87, 93]	10969	174	1.818181818181818	1.6	0.0109759655627062	True	gain	-0.2181818181818178	25
bottom	P6	RFP	minus35	6	2.121730285166809e-22	[97, 103]	11099	44	1.818181818181818	1.0085367625690207	1.2291569311114083e-20	True	gain	-0.8096450556127972	27
bottom	P6	RFP	minus35	6	2.071712028240773e-42	[102, 108]	706	10437	1.4253968253968257	1.8333333333333333	2.8544832216139083e-40	True	loss	-0.4079365079365076	27
bottom	P8	RFP	minus10	6	4.583019389458886e-08	[104, 110]	8944	18	1.3392859812152769	1.9803499894581489	7.503168331389523e-07	True	gain	0.641064008242872	28
bottom	P8	RFP	minus10	6	6.861040686053028e-24	[109, 115]	666	8296	1.0581473968897903	1.375	4.372198177187294e-22	True	loss	-0.3168526031102097	28
bottom	P8	RFP	minus10	6	4.02048722995276e-74	[128, 134]	955	8007	1.0042194092827004	1.3846153846153846	1.0787602051736404e-71	True	loss	-0.3803959753326842	30
bottom	P8	RFP	minus10	6	3.2285808641737547e-233	[131, 137]	689	8273	1.0	1.4	1.6459305245557804e-229	True	loss	-0.3999999999999999	30
bottom	P8	RFP	minus10	6	1.1774242352734378e-10	[133, 139]	8730	232	1.3571428571428572	1.1666666666666667	2.844790877452126e-09	True	gain	-0.1904761904761904	30
bottom	P8	RFP	minus35	6	4.927061240463015e-26	[103, 109]	546	8416	1.6666666666666667	1.3333333333333333	3.64031278317108e-24	True	loss	0.3333333333333335	28
bottom	P8	RFP	minus35	6	1.781146172477282e-33	[108, 114]	8854	108	1.3333333333333333	2.2414724494520764	1.650960579507124e-31	True	gain	0.9081391161187432	28
bottom	P8	RFP	minus35	6	6.115228921376963e-10	[109, 115]	8946	16	1.3392859812152769	2.139611526826939	1.2935865992190773e-08	True	gain	0.800325545611662	28
bottom	P8	RFP	minus35	6	0.0002397071272389	[118, 124]	8932	30	1.339025170066259	1.805555555555556	0.001758312136207	True	gain	0.4665303854892966	29
bottom	P8	RFP	minus35	6	6.757797315723393e-22	[125, 131]	8759	203	1.3571428571428572	1.0	3.665026671867857e-20	True	gain	-0.3571428571428572	30
bottom	P8	RFP	minus35	6	1.9710866937056442e-14	[131, 137]	8918	44	1.3517812500000002	1.001670119361953	7.076478848247445e-13	True	gain	-0.3501111306380471	30
bottom	P9	GFP	minus10	6	9.733365550525908e-12	[4, 10]	7940	23	1.1505304356782369	2.7942601565411853	2.5710205998228535e-10	True	gain	1.6437297208629484	33
bottom	P9	GFP	minus10	6	3.3127040053822146e-07	[5, 11]	545	7418	1.1132075471698113	1.1571428571428573	4.601679841808864e-06	True	loss	-0.0439353099730459	33
bottom	P9	GFP	minus35	6	6.574226930489205e-07	[3, 9]	706	7257	1.1153846153846154	1.1568926123381569	8.750759501732106e-06	True	loss	-0.0415079969535414	33
bottom	P9	GFP	minus35	6	0.0002355185869576	[4, 10]	7880	83	1.152941176470588	1.0827586206896551	0.0017375886487841	True	gain	-0.0701825557809328	33
bottom	P9	GFP	minus35	6	2.3685823626731828e-08	[138, 144]	7846	117	1.15	1.4137931034482758	4.0520244580227803e-07	True	gain	0.2637931034482759	31
bottom	P9	GFP	minus35	6	9.664870437929452e-85	[139, 145]	958	7005	1.5588235294117647	1.1363636363636365	3.2847672995042897e-82	True	loss	0.4224598930481282	31
bottom	P12	RFP	minus10	6	6.100582649516732e-10	[90, 96]	219	5671	3.0238589211618256	3.216216216216216	1.2935865992190773e-08	True	loss	-0.1923572950543901	34
bottom	P12	RFP	minus10	6	0.0001405784032466	[96, 102]	5880	10	3.208907991687134	2.8596061792863363	0.0010948345034818	True	gain	-0.3493018124007978	34
bottom	P12	RFP	minus10	6	4.967853609502844e-05	[119, 125]	5878	12	3.208907991687134	2.603027278280172	0.0004359056402968	True	gain	-0.6058807134069619	37
bottom	P12	RFP	minus10	6	1.6005304559703629e-93	[134, 140]	198	5692	1.8143905360886488	3.225806451612903	6.276541741951468e-91	True	loss	-1.4114159155242545	38
bottom	P12	RFP	minus10	6	1.6167436477519278e-14	[136, 142]	5866	24	3.2058823529411766	3.9856205500488624	5.845502919318672e-13	True	gain	0.7797381971076858	38
bottom	P12	RFP	minus35	6	2.8752288407077325e-06	[92, 98]	5878	12	3.2090527753389915	2.146567009048667	3.346556308202744e-05	True	gain	-1.0624857662903249	34
bottom	P12	RFP	minus35	6	1.4364691915662714e-25	[93, 99]	5712	178	3.2214409293129016	2.990797804270223	1.0314253434654721e-23	True	gain	-0.2306431250426786	34
bottom	P12	RFP	minus35	6	1.4492110989370858e-23	[94, 100]	470	5420	2.980804597701149	3.222924600152324	9.121084175779336e-22	True	loss	-0.2421200024511747	34
bottom	P12	RFP	minus35	6	1.0222463537657523e-06	[96, 102]	541	5349	3.4680851063829787	3.2	1.3093999777632678e-05	True	loss	0.2680851063829785	34
bottom	P12	RFP	minus35	6	2.8348328383137896e-69	[110, 116]	152	5738	1.649145299145299	3.2220727788986028	6.283468612923347e-67	True	loss	-1.5729274797533035	36
bottom	P13	RFP	minus10	6	8.890517185055406e-77	[113, 119]	414	4911	1.0226418318523582	1.6862745098039216	2.517992033856248e-74	True	loss	-0.6636326779515633	40
bottom	P13	RFP	minus10	6	2.816395878531509e-13	[124, 130]	5281	44	1.6176470588235294	2.0	8.808580483897934e-12	True	gain	0.3823529411764705	41
bottom	P13	RFP	minus10	6	0.0003347748169321	[130, 136]	5311	14	1.6294779938587514	1.0199654278305963	0.0023593932176521	True	gain	-0.6095125660281551	42
bottom	P13	RFP	minus10	6	1.277356771894096e-05	[134, 140]	5265	60	1.619047619047619	1.9466981132075472	0.0001297204148031	True	gain	0.3276504941599281	42
bottom	P13	RFP	minus35	6	9.215980230220993e-08	[110, 116]	5282	43	1.6355731225296446	1.0299295774647887	1.3983055718353162e-06	True	gain	-0.6056435450648558	40
bottom	P13	RFP	minus35	6	1.0555498019167342e-157	[111, 117]	544	4781	1.007660508505579	1.721122112211221	6.726491112714389e-155	True	loss	-0.713461603705642	40
bottom	P13	RFP	minus35	6	1.8026377532642799e-16	[112, 118]	5249	76	1.64	1.0194247996228194	7.788006157746863e-15	True	gain	-0.6205752003771805	40
bottom	P13	RFP	minus35	6	0.000655253535005	[123, 129]	5300	25	1.625	2.0	0.0041965860822305	True	gain	0.375	41
bottom	P13	RFP	minus35	6	0.0066363446322839	[124, 130]	5305	20	1.625	1.9722222222222223	0.0292412142916018	True	gain	0.3472222222222223	41
bottom	P16	RFP	minus10	6	5.583879935296912e-43	[84, 90]	484	3728	1.0	1.1154957759004	7.90739441948435e-41	True	loss	-0.1154957759004	43
bottom	P16	RFP	minus10	6	0.0034123208562807	[119, 125]	4189	23	1.0909090909090908	1.0	0.0166543172004346	True	gain	-0.0909090909090908	46
bottom	P16	RFP	minus10	6	7.79361279713974e-34	[126, 132]	4163	49	1.0869565217391304	3.077039274924472	7.64073808458046e-32	True	gain	1.9900827531853416	47
bottom	P16	RFP	minus35	6	0.0010169742058338	[78, 84]	4090	122	1.0913729128014842	1.0429512516469035	0.0061282913727431	True	gain	-0.0484216611545806	43
bottom	P16	RFP	minus35	6	0.0058657119461505	[82, 88]	4198	14	1.0909090909090908	1.0	0.026337149495907	True	gain	-0.0909090909090908	43
bottom	P16	RFP	minus35	6	4.3252505345213956e-17	[103, 109]	437	3775	1.017391304347826	1.105263157894737	1.900873036637076e-15	True	loss	-0.0878718535469109	44
bottom	P16	RFP	minus35	6	0.0002905821192983	[118, 124]	4193	19	1.0909090909090908	1.0	0.0020894042936286	True	gain	-0.0909090909090908	46
bottom	P16	RFP	minus35	6	7.051728892059725e-05	[119, 125]	4190	22	1.0909090909090908	1.0	0.0005991618981953	True	gain	-0.0909090909090908	46
bottom	P16	RFP	minus35	6	0.0060485802890882	[121, 127]	4198	14	1.0909090909090908	1.0036958817317845	0.026930709444342	True	gain	-0.0872132091773063	46
bottom	P16	RFP	minus35	6	2.18712412302986e-25	[124, 130]	418	3794	1.0076090306672831	1.108108108108108	1.50675118637922e-23	True	loss	-0.1004990774408247	47
bottom	P19	GFP	minus10	6	3.28432153911487e-51	[39, 45]	3358	98	1.5362926829268293	3.936762600582514	5.773610760830209e-49	True	gain	2.400469917655685	52
bottom	P19	GFP	minus10	6	0.0011271522089778	[41, 47]	154	3302	1.301860420281473	1.576638878363016	0.0066200713840654	True	loss	-0.2747784580815431	52
bottom	P19	GFP	minus10	6	6.677221498871063e-14	[44, 50]	233	3223	1.2307692307692308	1.6016949152542372	2.254336106042694e-12	True	loss	-0.3709256844850064	51
bottom	P19	GFP	minus10	6	0.00042275015883	[69, 75]	142	3314	1.3094752929190014	1.5759222661396572	0.002900646446454	True	loss	-0.2664469732206558	49
bottom	P19	GFP	minus10	6	9.512498744841604e-05	[124, 130]	179	3277	1.8928571428571428	1.5419847328244274	0.0007796578553247	True	loss	0.3508724100327154	48
bottom	P19	GFP	minus35	6	0.002358434968777	[40, 46]	3431	25	1.567901234567901	1.2692307692307692	0.0122063974323097	True	gain	-0.2986704653371319	52
bottom	P19	GFP	minus35	6	0.0002613345441877	[58, 64]	396	3060	1.4433760683760684	1.5806451612903225	0.0019059849875091	True	loss	-0.1372690929142541	50
bottom	P19	GFP	minus35	6	5.4891694639165856e-05	[68, 74]	3408	48	1.5714285714285714	1.2428337428337428	0.0004775390089939	True	gain	-0.3285948285948286	49
bottom	P20	GFP	minus10	6	0.0054684826947684	[18, 24]	190	2595	2.9145454545454546	2.661290322580645	0.0247532203938832	True	loss	0.2532551319648095	59
bottom	P20	GFP	minus10	6	8.09058929641286e-06	[109, 115]	2765	20	2.6666666666666665	3.302428186457199	8.52186451097371e-05	True	gain	0.6357615197905324	55
bottom	P20	GFP	minus35	6	3.333698090406053e-09	[22, 28]	2725	60	2.6666666666666665	3.5098426722467644	6.317915563156156e-08	True	gain	0.8431760055800979	59
bottom	P20	GFP	minus35	6	4.5480485193756415e-10	[49, 55]	228	2557	2.333333333333333	2.6923076923076925	9.908526218708131e-09	True	loss	-0.3589743589743595	58
bottom	P20	GFP	minus35	6	2.857052958570744e-09	[50, 56]	143	2642	2.1666666666666665	2.677444589308996	5.538120145548919e-08	True	loss	-0.5107779226423297	57
bottom	P20	GFP	minus35	6	3.95635340184229e-12	[92, 98]	331	2454	2.4	2.718563400070249	1.1082137166259335e-10	True	loss	-0.3185634000702491	56
bottom	P20	GFP	minus35	6	1.6687151072404511e-06	[93, 99]	208	2577	2.5	2.689655172413793	2.0598328369762278e-05	True	loss	-0.1896551724137931	56
bottom	P20	GFP	minus35	6	2.0145273895194288e-29	[108, 114]	229	2556	3.287292817679558	2.6	1.630168354249214e-27	True	loss	0.6872928176795581	55
bottom	P20	GFP	minus35	6	1.5487541734401677e-13	[132, 138]	2724	61	2.653453689167975	3.4494773519163764	5.029011959361768e-12	True	gain	0.7960236627484014	54
bottom	P20	RFP	minus10	6	0.0083789806670198	[97, 103]	2771	14	3.47345473198256	3.022916171460265	0.0355246258838363	True	gain	-0.4505385605222951	62
bottom	P20	RFP	minus10	6	0.0074883951143723	[109, 115]	2765	20	3.472972972972973	3.0	0.0323250112557747	True	gain	-0.4729729729729728	63
bottom	P20	RFP	minus10	6	0.0002573318417102	[122, 128]	2772	13	3.4726895769942128	2.9473684210526314	0.0018794809871613	True	gain	-0.5253211559415814	64
bottom	P20	RFP	minus10	6	0.0028750868157027	[123, 129]	2765	20	3.473684210526316	3.0519079685746355	0.0144977176918421	True	gain	-0.4217762419516804	64
bottom	P20	RFP	minus35	6	1.013510497731611e-28	[88, 94]	2599	186	3.5	3.055620649016061	7.828600783993565e-27	True	gain	-0.4443793509839389	60
bottom	P20	RFP	minus35	6	9.032546932832296e-51	[92, 98]	331	2454	3.0642857142857145	3.540695409721795	1.5349308087859683e-48	True	loss	-0.4764096954360806	61
bottom	P20	RFP	minus35	6	1.6306223219580828e-32	[93, 99]	208	2577	3.0486220472440944	3.501152073732719	1.4584057188319836e-30	True	loss	-0.4525300264886245	61
bottom	P20	RFP	minus35	6	0.0010361851059477	[94, 100]	2775	10	3.472972972972973	3.0301478953356087	0.0061855640165355	True	gain	-0.4428250776373641	61
bottom	P20	RFP	minus35	6	2.2805056642500226e-23	[108, 114]	229	2556	3.0	3.5	1.4007250453429657e-21	True	loss	-0.5	63
bottom	P22	GFP	minus10	6	7.538810305329652e-05	[8, 14]	2550	12	2.0588235294117645	3.0964811155028547	0.0006363055453074	True	gain	1.0376575860910902	68
bottom	P22	GFP	minus10	6	8.889322100930313e-81	[14, 20]	529	2033	1.2954545454545454	2.352201257861635	2.6657508276789844e-78	True	loss	-1.0567467124070895	68
bottom	P22	GFP	minus10	6	1.7631706313412018e-08	[17, 23]	2535	27	2.08	1.181818181818182	3.0995323719232575e-07	True	gain	-0.898181818181818	67
bottom	P22	GFP	minus10	6	9.440176035714292e-08	[32, 38]	2538	24	2.0816666666666666	1.1886867088607596	1.4280717338300135e-06	True	gain	-0.892979957805907	65
bottom	P22	GFP	minus35	6	1.3428441692272754e-63	[13, 19]	389	2173	1.2727272727272727	2.273809523809524	2.7383278298882603e-61	True	loss	-1.0010822510822517	68
bottom	P22	GFP	minus35	6	0.0114421289625642	[31, 37]	2511	51	2.083333333333333	1.8	0.0458584696943021	True	gain	-0.283333333333333	65
