# Supplementary material for: The emergence and evolution of gene expression in genome regions replete with regulatory motifs
Source: eLife. 2024 Dec 20;13:RP98654. doi: 10.7554/eLife.98654 (PMC11661796; doi:10.7554/eLife.98654)
Supplement: Source data 6. — Data is stored as a csv file. [file elife-98654-data6.csv]

Name	construct	parent	OD	GFP	RFP	GFP/OD	RFP/OD
P1_dh5a	pass	pass	1.166	75	33	64.32246998	28.30188679
P1_dh5a	pass	pass	1.3308	79	35	59.3627893	26.29996994
P1_dh5a	pass	pass	1.5223	86	39	56.49346384	25.61912895
P1_dh5a	pass	pass	1.476	76	35	51.49051491	23.71273713
P1_dh5a	pass	pass	1.5244	76	38	49.85568092	24.92784046
P1_dh5a	pass	pass	1.5949	73	41	45.77089473	25.70694087
P1_dh5a	pass	pass	1.5241	73	35	47.89711961	22.96437242
P1_dh5a	pass	pass	1.5357	65	35	42.32597513	22.79090968
P1_dh5a	pass	pass	1.5564	70	39	44.97558468	25.05782575
P1_dh5a	pass	pass	1.5286	61	33	39.90579615	21.58838153
P1_dh5a	pass	pass	1.5295	56	34	36.61327231	22.22948676
P1_dh5a	pass	pass	1.5398	64	39	41.56383946	25.32796467
P1_hns	pass	pass	1.3652	64	63	46.87957808	46.14708468
P1_hns	pass	pass	1.3222	68	58	51.42943579	43.86628347
P1_hns	pass	pass	1.4014	70	68	49.95004995	48.52290567
P1_hns	pass	pass	1.398	60	48	42.91845494	34.33476395
P1_hns	pass	pass	1.422	63	54	44.30379747	37.97468354
P1_hns	pass	pass	1.4712	68	90	46.22077216	61.17455139
P1_hns	pass	pass	1.536	73	106	47.52604167	69.01041667
P1_hns	pass	pass	1.5517	73	57	47.04517626	36.73390475
P1_hns	pass	pass	1.5081	62	65	41.11133214	43.10059015
P1_hns	pass	pass	1.2501	60	39	47.99616031	31.1975042
P1_hns	pass	pass	1.2121	60	52	49.50086627	42.90075076
P1_hns	pass	pass	1.2266	54	49	44.02413175	39.94782325
P2_dh5a	pass	pass	1.3479	61	13	45.25558276	9.644632391
P2_dh5a	pass	pass	1.4636	73	14	49.87701558	9.565455042
P2_dh5a	pass	pass	1.4062	64	12	45.51272934	8.533636752
P2_dh5a	pass	pass	1.4376	66	11	45.90984975	7.651641625
P2_dh5a	pass	pass	1.4941	67	13	44.84304933	8.700890168
P2_dh5a	pass	pass	1.3929	71	11	50.97279058	7.897192907
P2_dh5a	pass	pass	1.5206	70	14	46.03446008	9.206892016
P2_dh5a	pass	pass	1.4919	63	14	42.22803137	9.384006971
P2_dh5a	pass	pass	1.4922	49	11	32.83742126	7.371665997
P2_dh5a	pass	pass	1.4619	55	12	37.62227239	8.208495793
P2_dh5a	pass	pass	1.3935	50	10	35.88087549	7.176175099
P2_dh5a	pass	pass	1.3097	45	8	34.35901351	6.108269069
P2_hns	pass	pass	1.4496	56	24	38.63134658	16.55629139
P2_hns	pass	pass	1.4526	50	36	34.42103814	24.78314746
P2_hns	pass	pass	1.3782	54	24	39.18154114	17.41401828
P2_hns	pass	pass	1.3926	54	14	38.77638949	10.05313802
P2_hns	pass	pass	1.4149	53	22	37.45847763	15.54880204
P2_hns	pass	pass	1.4193	59	17	41.56978792	11.9777355
P2_hns	pass	pass	1.4042	55	19	39.16820966	13.53083606
P2_hns	pass	pass	1.4645	55	42	37.55547969	28.67872994
P2_hns	pass	pass	1.3953	51	16	36.55127929	11.46706801
P2_hns	pass	pass	1.3271	51	24	38.42965865	18.08454525
P2_hns	pass	pass	1.3084	49	14	37.450321	10.70009172
P2_hns	pass	pass	1.2367	49	14	39.62157354	11.32044958
P3_dh5a	pass	pass	1.388	64	13	46.10951009	9.365994236
P3_dh5a	pass	pass	1.525	64	13	41.96721311	8.524590164
P3_dh5a	pass	pass	1.4466	61	14	42.16784184	9.677865339
P3_dh5a	pass	pass	1.4807	59	14	39.84601877	9.454987506
P3_dh5a	pass	pass	1.5028	67	14	44.58344424	9.315943572
P3_dh5a	pass	pass	1.4641	62	15	42.34683423	10.24520183
P3_dh5a	pass	pass	1.4342	64	12	44.62418073	8.367033886
P3_dh5a	pass	pass	1.3155	57	16	43.3295325	12.16267579
P3_dh5a	pass	pass	1.2765	60	14	47.00352526	10.96748923
P3_dh5a	pass	pass	1.217	54	13	44.37140509	10.68200493
P3_dh5a	pass	pass	1.1441	51	12	44.57652303	10.48859365
P3_dh5a	pass	pass	1.2322	46	14	37.33160201	11.36179192
P3_hns	pass	pass	1.4744	59	13	40.01627781	8.817145958
P3_hns	pass	pass	1.4977	60	20	40.06142752	13.35380917
P3_hns	pass	pass	1.4503	57	20	39.30221334	13.79025029
P3_hns	pass	pass	1.3396	47	23	35.08510003	17.16930427
P3_hns	pass	pass	1.4585	54	23	37.02434008	15.76962633
P3_hns	pass	pass	1.4511	61	14	42.03707532	9.647853353
P3_hns	pass	pass	1.3174	51	24	38.71261576	18.21770153
P3_hns	pass	pass	1.3427	53	17	39.47270425	12.66105608
P3_hns	pass	pass	1.4293	53	18	37.08108864	12.59357728
P3_hns	pass	pass	1.2428	49	27	39.4271001	21.72513679
P3_hns	pass	pass	1.1728	48	21	40.92769441	17.9058663
P3_hns	pass	pass	1.2106	47	24	38.82372377	19.82488022
P4_dh5a	pass	pass	1.2921	51	2	39.47062921	1.547867812
P4_dh5a	pass	pass	1.2285	50	2	40.7000407	1.628001628
P4_dh5a	pass	pass	1.2382	47	2	37.9583266	1.615247941
P4_dh5a	pass	pass	1.2075	48	2	39.7515528	1.6563147
P4_dh5a	pass	pass	1.211	46	2	37.98513625	1.651527663
P4_dh5a	pass	pass	1.1689	47	2	40.20874326	1.711010352
P4_dh5a	pass	pass	1.1882	44	2	37.0308029	1.683218313
P4_dh5a	pass	pass	1.2009	45	2	37.47189608	1.665417603
P4_dh5a	pass	pass	1.2209	47	3	38.49619133	2.457203702
P4_dh5a	pass	pass	1.3965	53	4	37.95202291	2.864303616
P4_dh5a	pass	pass	1.3868	52	4	37.49639458	2.884338044
P4_dh5a	pass	pass	1.4056	50	3	35.57199772	2.134319863
P4_hns	pass	pass	1.3934	50	6	35.88345055	4.306014066
P4_hns	pass	pass	1.218	50	6	41.05090312	4.926108374
P4_hns	pass	pass	1.3618	50	10	36.71611103	7.343222206
P4_hns	pass	pass	1.3044	51	8	39.09843606	6.13308801
P4_hns	pass	pass	1.3327	50	7	37.51782096	5.252494935
P4_hns	pass	pass	1.2825	51	7	39.76608187	5.458089669
P4_hns	pass	pass	1.2958	48	7	37.04275351	5.40206822
P4_hns	pass	pass	1.1976	47	6	39.24515698	5.01002004
P4_hns	pass	pass	1.2655	46	8	36.34926906	6.321612011
P4_hns	pass	pass	1.2869	42	7	32.6365685	5.439428083
P4_hns	pass	pass	1.3164	47	8	35.70343361	6.077180188
P4_hns	pass	pass	1.1808	42	7	35.56910569	5.928184282
P5_dh5a	pass	pass	1.4336	70	7	48.828125	4.8828125
P5_dh5a	pass	pass	1.2691	54	6	42.54983847	4.72775983
P5_dh5a	pass	pass	1.4553	63	6	43.29004329	4.122861266
P5_dh5a	pass	pass	1.4318	63	7	44.00055874	4.888950971
P5_dh5a	pass	pass	1.3292	55	5	41.37827265	3.76166115
P5_dh5a	pass	pass	1.4696	61	6	41.5078933	4.082743604
P5_dh5a	pass	pass	1.4008	62	6	44.26042262	4.283266705
P5_dh5a	pass	pass	1.3888	60	6	43.20276498	4.320276498
P5_dh5a	pass	pass	1.2571	49	5	38.97860154	3.977408321
P5_dh5a	pass	pass	1.7448	83	8	47.56992205	4.585052728
P5_dh5a	pass	pass	1.2724	47	5	36.93806979	3.929581892
P5_dh5a	pass	pass	1.2953	52	5	40.14514012	3.860109627
P5_hns	pass	pass	1.3525	61	12	45.10166359	8.87245841
P5_hns	pass	pass	1.3237	49	11	37.01745108	8.310040039
P5_hns	pass	pass	1.3162	59	8	44.82601428	6.078103632
P5_hns	pass	pass	1.3471	65	10	48.25180016	7.423353871
P5_hns	pass	pass	1.3837	71	6	51.31170051	4.336200043
P5_hns	pass	pass	1.3464	55	10	40.8496732	7.42721331
P5_hns	pass	pass	1.4168	65	9	45.87803501	6.352343309
P5_hns	pass	pass	1.3233	63	9	47.6082521	6.801178871
P5_hns	pass	pass	1.271	55	7	43.27301338	5.50747443
P5_hns	pass	pass	1.5792	72	7	45.59270517	4.432624113
P5_hns	pass	pass	1.3771	53	10	38.4866749	7.261636773
P5_hns	pass	pass	1.4136	48	10	33.95585739	7.074136955
P6_dh5a	pass	pass	1.4103	64	80	45.38041551	56.72551939
P6_dh5a	pass	pass	1.3702	74	100	54.00671435	72.98204642
P6_dh5a	pass	pass	1.4983	65	111	43.38250017	74.08396182
P6_dh5a	pass	pass	1.4743	70	100	47.48016008	67.82880011
P6_dh5a	pass	pass	1.5797	78	130	49.37646389	82.29410648
P6_dh5a	pass	pass	1.5005	73	117	48.65044985	77.97400866
P6_dh5a	pass	pass	1.5099	79	103	52.32134578	68.21643817
P6_dh5a	pass	pass	1.5719	64	102	40.71505821	64.88962402
P6_dh5a	pass	pass	1.4606	64	100	43.8176092	68.46501438
P6_dh5a	pass	pass	1.6875	80	72	47.40740741	42.66666667
P6_dh5a	pass	pass	1.4899	69	124	46.31183301	83.22706222
P6_dh5a	pass	pass	1.3674	47	86	34.3718005	62.89308176
P6_hns	pass	pass	1.3848	61	135	44.04968226	97.48700173
P6_hns	pass	pass	1.5042	63	190	41.88272836	126.3129903
P6_hns	pass	pass	1.3788	63	136	45.69190601	98.6364955
P6_hns	pass	pass	1.4741	70	150	47.48660199	101.7570043
P6_hns	pass	pass	1.4547	72	159	49.49474118	109.3008868
P6_hns	pass	pass	1.5238	66	162	43.3127707	106.3131645
P6_hns	pass	pass	1.4129	65	146	46.00467124	103.3335693
P6_hns	pass	pass	1.3644	59	137	43.24245089	100.4104368
P6_hns	pass	pass	1.3285	65	120	48.92736169	90.32743696
P6_hns	pass	pass	1.6653	77	147	46.23791509	88.27238335
P6_hns	pass	pass	1.4771	65	152	44.00514522	102.9043396
P6_hns	pass	pass	1.3108	42	132	32.04150137	100.7018615
P7_dh5a	pass	pass	1.2557	70	28	55.74579916	22.29831966
P7_dh5a	pass	pass	1.5291	72	38	47.08652148	24.85121967
P7_dh5a	pass	pass	1.5037	73	32	48.5469176	21.28084059
P7_dh5a	pass	pass	1.4536	77	31	52.97193176	21.32636214
P7_dh5a	pass	pass	1.4308	69	27	48.22476936	18.87056192
P7_dh5a	pass	pass	1.5524	80	37	51.53311002	23.83406339
P7_dh5a	pass	pass	1.4181	68	26	47.95148438	18.33439109
P7_dh5a	pass	pass	1.4455	66	26	45.65894154	17.98685576
P7_dh5a	pass	pass	1.4794	81	33	54.75192646	22.30634041
P7_dh5a	pass	pass	1.6954	93	30	54.85431167	17.69493925
P7_dh5a	pass	pass	1.5311	78	39	50.94376592	25.47188296
P7_dh5a	pass	pass	1.3454	47	29	34.93384867	21.5549279
P7_hns	pass	pass	1.2971	58	44	44.71513376	33.92182561
P7_hns	pass	pass	1.3214	59	42	44.64961405	31.78447102
P7_hns	pass	pass	1.3079	59	39	45.11048245	29.81879349
P7_hns	pass	pass	1.4367	69	46	48.02672792	32.01781861
P7_hns	pass	pass	1.4455	66	51	45.65894154	35.28190937
P7_hns	pass	pass	1.3423	58	54	43.20941667	40.2294569
P7_hns	pass	pass	1.4373	56	51	38.96194253	35.48319766
P7_hns	pass	pass	1.3939	58	42	41.60987158	30.13128632
P7_hns	pass	pass	1.2757	66	30	51.73630164	23.51650074
P7_hns	pass	pass	1.597	75	41	46.96305573	25.67313713
P7_hns	pass	pass	1.1985	55	37	45.8906967	30.87192324
P7_hns	pass	pass	1.2828	39	51	30.40224509	39.75678204
P8_dh5a	pass	pass	1.2083	68	78	56.27741455	64.55350492
P8_dh5a	pass	pass	1.4741	61	95	41.38118174	64.44610271
P8_dh5a	pass	pass	1.4663	66	99	45.01125281	67.51687922
P8_dh5a	pass	pass	1.3767	73	93	53.02535048	67.55284376
P8_dh5a	pass	pass	1.3953	82	103	58.76872357	73.81925034
P8_dh5a	pass	pass	1.4256	62	85	43.49046016	59.62401796
P8_dh5a	pass	pass	1.3865	69	94	49.76559683	67.79661017
P8_dh5a	pass	pass	1.2557	62	72	49.37485068	57.33853627
P8_dh5a	pass	pass	1.2785	63	82	49.27649589	64.13766132
P8_dh5a	pass	pass	1.5013	74	59	49.2906148	39.29927396
P8_dh5a	pass	pass	1.2329	61	55	49.47684322	44.61026847
P8_dh5a	pass	pass	1.2618	52	53	41.21096846	42.00348708
P8_hns	pass	pass	1.2773	79	136	61.84921318	106.4745948
P8_hns	pass	pass	1.3779	80	139	58.0593657	100.8781479
P8_hns	pass	pass	1.3719	75	151	54.66870763	110.0663314
P8_hns	pass	pass	1.4062	87	158	61.86886645	112.3595506
P8_hns	pass	pass	1.3006	84	149	64.58557589	114.5625096
P8_hns	pass	pass	1.2236	74	98	60.47728016	80.09153318
P8_hns	pass	pass	1.3166	81	135	61.52210238	102.5368373
P8_hns	pass	pass	1.2466	72	114	57.75709931	91.44874057
P8_hns	pass	pass	1.2847	77	137	59.93617187	106.6396824
P8_hns	pass	pass	1.634	105	157	64.25948592	96.08323133
P8_hns	pass	pass	1.3078	61	118	46.64321762	90.22786359
P8_hns	pass	pass	1.211	69	120	56.97770438	99.09165979
P9_dh5a	pass	pass	1.3007	127	5	97.63973245	3.844083955
P9_dh5a	pass	pass	1.3116	105	6	80.05489478	4.574565416
P9_dh5a	pass	pass	1.2069	103	5	85.34261331	4.142845306
P9_dh5a	pass	pass	1.2816	90	5	70.2247191	3.901373283
P9_dh5a	pass	pass	1.3784	92	6	66.74405107	4.352872896
P9_dh5a	pass	pass	1.2718	89	5	69.97955653	3.93143576
P9_dh5a	pass	pass	1.3823	102	6	73.79006004	4.340591767
P9_dh5a	pass	pass	1.3742	106	5	77.13578809	3.638480571
P9_dh5a	pass	pass	1.2262	57	3	46.48507584	2.446582939
P9_dh5a	pass	pass	1.4406	81	6	56.22657226	4.164931279
P9_dh5a	pass	pass	1.4709	78	6	53.0287579	4.079135223
P9_dh5a	pass	pass	1.485	79	6	53.1986532	4.04040404
P9_hns	pass	pass	1.4235	93	11	65.33192835	7.727432385
P9_hns	pass	pass	1.4902	85	10	57.03932358	6.710508657
P9_hns	pass	pass	1.4518	82	10	56.48160904	6.888001102
P9_hns	pass	pass	1.5043	99	14	65.81134082	9.306654258
P9_hns	pass	pass	1.4705	80	7	54.4032642	4.760285617
P9_hns	pass	pass	1.4872	86	10	57.8267886	6.724045186
P9_hns	pass	pass	1.4686	102	6	69.45390168	4.085523628
P9_hns	pass	pass	1.3492	122	12	90.42395494	8.894159502
P9_hns	pass	pass	1.3356	77	7	57.65199161	5.241090147
P9_hns	pass	pass	1.3354	83	12	62.15366182	8.986071589
P9_hns	pass	pass	1.1613	80	15	68.88831482	12.91655903
P9_hns	pass	pass	1.3027	70	8	53.73455132	6.141091579
P10_dh5a	pass	pass	1.3858	110	5	79.37653341	3.608024246
P10_dh5a	pass	pass	1.4164	93	6	65.65941824	4.2360915
P10_dh5a	pass	pass	1.4066	85	5	60.42940424	3.554670837
P10_dh5a	pass	pass	1.4565	70	5	48.06041881	3.432887058
P10_dh5a	pass	pass	1.4681	74	6	50.40528574	4.08691506
P10_dh5a	pass	pass	1.4438	80	5	55.40933647	3.46308353
P10_dh5a	pass	pass	1.4755	97	5	65.74042697	3.388681803
P10_dh5a	pass	pass	1.5155	95	5	62.68558232	3.299241175
P10_dh5a	pass	pass	1.4632	64	6	43.7397485	4.100601422
P10_dh5a	pass	pass	1.4587	69	5	47.30239254	3.427709604
P10_dh5a	pass	pass	1.2535	57	3	45.47267651	2.393298763
P10_dh5a	pass	pass	1.4406	57	5	39.56684715	3.470776066
P10_hns	pass	pass	1.4844	117	6	78.81972514	4.042037187
P10_hns	pass	pass	1.5118	82	11	54.23997883	7.276094722
P10_hns	pass	pass	1.4926	79	8	52.92777703	5.359774889
P10_hns	pass	pass	1.4495	74	9	51.05208693	6.209037599
P10_hns	pass	pass	1.5183	80	11	52.69050912	7.244945004
P10_hns	pass	pass	1.4294	60	13	41.97565412	9.094725059
P10_hns	pass	pass	1.5166	98	7	64.61822498	4.615587498
P10_hns	pass	pass	1.5414	76	7	49.30582587	4.541326067
P10_hns	pass	pass	1.4469	63	13	43.5413643	8.984725966
P10_hns	pass	pass	1.3667	58	10	42.43798932	7.31689471
P10_hns	pass	pass	1.2318	57	7	46.27374574	5.682740705
P10_hns	pass	pass	1.4294	62	10	43.37484259	6.995942353
P11_dh5a	pass	pass	1.3665	93	3	68.05708013	2.195389682
P11_dh5a	pass	pass	1.3799	95	2	68.84556852	1.44938039
P11_dh5a	pass	pass	1.416	98	2	69.20903955	1.412429379
P11_dh5a	pass	pass	1.4642	75	2	51.22251059	1.365933616
P11_dh5a	pass	pass	1.4942	80	3	53.54035604	2.007763352
P11_dh5a	pass	pass	1.4201	76	3	53.51735793	2.112527287
P11_dh5a	pass	pass	1.4145	102	2	72.11028632	1.413927183
P11_dh5a	pass	pass	1.4753	84	2	56.93757202	1.355656477
P11_dh5a	pass	pass	1.2806	64	2	49.97657348	1.561767921
P11_dh5a	pass	pass	1.391	73	2	52.48023005	1.437814522
P11_dh5a	pass	pass	1.2961	68	3	52.46508757	2.314636216
P11_dh5a	pass	pass	1.3923	66	3	47.40357682	2.154708037
P11_hns	pass	pass	1.5751	87	7	55.23458828	4.444162275
P11_hns	pass	pass	1.552	90	6	57.98969072	3.865979381
P11_hns	pass	pass	1.5828	81	6	51.17513268	3.790750569
P11_hns	pass	pass	1.4434	80	4	55.4246917	2.771234585
P11_hns	pass	pass	1.4956	70	7	46.80395828	4.680395828
P11_hns	pass	pass	1.5376	71	9	46.17585848	5.853277836
P11_hns	pass	pass	1.542	71	6	46.04409857	3.891050584
P11_hns	pass	pass	1.5577	85	7	54.56763176	4.493804969
P11_hns	pass	pass	1.3702	61	6	44.51904831	4.378922785
P11_hns	pass	pass	1.3909	63	6	45.29441369	4.313753685
P11_hns	pass	pass	1.2325	58	5	47.05882353	4.056795132
P11_hns	pass	pass	1.3552	64	6	47.22550177	4.427390791
P12_dh5a	pass	pass	1.3793	102	613	73.95055463	444.4283332
P12_dh5a	pass	pass	1.5705	75	796	47.75549188	506.8449538
P12_dh5a	pass	pass	1.4244	75	700	52.65374895	491.4349902
P12_dh5a	pass	pass	1.5234	73	857	47.91912827	562.5574373
P12_dh5a	pass	pass	1.5014	74	897	49.28733182	597.4423871
P12_dh5a	pass	pass	1.3862	70	783	50.49776367	564.8535565
P12_dh5a	pass	pass	1.4675	74	886	50.42589438	603.7478705
P12_dh5a	pass	pass	1.3801	68	795	49.2717919	576.0452141
P12_dh5a	pass	pass	1.4679	74	812	50.41215342	553.1711969
P12_dh5a	pass	pass	1.3165	74	819	56.20964679	622.1040638
P12_dh5a	pass	pass	1.3226	76	819	57.46257372	619.2348405
P12_dh5a	pass	pass	1.2607	73	649	57.90433886	514.7933688
P12_hns	pass	pass	1.545	85	1217	55.01618123	787.7022654
P12_hns	pass	pass	1.5486	75	1282	48.43084076	827.8445047
P12_hns	pass	pass	1.511	87	1172	57.57776307	775.645268
P12_hns	pass	pass	1.4607	70	1267	47.92222907	867.3923461
P12_hns	pass	pass	1.5639	88	1569	56.26958245	1003.261078
P12_hns	pass	pass	1.5193	58	1192	38.17547555	784.5718423
P12_hns	pass	pass	1.448	98	1107	67.67955801	764.5027624
P12_hns	pass	pass	1.4559	115	1341	78.98894155	921.0797445
P12_hns	pass	pass	1.4885	80	1280	53.74538126	859.9261001
P12_hns	pass	pass	1.3098	101	1135	77.11100931	866.5445106
P12_hns	pass	pass	1.3447	83	1125	61.72380457	836.617833
P12_hns	pass	pass	1.4251	107	1059	75.08245035	743.105747
P13_dh5a	pass	pass	1.54	98	87	63.63636364	56.49350649
P13_dh5a	pass	pass	1.1612	68	64	58.56011023	55.11539786
P13_dh5a	pass	pass	1.3607	94	77	69.0820901	56.58852061
P13_dh5a	pass	pass	1.3578	93	79	68.49315068	58.18235381
P13_dh5a	pass	pass	1.4635	91	86	62.17970618	58.76323881
P13_dh5a	pass	pass	1.4782	93	96	62.9143553	64.94385063
P13_dh5a	pass	pass	1.4873	85	87	57.15054125	58.49525987
P13_dh5a	pass	pass	1.4247	94	80	65.97880255	56.15217239
P13_dh5a	pass	pass	1.3729	87	78	63.3695098	56.81404327
P13_dh5a	pass	pass	1.348	82	76	60.83086053	56.37982196
P13_dh5a	pass	pass	1.4332	60	82	41.86435948	57.21462462
P13_dh5a	pass	pass	1.4554	70	81	48.09674316	55.6548028
P13_hns	pass	pass	1.4993	119	138	79.37037284	92.04295338
P13_hns	pass	pass	1.4234	78	124	54.7983701	87.11535759
P13_hns	pass	pass	1.4956	90	151	60.17651779	100.9628243
P13_hns	pass	pass	1.4796	95	100	64.20654231	67.58583401
P13_hns	pass	pass	1.4555	83	169	57.02507729	116.111302
P13_hns	pass	pass	1.4986	98	96	65.39436808	64.05978914
P13_hns	pass	pass	1.4962	70	132	46.78518915	88.22349953
P13_hns	pass	pass	1.5186	71	193	46.75358883	127.0907415
P13_hns	pass	pass	1.4037	61	166	43.45657904	118.2588872
P13_hns	pass	pass	1.464	59	161	40.30054645	109.9726776
P13_hns	pass	pass	1.4624	64	134	43.76367615	91.63019694
P13_hns	pass	pass	1.3208	53	136	40.12719564	102.9678982
P14_dh5a	pass	pass	1.4932	86	18	57.59442807	12.05464774
P14_dh5a	pass	pass	1.438	105	16	73.01808067	11.12656467
P14_dh5a	pass	pass	1.5524	93	20	59.9072404	12.88327751
P14_dh5a	pass	pass	1.4862	86	17	57.86569775	11.43856816
P14_dh5a	pass	pass	1.4895	85	16	57.06612957	10.74185968
P14_dh5a	pass	pass	1.5767	76	20	48.20194076	12.68472125
P14_dh5a	pass	pass	1.5235	67	17	43.97768297	11.15851657
P14_dh5a	pass	pass	1.54	74	20	48.05194805	12.98701299
P14_dh5a	pass	pass	1.4883	82	19	55.09641873	12.76624336
P14_dh5a	pass	pass	1.5585	79	24	50.6897658	15.39942252
P14_dh5a	pass	pass	1.4644	66	17	45.0696531	11.60885004
P14_dh5a	pass	pass	1.3603	56	14	41.16738955	10.29184739
P14_hns	pass	pass	1.3973	101	44	72.28225864	31.48930079
P14_hns	pass	pass	1.4686	90	46	61.28285442	31.32234781
P14_hns	pass	pass	1.5375	75	41	48.7804878	26.66666667
P14_hns	pass	pass	1.4897	65	53	43.63294623	35.57763308
P14_hns	pass	pass	1.5301	73	37	47.70930005	24.18142605
P14_hns	pass	pass	1.5236	73	45	47.91283802	29.53531111
P14_hns	pass	pass	1.6219	73	35	45.00894013	21.57962883
P14_hns	pass	pass	1.5295	62	47	40.53612292	30.7289964
P14_hns	pass	pass	1.504	64	43	42.55319149	28.59042553
P14_hns	pass	pass	1.5471	57	47	36.84312585	30.37941956
P14_hns	pass	pass	1.4709	65	45	44.19063159	30.59351417
P14_hns	pass	pass	1.389	59	40	42.47660187	28.79769618
P15_dh5a	pass	pass	1.4193	89	1	62.70696822	0.704572677
P15_dh5a	pass	pass	1.4525	88	1	60.58519793	0.688468158
P15_dh5a	pass	pass	1.5029	93	2	61.88036463	1.33076053
P15_dh5a	pass	pass	1.5369	81	1	52.70349405	0.65066042
P15_dh5a	pass	pass	1.4908	82	0	55.00402468	0
P15_dh5a	pass	pass	1.5149	79	1	52.14865668	0.660109578
P15_dh5a	pass	pass	1.4634	91	1	62.18395517	0.683340167
P15_dh5a	pass	pass	1.4712	84	1	57.09624796	0.679717238
P15_dh5a	pass	pass	1.4892	83	1	55.73462262	0.671501477
P15_dh5a	pass	pass	1.523	74	1	48.58831254	0.656598818
P15_dh5a	pass	pass	1.2438	61	0	49.04325454	0
P15_dh5a	pass	pass	1.2439	55	0	44.21577297	0
P15_hns	pass	pass	1.463	74	1	50.58099795	0.683526999
P15_hns	pass	pass	1.5221	98	1	64.38473162	0.656987057
P15_hns	pass	pass	1.633	90	1	55.11328843	0.612369871
P15_hns	pass	pass	1.509	70	1	46.38833665	0.662690524
P15_hns	pass	pass	1.4866	71	1	47.75998924	0.672675905
P15_hns	pass	pass	1.531	66	1	43.10907903	0.653167864
P15_hns	pass	pass	1.492	71	2	47.58713137	1.340482574
P15_hns	pass	pass	1.5064	80	2	53.10674456	1.327668614
P15_hns	pass	pass	1.4537	70	1	48.15298892	0.687899842
P15_hns	pass	pass	1.5043	62	1	41.21518314	0.664761018
P15_hns	pass	pass	1.422	62	1	43.60056259	0.70323488
P15_hns	pass	pass	1.3037	65	1	49.85809619	0.767047634
P16_dh5a	pass	pass	1.358	85	54	62.59204713	39.76435935
P16_dh5a	pass	pass	1.4826	89	65	60.02967759	43.84189937
P16_dh5a	pass	pass	1.4755	93	62	63.02948153	42.01965435
P16_dh5a	pass	pass	1.4196	93	60	65.51141167	42.26542688
P16_dh5a	pass	pass	1.4499	84	58	57.93503	40.00275881
P16_dh5a	pass	pass	1.4563	75	61	51.50037767	41.88697384
P16_dh5a	pass	pass	1.4551	97	68	66.66208508	46.73218336
P16_dh5a	pass	pass	1.3961	90	60	64.46529618	42.97686412
P16_dh5a	pass	pass	1.3704	90	59	65.67425569	43.05312318
P16_dh5a	pass	pass	1.44	82	67	56.94444444	46.52777778
P16_dh5a	pass	pass	1.316	65	60	49.39209726	45.59270517
P16_dh5a	pass	pass	1.2168	62	48	50.95332018	39.44773176
P16_hns	pass	pass	1.484	103	88	69.40700809	59.29919137
P16_hns	pass	pass	1.5399	94	106	61.04292487	68.83563868
P16_hns	pass	pass	1.5311	97	74	63.3531448	48.3312651
P16_hns	pass	pass	1.5921	90	71	56.52911249	44.59518874
P16_hns	pass	pass	1.3861	82	54	59.15879085	38.95822812
P16_hns	pass	pass	1.3422	68	49	50.66309045	36.50722694
P16_hns	pass	pass	1.6577	97	89	58.51480968	53.68884599
P16_hns	pass	pass	1.5376	90	76	58.53277836	49.4276795
P16_hns	pass	pass	1.4554	74	69	50.84512849	47.40964683
P16_hns	pass	pass	1.434	70	80	48.81450488	55.78800558
P16_hns	pass	pass	1.2545	70	54	55.79912316	43.04503786
P16_hns	pass	pass	1.2377	62	58	50.09291428	46.86111336
P17_dh5a	pass	pass	1.5802	104	40	65.81445387	25.31325149
P17_dh5a	pass	pass	1.5156	107	34	70.59910267	22.43335973
P17_dh5a	pass	pass	1.5518	103	41	66.3745328	26.42093053
P17_dh5a	pass	pass	1.5515	117	34	75.41089268	21.91427651
P17_dh5a	pass	pass	1.5041	78	31	51.85825411	20.61033176
P17_dh5a	pass	pass	1.5181	90	36	59.28463211	23.71385284
P17_dh5a	pass	pass	1.4941	83	32	55.55183723	21.4175758
P17_dh5a	pass	pass	1.6083	99	41	61.55567991	25.49275633
P17_dh5a	pass	pass	1.5893	105	28	66.06682187	17.61781917
P17_dh5a	pass	pass	1.5242	77	23	50.51830468	15.08988322
P17_dh5a	pass	pass	1.5421	68	22	44.09571364	14.26626029
P17_dh5a	pass	pass	1.5527	72	25	46.3708379	16.10098538
P17_hns	pass	pass	1.6486	93	68	56.41150067	41.24711877
P17_hns	pass	pass	1.6229	78	81	48.06211104	49.91065377
P17_hns	pass	pass	1.6871	72	99	42.67678264	58.68057614
P17_hns	pass	pass	1.6463	82	138	49.80866185	83.82433335
P17_hns	pass	pass	1.5902	54	119	33.95799271	74.8333543
P17_hns	pass	pass	1.6538	69	105	41.72209457	63.49014391
P17_hns	pass	pass	1.7282	54	82	31.24638352	47.44821201
P17_hns	pass	pass	1.4982	65	41	43.38539581	27.36617274
P17_hns	pass	pass	1.5508	57	70	36.75522311	45.13799329
P17_hns	pass	pass	1.5011	51	56	33.97508494	37.30597562
P17_hns	pass	pass	1.4877	55	66	36.96981918	44.36378302
P17_hns	pass	pass	1.4604	61	74	41.76937825	50.67104903
P18_dh5a	pass	pass	1.5385	127	100	82.5479363	64.99837504
P18_dh5a	pass	pass	1.6333	96	108	58.77670973	66.12379844
P18_dh5a	pass	pass	1.6035	112	99	69.84720923	61.73994387
P18_dh5a	pass	pass	1.6042	111	119	69.19336741	74.18027677
P18_dh5a	pass	pass	1.6459	112	114	68.04787654	69.26301719
P18_dh5a	pass	pass	1.6194	114	111	70.39644313	68.54390515
P18_dh5a	pass	pass	1.6487	93	100	56.40807909	60.65384849
P18_dh5a	pass	pass	1.6112	90	81	55.85898709	50.27308838
P18_dh5a	pass	pass	1.5873	87	81	54.81005481	51.03005103
P18_dh5a	pass	pass	1.5581	78	73	50.0609717	46.85193505
P18_dh5a	pass	pass	1.5502	82	79	52.89640046	50.9611663
P18_dh5a	pass	pass	1.4658	87	71	59.3532542	48.43771319
P18_hns	pass	pass	1.6179	168	207	103.8383089	127.9436306
P18_hns	pass	pass	1.6289	120	132	73.66934741	81.03628215
P18_hns	pass	pass	1.6735	133	142	79.47415596	84.85210636
P18_hns	pass	pass	1.5166	109	148	71.87129105	97.58670711
P18_hns	pass	pass	1.6034	150	120	93.55120369	74.84096295
P18_hns	pass	pass	1.6471	127	134	77.10521523	81.35510898
P18_hns	pass	pass	1.5776	120	117	76.06490872	74.163286
P18_hns	pass	pass	1.4944	147	110	98.36723769	73.60813704
P18_hns	pass	pass	1.5448	136	120	88.03728638	77.67995857
P18_hns	pass	pass	1.4625	152	104	103.9316239	71.11111111
P18_hns	pass	pass	1.5148	161	93	106.284658	61.39424346
P18_hns	pass	pass	1.3594	194	85	142.7100191	62.5275857
P19_dh5a	pass	pass	1.5231	160	57	105.0489134	37.4236754
P19_dh5a	pass	pass	1.5807	145	55	91.73151136	34.7947112
P19_dh5a	pass	pass	1.5722	133	52	84.59483526	33.07467243
P19_dh5a	pass	pass	1.5631	112	54	71.65248545	34.54673405
P19_dh5a	pass	pass	1.5726	129	60	82.02975963	38.15337657
P19_dh5a	pass	pass	1.5857	122	54	76.93763007	34.05436085
P19_dh5a	pass	pass	1.5224	133	56	87.36205991	36.78402522
P19_dh5a	pass	pass	1.5993	133	71	83.16138311	44.39442256
P19_dh5a	pass	pass	1.5321	151	58	98.55753541	37.85653678
P19_dh5a	pass	pass	1.4777	145	48	98.12546525	32.48291263
P19_dh5a	pass	pass	1.5159	144	52	94.99307342	34.30305429
P19_dh5a	pass	pass	1.465	171	56	116.7235495	38.22525597
P19_hns	pass	pass	1.5803	485	107	306.9037525	67.70866291
P19_hns	pass	pass	1.6077	453	99	281.7689868	61.57865273
P19_hns	pass	pass	1.6372	300	100	183.2396775	61.0798925
P19_hns	pass	pass	1.4693	925	118	629.5514871	80.31035187
P19_hns	pass	pass	1.5222	570	141	374.4580213	92.62908948
P19_hns	pass	pass	1.6043	1102	129	686.9039456	80.40890108
P19_hns	pass	pass	1.5581	1113	122	714.3315577	78.30049419
P19_hns	pass	pass	1.5001	1134	101	755.9496034	67.32884474
P19_hns	pass	pass	1.4249	1648	105	1156.572391	73.68938171
P19_hns	pass	pass	1.311	1167	118	890.1601831	90.00762777
P19_hns	pass	pass	1.4502	1455	107	1003.309888	73.78292649
P19_hns	pass	pass	1.3112	2730	96	2082.062233	73.21537523
P20_dh5a	pass	pass	1.3497	471	810	348.966437	600.133363
P20_dh5a	pass	pass	1.4502	385	981	265.4806234	676.4584195
P20_dh5a	pass	pass	1.4677	513	939	349.52647	639.7765211
P20_dh5a	pass	pass	1.4581	370	1074	253.7548865	736.5749949
P20_dh5a	pass	pass	1.4134	420	850	297.1557945	601.386727
P20_dh5a	pass	pass	1.4637	2185	702	1492.792239	479.6064767
P20_dh5a	pass	pass	1.5253	411	1041	269.4551891	682.4886907
P20_dh5a	pass	pass	1.5125	255	840	168.5950413	555.3719008
P20_dh5a	pass	pass	1.5492	557	1076	359.540408	694.5520269
P20_dh5a	pass	pass	1.4669	567	621	386.5294158	423.3417411
P20_dh5a	pass	pass	1.5172	827	684	545.0830477	450.8304772
P20_dh5a	pass	pass	1.509	923	607	611.6633532	402.2531478
P20_hns	pass	pass	1.4321	1893	537	1321.835067	374.9738147
P20_hns	pass	pass	1.3945	2211	552	1585.514521	395.8408032
P20_hns	pass	pass	1.4617	1719	543	1176.027913	371.4852569
P20_hns	pass	pass	1.5658	1879	831	1200.025546	530.7191212
P20_hns	pass	pass	1.5348	2156	741	1404.743289	482.7990618
P20_hns	pass	pass	1.5395	2011	698	1306.268269	453.3939591
P20_hns	pass	pass	1.5755	1687	882	1070.771184	559.8222786
P20_hns	pass	pass	1.4913	2815	592	1887.614833	396.9690874
P20_hns	pass	pass	1.4039	3965	398	2824.275233	283.4959755
P20_hns	pass	pass	1.4303	2046	511	1430.469132	357.2677061
P20_hns	pass	pass	1.3844	3029	393	2187.951459	283.8774921
P20_hns	pass	pass	1.5079	3040	622	2016.04881	412.4941972
P21_dh5a	pass	pass	1.4877	108	123	72.59528131	82.67795927
P21_dh5a	pass	pass	1.6011	92	127	57.46049591	79.32046718
P21_dh5a	pass	pass	1.587	98	125	61.75173283	78.76496534
P21_dh5a	pass	pass	1.5483	90	113	58.12826972	72.98327198
P21_dh5a	pass	pass	1.6317	93	113	56.99577128	69.2529264
P21_dh5a	pass	pass	1.6001	79	111	49.37191426	69.37066433
P21_dh5a	pass	pass	1.6005	90	120	56.23242737	74.97656982
P21_dh5a	pass	pass	1.5837	89	109	56.19751216	68.82616657
P21_dh5a	pass	pass	1.4109	61	82	43.23481466	58.11893118
P21_dh5a	pass	pass	1.5891	93	107	58.52369266	67.33371091
P21_dh5a	pass	pass	1.557	65	98	41.74694926	62.94155427
P21_dh5a	pass	pass	1.4951	73	124	48.82616547	82.93759615
P21_hns	pass	pass	1.6349	110	129	67.28240259	78.9039085
P21_hns	pass	pass	1.5763	84	260	53.28934847	164.9432215
P21_hns	pass	pass	1.5935	126	158	79.07122686	99.15280828
P21_hns	pass	pass	1.4771	68	157	46.03615192	106.2893508
P21_hns	pass	pass	1.565	93	165	59.42492013	105.4313099
P21_hns	pass	pass	1.4804	74	147	49.98649014	99.29748717
P21_hns	pass	pass	1.4259	73	121	51.19573603	84.85868574
P21_hns	pass	pass	1.5207	80	113	52.60735188	74.30788453
P21_hns	pass	pass	1.4495	74	143	51.05208693	98.65470852
P21_hns	pass	pass	1.522	73	146	47.96320631	95.92641261
P21_hns	pass	pass	1.4581	67	117	45.95020918	80.24141005
P21_hns	pass	pass	1.4775	70	139	47.37732657	94.07783418
P22_dh5a	pass	pass	1.4986	2806	9	1872.414253	6.005605232
P22_dh5a	pass	pass	1.4012	3736	8	2666.286041	5.70939195
P22_dh5a	pass	pass	1.4682	2599	8	1770.194796	5.448848931
P22_dh5a	pass	pass	1.3535	4715	6	3483.561138	4.432951607
P22_dh5a	pass	pass	1.4424	3350	7	2322.518026	4.85302274
P22_dh5a	pass	pass	1.2401	6434	4	5188.291267	3.225546327
P22_dh5a	pass	pass	1.2905	4905	5	3800.852383	3.874467261
P22_dh5a	pass	pass	1.3796	5111	5	3704.697014	3.62423891
P22_dh5a	pass	pass	1.434	4483	8	3126.220363	5.578800558
P22_dh5a	pass	pass	1.4138	4358	7	3082.472768	4.95119536
P22_dh5a	pass	pass	1.4383	9389	8	6527.845373	5.56212195
P22_dh5a	pass	pass	1.4637	10384	10	7094.349935	6.832001093
P22_hns	pass	pass	1.6004	20207	18	12626.21845	11.2471882
P22_hns	pass	pass	1.379	11156	11	8089.920232	7.976794779
P22_hns	pass	pass	1.3638	12251	11	8982.988708	8.065698783
P22_hns	pass	pass	1.4736	18028	17	12233.9848	11.53637351
P22_hns	pass	pass	1.3639	12068	10	8848.156023	7.33191583
P22_hns	pass	pass	1.3589	12979	10	9551.107513	7.358893222
P22_hns	pass	pass	1.2469	10155	8	8144.19761	6.41591146
P22_hns	pass	pass	1.2484	9848	7	7888.497277	5.607177187
P22_hns	pass	pass	1.3582	13237	11	9745.987336	8.098954499
P22_hns	pass	pass	1.3402	14153	10	10560.36412	7.4615729
P22_hns	pass	pass	1.142	9917	7	8683.887916	6.129597198
P22_hns	pass	pass	1.3085	12743	10	9738.632021	7.642338556
P23_dh5a	pass	pass	1.5722	177	10	112.5810966	6.36051393
P23_dh5a	pass	pass	1.588	124	10	78.08564232	6.297229219
P23_dh5a	pass	pass	1.5683	129	8	82.25467066	5.101064847
P23_dh5a	pass	pass	1.5471	128	9	82.7354405	5.81733566
P23_dh5a	pass	pass	1.5269	107	8	70.07662584	5.239373895
P23_dh5a	pass	pass	1.5096	104	8	68.89242183	5.299417064
P23_dh5a	pass	pass	1.3805	103	5	74.61064832	3.621876132
P23_dh5a	pass	pass	1.4759	115	8	77.91855817	5.420421438
P23_dh5a	pass	pass	1.5439	98	9	63.47561371	5.829393095
P23_dh5a	pass	pass	1.4981	103	7	68.75375476	4.672585275
P23_dh5a	pass	pass	1.528	91	9	59.55497382	5.890052356
P23_dh5a	pass	pass	1.5208	88	10	57.86428196	6.575486586
P23_hns	pass	pass	1.5341	136	18	88.65132651	11.7332638
P23_hns	pass	pass	1.4359	82	9	57.10704088	6.26784595
P23_hns	pass	pass	1.5591	74	11	47.4632801	7.055352447
P23_hns	pass	pass	1.5006	94	10	62.64161002	6.664001066
P23_hns	pass	pass	1.4478	81	12	55.946954	8.28843763
P23_hns	pass	pass	1.3624	71	12	52.11391662	8.807985907
P23_hns	pass	pass	1.4313	67	9	46.81059177	6.287989939
P23_hns	pass	pass	1.4314	85	10	59.3824228	6.986167389
P23_hns	pass	pass	1.3259	72	10	54.30273776	7.542046912
P23_hns	pass	pass	1.5212	78	14	51.27530897	9.203260584
P23_hns	pass	pass	1.3393	73	9	54.50608527	6.719928321
P23_hns	pass	pass	1.3072	125	11	95.62423501	8.414932681
P24_dh5a	pass	pass	1.5316	127	30	82.91982241	19.58735962
P24_dh5a	pass	pass	1.5596	82	26	52.577584	16.67094127
P24_dh5a	pass	pass	1.582	85	29	53.72945638	18.3312263
P24_dh5a	pass	pass	1.5217	100	26	65.71597555	17.08615364
P24_dh5a	pass	pass	1.5701	100	30	63.69021081	19.10706324
P24_dh5a	pass	pass	1.495	95	27	63.5451505	18.06020067
P24_dh5a	pass	pass	1.4632	105	26	71.76052488	17.76927283
P24_dh5a	pass	pass	1.5734	112	35	71.18342443	22.24482013
P24_dh5a	pass	pass	1.5425	100	33	64.82982172	21.39384117
P24_dh5a	pass	pass	1.5733	97	35	61.6538486	22.24623403
P24_dh5a	pass	pass	1.3401	78	23	58.2046116	17.16289829
P24_dh5a	pass	pass	1.4854	122	26	82.13275885	17.50370271
P24_hns	pass	pass	1.4211	160	30	112.5888396	21.11040743
P24_hns	pass	pass	1.4867	99	37	66.59043519	24.88733436
P24_hns	pass	pass	1.5007	91	42	60.63836876	27.98693943
P24_hns	pass	pass	1.401	116	27	82.79800143	19.27194861
P24_hns	pass	pass	1.4971	113	40	75.4792599	26.71832209
P24_hns	pass	pass	1.4085	99	33	70.28753994	23.42917998
P24_hns	pass	pass	1.4741	95	39	64.44610271	26.45682111
P24_hns	pass	pass	1.5512	112	43	72.20216606	27.72047447
P24_hns	pass	pass	1.5049	107	42	71.10106984	27.90883115
P24_hns	pass	pass	1.4923	102	43	68.35086779	28.81458152
P24_hns	pass	pass	1.3294	87	33	65.44305702	24.82322852
P24_hns	pass	pass	1.4107	84	41	59.54490678	29.06358545
P25_dh5a	pass	pass	1.412	122	3	86.40226629	2.124645892
P25_dh5a	pass	pass	1.3778	152	4	110.3208013	2.903178981
P25_dh5a	pass	pass	1.4776	134	3	90.68760152	2.030319437
P25_dh5a	pass	pass	1.498	126	3	84.11214953	2.002670227
P25_dh5a	pass	pass	1.5303	131	4	85.60412991	2.613866562
P25_dh5a	pass	pass	1.572	142	4	90.3307888	2.544529262
P25_dh5a	pass	pass	1.6186	139	4	85.87668355	2.471271469
P25_dh5a	pass	pass	1.6096	145	4	90.08449304	2.485089463
P25_dh5a	pass	pass	1.6085	132	4	82.06403482	2.486788934
P25_dh5a	pass	pass	1.578	139	4	88.08618504	2.534854246
P25_dh5a	pass	pass	1.5495	132	4	85.18877057	2.581477896
P25_dh5a	pass	pass	1.5354	154	4	100.2995962	2.605184317
P25_hns	pass	pass	1.3668	158	5	115.5984782	3.65817969
P25_hns	pass	pass	1.3475	189	4	140.2597403	2.968460111
P25_hns	pass	pass	1.4061	153	4	108.8116066	2.844747884
P25_hns	pass	pass	1.4527	134	5	92.24203208	3.441866869
P25_hns	pass	pass	1.498	133	5	88.78504673	3.337783712
P25_hns	pass	pass	1.4616	146	6	99.89053093	4.105090312
P25_hns	pass	pass	1.5679	160	6	102.0473244	3.826774667
P25_hns	pass	pass	1.5165	151	5	99.57138147	3.297065612
P25_hns	pass	pass	1.5362	151	6	98.2944929	3.90574144
P25_hns	pass	pass	1.5382	140	8	91.01547263	5.20088415
P25_hns	pass	pass	1.5223	136	7	89.33850095	4.598305196
P25_hns	pass	pass	1.5401	168	7	109.0838257	4.545159405
pass	P1	P1	1.0723	2951	3966	2752.02835	3698.591812
pass	P1	P1	0.9296	2621	2100	2819.492255	2259.036145
pass	P1	P1	1.0154	2798	2588	2755.56431	2548.749261
pass	3H	P1	0.9668	2734	6861	2827.885809	7096.607365
pass	3H	P1	1.1251	2716	11749	2414.007644	10442.62732
pass	3H	P1	1.0916	2696	8978	2469.769146	8224.624405
pass	S8D	P1	0.9769	2626	6804	2688.094994	6964.888934
pass	S8D	P1	1.0172	2602	7374	2558.002359	7249.311836
pass	S8D	P1	1.096	2629	8353	2398.722628	7621.350365
pass	P3	P3	1.0934	2774	776	2537.040424	709.7128224
pass	P3	P3	1.0685	2927	727	2739.354235	680.3930744
pass	P3	P3	1.0614	2295	848	2162.238553	798.9447899
pass	S8H	P3	1.1234	2454	4893	2184.440093	4355.527862
pass	S8H	P3	1.0954	2599	3734	2372.649261	3408.800438
pass	S8H	P3	0.8681	2156	2836	2483.58484	3266.904734
pass	P6	P6	1.0998	2544	5982	2313.147845	5439.170758
pass	P6	P6	1.1803	2502	9661	2119.800051	8185.207151
pass	P6	P6	1.1171	2546	6872	2279.115567	6151.642646
pass	S10E	P6	0.9984	2195	2682	2198.517628	2686.298077
pass	S10E	P6	1.1252	2403	4651	2135.620334	4133.48738
pass	S10E	P6	1.1328	2238	4983	1975.635593	4398.834746
pass	S10F	P6	1.1139	2303	34589	2067.510549	31052.15908
pass	S10F	P6	1.0751	2309	32425	2147.70719	30159.98512
pass	S10F	P6	1.0299	1927	34940	1871.055442	33925.62385
pass	S10G	P6	1.1183	2414	1570	2158.63364	1403.916659
pass	S10G	P6	1.0476	2466	934	2353.95189	891.5616648
pass	S10G	P6	1.01	2464	801	2439.60396	793.0693069
pass	S9B	P6	0.9737	2432	446	2497.689227	458.0466263
pass	S9B	P6	1.1443	2499	789	2183.867867	689.5045006
pass	S9B	P6	0.9996	2569	588	2570.028011	588.2352941
pass	P8	P8	1.0841	3023	7831	2788.488147	7223.503367
pass	P8	P8	0.981	2606	9085	2656.472987	9260.958206
pass	P8	P8	1.0487	2807	10638	2676.647278	10143.98779
pass	S8J	P8	1.1705	2964	18815	2532.251175	16074.32721
pass	S8J	P8	1.1117	2763	11352	2485.382747	10211.38796
pass	S8J	P8	1.0449	2917	7617	2791.654704	7289.692794
pass	S8K	P8	1.0683	3100	25042	2901.806609	23440.981
pass	S8K	P8	1.0291	3045	25034	2958.896123	24326.11019
pass	S8K	P8	1.0864	2783	30114	2561.671576	27719.07216
pass	S8L	P8	1.0753	2854	31517	2654.14303	29309.96001
pass	S8L	P8	1.1876	2918	50132	2457.056248	42212.86628
pass	S8L	P8	1.1373	2783	44025	2447.023653	38710.10288
pass	P9	P9	1.0756	3015	533	2803.086649	495.5373745
pass	P9	P9	1.0584	3094	496	2923.280423	468.6318972
pass	P9	P9	1.0033	3005	497	2995.116117	495.3652945
pass	S8F	P9	1.1694	3218	378	2751.83855	323.2426886
pass	S8F	P9	1.0098	2870	297	2842.14696	294.1176471
pass	S8F	P9	1.013	3061	247	3021.71767	243.8302073
pass	S8B	P9	0.8958	40458	851	45164.09913	949.9888368
pass	S8B	P9	0.6846	15554	510	22719.8364	744.9605609
pass	S8B	P9	0.8486	49148	782	57916.56847	921.517794
pass	P12	P12	1.3113	3738	47233	2850.606269	36019.98017
pass	P12	P12	1.1325	4049	38931	3575.275938	34376.15894
pass	P12	P12	1.1815	4266	41364	3610.66441	35009.73339
pass	S12E	P12	1.2143	4180	21830	3442.312443	17977.43556
pass	S12E	P12	1.0922	3234	17218	2960.996155	15764.51199
pass	S12E	P12	1.1518	2892	14300	2510.852579	12415.34989
pass	S12F	P12	1.0241	3479	19352	3397.129187	18896.59213
pass	S12F	P12	1.0456	3332	19440	3186.68707	18592.19587
pass	S12F	P12	1.0935	3452	21149	3156.835848	19340.64929
pass	4D	P12	1.081	4938	51268	4567.992599	47426.45698
pass	4D	P12	1.0857	4612	47506	4247.950631	43756.10205
pass	4D	P12	1.0072	5068	43207	5031.771247	42898.13344
pass	S9E	P12	1.1828	4219	746	3566.959757	630.7067974
pass	S9E	P12	1.2722	4742	821	3727.401352	645.3387832
pass	S9E	P12	1.1978	4133	960	3450.49257	801.4693605
pass	S9D	P12	1.2898	4451	794	3450.922624	615.5993177
pass	S9D	P12	1.1395	3693	542	3240.895129	475.6472137
pass	S9D	P12	1.1362	3795	644	3340.080972	566.8016194
pass	P13	P13	1.1779	3243	3631	2753.204856	3082.604635
pass	P13	P13	1.2008	3425	4462	2852.265157	3715.856096
pass	P13	P13	1.1559	3288	4592	2844.536725	3972.661995
pass	S10B	P13	1.1523	3114	318	2702.421244	275.9697995
pass	S10B	P13	1.2348	3377	351	2734.855847	284.2565598
pass	S10B	P13	1.2405	3087	404	2488.512696	325.675131
pass	S10C	P13	1.2732	2963	808	2327.207037	634.6214263
pass	S10C	P13	1.2378	3224	833	2604.621102	672.9681693
pass	S10C	P13	1.3456	3590	1032	2667.954816	766.9441141
pass	S10D	P13	1.3336	3167	1069	2374.775045	801.5896821
pass	S10D	P13	1.4076	3307	1223	2349.389031	868.8547883
pass	S10D	P13	1.1898	3434	758	2886.199361	637.0818625
pass	S9G10	P13	1.1494	3432	341	2985.90569	296.6765269
pass	S9G10	P13	1.0829	3016	475	2785.114046	438.6369933
pass	S9G10	P13	0.5745	3047	130	5303.742385	226.283725
pass	S9G35	P13	1.1567	3258	401	2816.633526	346.6758883
pass	S9G35	P13	1.2141	3094	494	2548.389754	406.885759
pass	S9G35	P13	1.2981	3544	530	2730.144057	408.2890378
pass	P16	P16	1.3325	3952	3304	2965.853659	2479.549719
pass	P16	P16	1.1617	3988	3219	3432.90006	2770.939141
pass	P16	P16	1.3065	4067	3875	3112.897053	2965.939533
pass	3F	P16	1.4327	3857	53204	2692.119774	37135.47847
pass	3F	P16	1.3779	3824	43089	2775.237681	31271.50011
pass	3F	P16	1.3897	4133	43823	2974.02317	31534.14406
pass	P19	P19	0.9976	5305	1966	5317.76263	1970.729751
pass	P19	P19	0.9339	5371	1888	5751.151087	2021.629725
pass	P19	P19	1.014	6033	1257	5949.704142	1239.64497
pass	S10A	P19	1.1458	50513	2804	44085.35521	2447.198464
pass	S10A	P19	1.1499	39282	2554	34161.23141	2221.062701
pass	S10A	P19	1.1594	50295	2715	43380.19665	2341.72848
pass	P22	P22	1.1015	49111	320	44585.56514	290.5129369
pass	P22	P22	1.0734	51883	316	48335.19657	294.3916527
pass	P22	P22	1.2176	37253	471	30595.43364	386.826544
pass	S9I10	P22	1.3603	3974	422	2921.414394	310.2256855
pass	S9I10	P22	1.2587	3522	331	2798.12505	262.9697307
pass	S9I10	P22	1.1843	3393	402	2864.983535	339.44102
pass	S9I35	P22	1.1578	5095	494	4400.587321	426.6712731
pass	S9I35	P22	0.9374	37251	249	39738.63879	265.6283337
pass	S9I35	P22	1.2381	5584	448	4510.136499	361.8447621
pass	4G	P22	1.219	3755	282	3080.393765	231.3371616
pass	4G	P22	1.0793	3315	250	3071.435189	231.6316131
pass	4G	P22	1.2423	3585	364	2885.776383	293.0049102
