# Supplementary material for: The emergence and evolution of gene expression in genome regions replete with regulatory motifs
Source: eLife. 2024 Dec 20;13:RP98654. doi: 10.7554/eLife.98654 (PMC11661796; doi:10.7554/eLife.98654)
Supplement: Source data 7. — Data stored as a csv file. [file elife-98654-data7.csv]

Unnamed: 0	Orientation	Parent	Fluor	PWM	Window_size	P-value	ROI	N_without	N_with	Fluor_without	Fluor_with	gain_loss	fluorescence_change	Q-value	status
146	top	P2	GFP	HNS	12	9.385482467790841e-10	[40, 52]	3547	26087	1.0461538461538462	1.037037037037037	loss	0.009116809116809232	6.986970281577626e-09	True
156	top	P2	GFP	HNS	12	3.279042857507243e-05	[72, 84]	3111	26523	1.0408163265306123	1.037037037037037	loss	0.0037792894935753107	9.55199441099936e-05	True
158	top	P2	GFP	HNS	12	0.0006043667374073	[74, 86]	1571	28063	1.0444444444444445	1.037037037037037	loss	0.007407407407407529	0.0014997248668995964	True
185	top	P2	GFP	HNS	12	5.54131474703184e-07	[130, 142]	4426	25208	1.039828033744322	1.037037037037037	loss	0.0027909967072849984	2.3800931191991692e-06	True
1509	top	P12	RFP	HNS	12	6.593808027908479e-52	[40, 52]	619	5271	3.717391304347826	3.185840707964602	loss	0.5315505963832243	4.417851378698681e-50	True
1514	top	P12	RFP	HNS	12	1.3993281542539374e-10	[48, 60]	557	5333	3.5324675324675323	3.196078431372549	loss	0.3363891010949831	1.1719373291876725e-09	True
1525	top	P12	RFP	HNS	12	6.990398428222613e-07	[76, 88]	525	5365	3.327552986512524	3.1979166666666665	loss	0.12963631984585744	2.755039380534794e-06	True
1527	top	P12	RFP	HNS	12	1.1940019096848892e-14	[80, 92]	307	5583	3.5357355568790947	3.197802197802198	loss	0.3379333590768967	1.1428303992698225e-13	True
1530	top	P12	RFP	HNS	12	1.9440041211537155e-16	[85, 97]	341	5549	3.537823834196891	3.196901114206128	loss	0.34092271999076296	2.604965522345979e-15	True
1538	top	P12	RFP	HNS	12	5.488358128006405e-17	[98, 110]	673	5217	3.421875	3.1923076923076925	loss	0.2295673076923075	9.19299986441073e-16	True
1546	top	P12	RFP	HNS	12	0.0006936656845725	[124, 136]	435	5455	3.333333333333333	3.2007332722273145	loss	0.13260006110601852	0.0016598428880841966	True
1550	top	P12	RFP	HNS	12	3.665017547249128e-06	[136, 148]	436	5454	3.329824561403509	3.2	loss	0.12982456140350873	1.2924009245562715e-05	True
2197	top	P19	GFP	HNS	12	0.0002759609090263	[13, 25]	208	3248	1.8571428571428568	1.543297345928925	loss	0.3138455112139318	0.000739575236190484	True
2199	top	P19	GFP	HNS	12	0.0126502632282251	[21, 33]	116	3340	1.8979405868416257	1.55	loss	0.34794058684162565	0.022304411481344256	True
2200	top	P19	GFP	HNS	12	0.0119298592311064	[23, 35]	138	3318	1.81906982469606	1.546827536045865	loss	0.27224228865019495	0.021602718067138618	True
2205	top	P19	GFP	HNS	12	0.0053455471803563	[33, 45]	265	3191	1.7	1.5454545454545454	loss	0.15454545454545454	0.010533872384819768	True
2310	top	P20	GFP	HNS	12	9.664328627672131e-15	[5, 17]	255	2530	3.0	2.611111111111111	loss	0.38888888888888884	1.079183363423388e-13	True
2313	top	P20	GFP	HNS	12	8.995559147636226e-18	[14, 26]	254	2531	3.030772686433064	2.6	loss	0.4307726864330639	2.0090082096387573e-16	True
2444	top	P22	GFP	HNS	12	0.0130691372933367	[19, 31]	253	2309	2.289473684210526	2.0517241379310347	loss	0.2377495462794914	0.022452107657783563	True
2445	top	P22	GFP	HNS	12	0.0004134928879814	[20, 32]	124	2438	2.569601677148847	2.0480030721966203	loss	0.5215986049522265	0.0010655393651828385	True
2447	top	P22	GFP	HNS	12	0.0280144095939062	[22, 34]	197	2365	2.15	2.057142857142857	loss	0.09285714285714297	0.0457796449461394	True
2448	top	P22	GFP	HNS	12	0.0231928410562467	[24, 36]	209	2353	2.1875	2.052083333333333	loss	0.13541666666666696	0.038848008769213224	True
2454	top	P22	GFP	HNS	12	0.0098350785189312	[31, 43]	282	2280	2.262323872582664	2.051282051282051	loss	0.2110418213006131	0.01830417391023307	True
2989	bottom	P2	GFP	HNS	12	0.0035592683326673	[8, 20]	2709	26925	1.03954802259887	1.0372670807453417	loss	0.00228094185352834	0.00745221807152216	True
4281	bottom	P12	RFP	HNS	12	1.699645510276278e-08	[12, 24]	414	5476	3.3533616260888994	3.199523322588087	loss	0.1538383035008124	8.759711476039278e-08	True
4282	bottom	P12	RFP	HNS	12	2.1921333536722037e-05	[14, 26]	326	5564	3.3820981413795783	3.2	loss	0.18209814137957814	6.676042486183529e-05	True
4288	bottom	P12	RFP	HNS	12	1.2846807367326204e-09	[43, 55]	468	5422	3.3933982683982684	3.1970735290011363	loss	0.19632473939713213	8.607360936108558e-09	True
4289	bottom	P12	RFP	HNS	12	5.68380446375921e-07	[45, 57]	796	5094	3.29889147952714	3.1986397170383856	loss	0.10025176248875445	2.3800931191991692e-06	True
4290	bottom	P12	RFP	HNS	12	0.0011536624413621	[46, 58]	714	5176	3.2625313283208017	3.20141678636908	loss	0.06111454195172161	0.0026653580541814038	True
4312	bottom	P12	RFP	HNS	12	5.905683174230412e-05	[95, 107]	353	5537	3.485134037367993	3.203703703703704	loss	0.28143033366428893	0.00016486698861393234	True
4313	bottom	P12	RFP	HNS	12	2.908959147021906e-09	[96, 108]	365	5525	3.5114503816793894	3.2	loss	0.3114503816793892	1.6818685479690086e-08	True
4315	bottom	P12	RFP	HNS	12	8.011164452323427e-07	[100, 112]	352	5538	3.3982447288097744	3.202204846435616	loss	0.19603988237415848	2.981933435031498e-06	True
4324	bottom	P12	RFP	HNS	12	9.78815567775906e-42	[120, 132]	432	5458	3.696186742694227	3.190885518706072	loss	0.5053012239881549	3.279032152049285e-40	True
4325	bottom	P12	RFP	HNS	12	3.012301876959418e-09	[122, 134]	522	5368	3.326530820589257	3.203703703703704	loss	0.12282711688555281	1.6818685479690086e-08	True
4998	bottom	P19	GFP	HNS	12	0.0027017776450039	[43, 55]	188	3268	1.6578014184397163	1.5588817961699315	loss	0.09891962226978479	0.005839325877911655	True
5022	bottom	P19	GFP	HNS	12	0.0073044645159292	[94, 106]	306	3150	1.7208672086720869	1.5446570972886762	loss	0.1762101113834107	0.013982832073350184	True
5030	bottom	P19	GFP	HNS	12	0.0042904114513612	[113, 125]	261	3195	1.7536945812807885	1.5454545454545454	loss	0.20824003582624306	0.008710835370945467	True
5034	bottom	P19	GFP	HNS	12	9.45468948022744e-06	[118, 130]	249	3207	1.84375	1.5384615384615383	loss	0.3052884615384617	3.167320975876193e-05	True
5037	bottom	P19	GFP	HNS	12	1.4266510783585408e-05	[123, 135]	388	3068	1.809173669467787	1.5296401714807786	loss	0.27953349798700833	4.551696297620106e-05	True
5039	bottom	P19	GFP	HNS	12	4.034118208467779e-07	[126, 138]	375	3081	1.814516129032258	1.532258064516129	loss	0.282258064516129	1.930613714052437e-06	True
5308	bottom	P22	GFP	HNS	12	0.0014856548754947	[114, 126]	172	2390	2.319768642842388	2.051503094606543	loss	0.26826554823584514	0.0033179625552714966	True
