# Supplementary material for: The emergence and evolution of gene expression in genome regions replete with regulatory motifs
Source: eLife. 2024 Dec 20;13:RP98654. doi: 10.7554/eLife.98654 (PMC11661796; doi:10.7554/eLife.98654)
Supplement: Source data 8. — Data stored as a csv file. [file elife-98654-data8.csv]

Orientation	Parent	Fluor	PWM	Window_size	P-value	ROI	N_without	N_with	Fluor_without	Fluor_with	gain_loss	fluorescence_change	Q-value	status
top	P1	GFP	UP	22	1.422135936458705e-05	[98, 120]	60842	1975	1.0555555555555556	1.0454545454545454	gain	-0.010101010101010166	8.76983827482868e-05	True
top	P2	GFP	UP	22	1.1680568917688293e-13	[31, 53]	27773	1861	1.0384615384615383	1.0218340611353711	gain	-0.016627477326167206	2.1609052497723343e-12	True
top	P2	GFP	UP	22	0.0001506292341619	[69, 91]	7628	22006	1.0333333333333334	1.0394736842105263	loss	0.0061403508771928905	0.0007431042218653733	True
top	P2	GFP	UP	22	3.176143893460397e-05	[70, 92]	29188	446	1.0379746835443038	1.0174195244257525	gain	-0.020555159118551325	0.00016788189151147813	True
top	P4	GFP	UP	22	0.0070582297857994	[79, 101]	16785	54	1.0026246719160106	1.0	gain	-0.002624671916010568	0.02611545020745778	True
top	P8	GFP	UP	22	0.0008479974371671	[77, 99]	8923	39	1.0055555555555555	1.0	gain	-0.005555555555555536	0.0036912829617862	True
top	P9	GFP	UP	22	1.0713383035599565e-05	[22, 44]	1555	6408	1.1333333333333333	1.1567246548713386	loss	0.023391321538005272	7.207184951221525e-05	True
top	P11	GFP	UP	22	7.83231023778419e-08	[26, 48]	1602	4298	1.0	1.0090916604678073	loss	0.009091660467807294	8.279870822800429e-07	True
top	P12	GFP	UP	22	0.0085975343467133	[55, 77]	5861	29	1.0	1.0	gain	0.0	0.030296073412227825	True
top	P22	GFP	UP	22	1.7271015539905272e-23	[90, 112]	2391	171	2.149122807017544	1.3529411764705883	gain	-0.7961816305469558	6.39027574976495e-22	True
bottom	P1	RFP	UP	22	0.0091369153888825	[36, 58]	62695	122	1.0555555555555556	1.1291666666666669	gain	0.0736111111111113	0.030733260853513862	True
bottom	P2	RFP	UP	22	0.0067576975745091	[5, 27]	29352	282	1.0	1.0	gain	0.0	0.02611545020745778	True
bottom	P6	RFP	UP	22	1.1748735639864133e-07	[97, 119]	11035	108	1.818181818181818	1.2727272727272727	gain	-0.5454545454545452	1.0867580466874322e-06	True
bottom	P8	RFP	UP	22	1.9760804895375167e-19	[126, 148]	8705	257	1.3578947368421053	1.0344827586206895	gain	-0.32341197822141576	4.874331874192541e-18	True
bottom	P12	RFP	UP	22	0.0002953512870769	[83, 105]	5785	105	3.210526315789474	3.023225806451613	gain	-0.1873005093378608	0.0013659997027306626	True
bottom	P12	RFP	UP	22	2.7649810283583878e-05	[84, 106]	1209	4681	3.142857142857143	3.214772727272728	loss	0.07191558441558499	0.00015739122776809282	True
bottom	P13	RFP	UP	22	0.0114652326439705	[19, 41]	5277	48	1.631578947368421	1.3333333333333333	gain	-0.29824561403508776	0.036888139811035524	True
bottom	P16	RFP	UP	22	6.72606436135539e-10	[69, 91]	92	4120	1.0	1.0930232558139534	loss	0.09302325581395343	8.295479379004981e-09	True
bottom	P16	RFP	UP	22	8.507727216432605e-40	[70, 92]	936	3276	1.0299253731343283	1.1333333333333333	loss	0.103407960199005	6.295718140160127e-38	True
bottom	P16	RFP	UP	22	5.802263205253372e-10	[71, 93]	4084	128	1.0869565217391304	1.472470238095238	gain	0.38551371635610754	8.295479379004981e-09	True
bottom	P19	RFP	UP	22	0.0028895674648105	[69, 91]	813	2643	1.725	1.621580547112462	loss	-0.10341945288753807	0.011879332910887611	True
bottom	P19	RFP	UP	22	9.248861219669214e-07	[109, 131]	3396	60	1.6363636363636365	2.0	gain	0.36363636363636354	7.604619225061354e-06	True
bottom	P21	RFP	UP	22	9.124708766880043e-06	[97, 119]	2538	64	1.9412913602941175	2.0	gain	0.05870863970588247	6.752284487491232e-05	True
